# Supplementary material for: Plasma Proteomics in Healthy Subjects with Differences in Tissue Glucocorticoid Sensitivity Identifies A Novel Proteomic Signature
Source: Biomedicines. 2022 Jan 16;10(1):184. doi: 10.3390/biomedicines10010184 (PMC8773719; doi:10.3390/biomedicines10010184)
Supplement: Supplementary file 1 [file biomedicines-10-00184-s001.zip]

Archive with 1 entries (1 files):
- biomedicines-1512170-supplementary.xlsx
