# Supplementary material for: Plasma Proteomics in Healthy Subjects with Differences in Tissue Glucocorticoid Sensitivity Identifies A Novel Proteomic Signature
Source: Biomedicines. 2022 Jan 16;10(1):184. doi: 10.3390/biomedicines10010184 (PMC8773719; doi:10.3390/biomedicines10010184)
Supplement: Supplementary file 1 [file biomedicines-10-00184-s001.zip › biomedicines-1512170-supplementary.xlsx]

## Sheet: Complete protein data
Accession	Gene name	Description	100_1_Plasma_hyper.xlsx	2_1_Plasma_hyper.xlsx	50_1_Plasma_hyper.xlsx	51_1_Plasma_hyper.xlsx	63_1_Plasma_hyper.xlsx	65_1_Plasma_hyper.xlsx	66_1_Plasma_hyper.xlsx	79_1_Plasma_hyper.xlsx	87_1_Plasma_hyper.xlsx	93_1_Plasma_hyper.xlsx	94_1_Plasma_hyper.xlsx	10_1_Plasma_res.xlsx	101_1_Plasma_res.xlsx	18_1_Plasma_res.xlsx	21_1_Plasma_res.xlsx	27_1_Plasma_res.xlsx	38_1_Plasma_res.xlsx	44_1_Plasma_res.xlsx	46_1_Plasma_res.xlsx	56_1_Plasma_res.xlsx	58_1_Plasma_res.xlsx	81_1_Plasma_res.xlsx	Number_0_group1	Number_0_group2	Unadjusted_p_val_Mann_Whitney	BH_adjusted	average_hypersensitive	st_dv_hypersensitive	average_resistant	st_dv_resistant	ratio resistant/hypersensitive	Log2_ratio resistant/hypersensitive
A0A075B6I0	IGLV8-61	Immunoglobulin lambda variable 8-61 OS=Homo sapiens GN=IGLV8-61 PE=3 SV=7 - [LV861_HUMAN]	187.426	551.873	371.488	134.606	94.9339	63.5637	794.9	506.5	131.797	59.0689	89.9337	98.622	64.9966	57.8016	324.653	128.325	92.5979	249.218	112.571	77.8241	0	286.881	0	1	0.189082	0.478287	271.463	248.115	135.772	103.97	0.500149	-0.999569
A0A075B6K4	IGLV3-10	Immunoglobulin lambda variable 3-10 OS=Homo sapiens GN=IGLV3-10 PE=3 SV=2 - [LV310_HUMAN]	144.742	109.912	247.513	100.349	96.685	96.3557	449.75	49.4882	73.9064	316.513	98.2966	90.6422	68.4871	100.656	297.347	37.7225	137.65	89.8013	104.288	123.343	73.3362	48.7356	0	0	0.212165	0.478287	162.137	124.037	106.546	69.8984	0.657136	-0.605736
A0A087WW87	IGKV2-40	Immunoglobulin kappa variable 2-40 OS=Homo sapiens GN=IGKV2-40 PE=3 SV=2 - [KV240_HUMAN]	101.808	799.005	20.5587	762.208	775.595	800.917	1292.47	1595.05	1311.67	1117.31	1020.68	903.128	173.834	1045.13	2222.77	102.522	42.1048	1576.01	1394.39	79.9692	1319.85	1303.2	0	0	0.599361	0.711692	872.479	482.189	923.901	733.245	1.05894	0.0826166
A0A0A0MS14	IGHV1-45	Immunoglobulin heavy variable 1-45 OS=Homo sapiens GN=IGHV1-45 PE=3 SV=1 - [HV145_HUMAN]	39.0925	28.6129	75.6439	42.9531	55.1207	19.5935	93.7741	50.4434	44.1602	58.4503	41.9508	54.3058	60.306	88.0709	42.5098	45.5882	35.3038	31.9434	118.404	62.2181	74.8794	0	0	1	0.599361	0.711692	49.9814	20.7873	55.7754	31.2605	1.11592	0.158238
A0A0A0MS15	IGHV3-49	Immunoglobulin heavy variable 3-49 OS=Homo sapiens GN=IGHV3-49 PE=3 SV=1 - [HV349_HUMAN]	88.0228	232.122	336.746	339.675	233.965	117.54	285.411	344.038	195.515	171.296	338.361	186.707	175.864	171.289	33.1318	185.693	131.95	51.6548	134.849	124.191	175.924	279.244	0	0	0.0255746	0.478287	243.881	93.0492	150.045	67.5804	0.615239	-0.700781
A0A0B4J1U7	IGHV6-1	Immunoglobulin heavy variable 6-1 OS=Homo sapiens GN=IGHV6-1 PE=3 SV=1 - [HV601_HUMAN]	1307.43	466.299	248.233	1733.89	211.143	1107.61	968.93	313.283	1014.62	1144.98	551.572	273.557	418.156	119.462	1110.17	1190.36	271.841	356.047	391.24	258.079	225.671	1757.91	0	0	0.293424	0.478287	824.363	497.243	579.317	527.561	0.702745	-0.508927
A0A0B4J1V0	IGHV3-15	Immunoglobulin heavy variable 3-15 OS=Homo sapiens GN=IGHV3-15 PE=3 SV=1 - [HV315_HUMAN]	956.907	784.434	331.37	862.474	925.814	644.427	391.437	852.435	522.116	995.076	1352.25	1211.12	993.011	885.458	1044.09	918.644	583.36	1403.85	630.1	1021.11	830.001	818.108	0	0	0.212165	0.478287	783.521	295.863	939.896	237.173	1.19958	0.262528
A0A0B4J1V2	IGHV2-26	Immunoglobulin heavy variable 2-26 OS=Homo sapiens GN=IGHV2-26 PE=3 SV=1 - [HV226_HUMAN]	100.741	33.2152	130.713	60.4542	76.9415	27.4935	88.1433	100.27	73.6746	83.6092	60.9664	38.2871	28.2305	0	35.0937	0	54.2364	53.5004	83.222	42.9374	74.8328	36.9154	0	2	0.0180492	0.478287	76.0201	30.0955	40.6596	26.1635	0.534853	-0.902785
A0A0B4J1X5	IGHV3-74	Immunoglobulin heavy variable 3-74 OS=Homo sapiens GN=IGHV3-74 PE=3 SV=1 - [HV374_HUMAN]	1197.52	1923.16	2130.86	1581.92	1466.73	1011.23	1799.39	2656.33	1772.91	1463.79	1019.37	1434.19	1554.05	1703.17	2095	1458.09	1195.46	2412.9	1179.45	1319.85	981.658	1863.82	0	0	0.55453	0.678779	1638.47	493.745	1563.42	426.899	0.954193	-0.0676468
A0A0B4J1X8	IGHV3-43	Immunoglobulin heavy variable 3-43 OS=Homo sapiens GN=IGHV3-43 PE=3 SV=1 - [HV343_HUMAN]	309.596	777.94	174.138	252.375	361.531	709.395	272.676	1025.86	733.931	1132.41	530.376	649.152	1172.66	539.324	978.669	416.076	482.83	445.819	842.533	578.633	624.354	568.209	0	0	0.393302	0.511386	570.93	327.488	663.478	237.764	1.1621	0.216735
A0A0B4J1Y9	IGHV3-72	Immunoglobulin heavy variable 3-72 OS=Homo sapiens GN=IGHV3-72 PE=3 SV=1 - [HV372_HUMAN]	1435.42	833.215	321.978	870.778	972.337	647.118	436.67	870.203	572.95	981.524	1259.79	1228.58	957.361	924.534	1202.95	913.433	798.787	1356.97	649.108	1030.79	903.324	865.146	0	0	0.264292	0.478287	836.544	333.107	984.635	206.244	1.17703	0.235148
A0A0C4DH34	IGHV4-28	Immunoglobulin heavy variable 4-28 OS=Homo sapiens GN=IGHV4-28 PE=3 SV=1 - [HV428_HUMAN]	280.268	156.517	303.446	421.489	91.3769	211.064	186.617	329.55	202.669	33.6796	195.183	136.661	284.184	121.387	243.29	102.232	159.744	120.294	285.055	126.75	180.536	208.856	0	0	0.324636	0.478287	219.26	109.813	178.999	67.0006	0.816378	-0.292691
A0A0C4DH38	IGHV5-51	Immunoglobulin heavy variable 5-51 OS=Homo sapiens GN=IGHV5-51 PE=3 SV=1 - [HV551_HUMAN]	251.433	433.244	293.377	171.69	226.61	120.523	402.961	241.906	233.875	304.704	161.519	268.917	298.728	232.025	147.388	221.369	295.35	203.161	349.758	303.081	201.521	225.066	0	0	0.843831	0.941144	258.349	96.2719	249.669	58.647	0.966403	-0.0493038
A0A0C4DH67	IGKV1-8	Immunoglobulin kappa variable 1-8 OS=Homo sapiens GN=IGKV1-8 PE=3 SV=1 - [KV108_HUMAN]	192.992	171.484	230.468	190.798	160.044	130.175	315.711	193.126	157.054	267.475	262.262	215.492	275.208	210.406	157.175	171.667	164.949	277.972	262.034	198.374	330.375	213.959	0	0	0.324636	0.478287	206.508	56.2063	225.237	54.7603	1.0907	0.125248
A0A0J9YX35	IGHV3-64D	Immunoglobulin heavy variable 3-64D OS=Homo sapiens GN=IGHV3-64D PE=3 SV=1 - [HV64D_HUMAN]	174.55	142.757	259.357	148.704	164.806	120.843	135.248	245.297	168.502	215.211	188.428	291.587	211.887	338.846	218.907	113.657	0	36.3896	217.616	166.721	167.581	198.262	0	1	0.742666	0.842735	178.519	44.8434	178.314	99.8435	0.998853	-0.00165535
A0A0J9YXX1	IGHV5-10-1	Immunoglobulin heavy variable 5-10-1 OS=Homo sapiens GN=IGHV5-10-1 PE=3 SV=1 - [HV5X1_HUMAN]	466.499	131.027	15.4604	102.019	283.972	91.5622	410.031	98.4375	219.078	351.324	225.787	335.23	357.046	345.412	218.624	297.878	561.77	283.879	143.85	401.636	119.579	297.213	0	0	0.167905	0.478287	217.745	145.992	305.647	122.02	1.40369	0.489226
O14791	APOL1	Apolipoprotein L1 OS=Homo sapiens GN=APOL1 PE=1 SV=5 - [APOL1_HUMAN]	253.234	214.269	273.804	267.428	173.41	194.635	150.957	243.875	355.682	145.442	92.0312	239.489	216.341	266.089	97.2328	119.418	177.542	64.3182	230.406	108.844	108.35	279.424	0	0	0.293424	0.478287	214.979	73.824	173.405	76.3702	0.806614	-0.310049
O43866	CD5L	CD5 antigen-like OS=Homo sapiens GN=CD5L PE=1 SV=1 - [CD5L_HUMAN]	473.039	800.355	538.497	675.936	257.668	389.216	509.259	936.132	509.029	418.814	1220.88	798.721	343.177	544.115	495.643	155.954	394.176	1556.9	806.395	953.978	336.396	516.81	0	0	0.947645	1	611.711	278.161	627.479	388.673	1.02578	0.036716
O75636	FCN3	Ficolin-3 OS=Homo sapiens GN=FCN3 PE=1 SV=2 - [FCN3_HUMAN]	117.408	173.75	109.136	92.4586	198.273	26.786	149.129	54.361	212.513	141.679	66.2243	172.481	149.681	114.594	98.1369	121.7	160.19	109.277	153.462	136.851	124.117	113.414	0	0	0.599361	0.711692	121.974	59.6846	132.173	23.8947	1.08361	0.11585
O75882	ATRN	Attractin OS=Homo sapiens GN=ATRN PE=1 SV=2 - [ATRN_HUMAN]	71.2129	91.8933	150.36	70.2195	65.4402	59.0945	183.532	111.321	123.311	98.977	87.8178	82.2203	121.532	69.1199	70.9349	58.4993	118.702	61.0633	98.6471	99.4145	74.4803	83.4291	0	0	0.393302	0.511386	101.198	38.6883	85.2766	21.7019	0.842671	-0.246959
O95445	APOM	Apolipoprotein M OS=Homo sapiens GN=APOM PE=1 SV=2 - [APOM_HUMAN]	526.124	602.566	558.51	455.669	428.347	545.712	477.074	447.619	541.671	392.396	512.936	449.409	401.214	436.343	349.143	635.683	548.548	261.832	403.362	567.959	401.707	592.791	0	0	0.430708	0.555799	498.966	63.6824	458.908	114.138	0.919719	-0.120735
P00450	CP	Ceruloplasmin OS=Homo sapiens GN=CP PE=1 SV=1 - [CERU_HUMAN]	2519.71	3023.84	3642.11	2536.83	2550.59	2376.17	3535.76	2940.72	2552.62	2323.89	2461.43	2743.66	2330.05	2795.03	2446.44	2955.86	2190.05	2070.24	2875.66	2481.59	2059.08	2854.31	0	0	0.237218	0.478287	2769.42	458.506	2527.45	334.641	0.912627	-0.131903
P00488	F13A1	Coagulation factor XIII A chain OS=Homo sapiens GN=F13A1 PE=1 SV=4 - [F13A_HUMAN]	78.2791	47.9553	148.448	33.186	63.0998	50.2975	91.7555	55.738	58.9846	35.4663	44.1847	66.1202	33.0086	53.1691	22.305	27.9035	64.7756	44.3739	72.0135	30.5292	59.7336	39.4396	0	0	0.212165	0.478287	64.3086	32.864	46.6702	17.3547	0.725722	-0.462512
P00734	F2	Prothrombin OS=Homo sapiens GN=F2 PE=1 SV=2 - [THRB_HUMAN]	2508.3	2308.78	3868.55	2104.13	1578.43	2588.29	3196.06	1419.51	2459.11	2336.3	1469.02	1840.49	2184.27	1886.89	1667.67	1754.94	2297.65	2456.21	1937.01	1672.21	1625.19	2256.39	0	0	0.167905	0.478287	2348.77	735.877	1961.72	289.986	0.835211	-0.259788
P00736	C1R	Complement C1r subcomponent OS=Homo sapiens GN=C1R PE=1 SV=2 - [C1R_HUMAN]	331.269	372.484	534.456	395.251	398.464	421.371	362.215	391.438	410.109	335.807	338.465	377.028	323.677	375.35	328.596	438.341	382.725	328.631	416.376	376.579	324.415	374.048	0	0	0.293424	0.478287	390.121	56.9895	367.797	38.3629	0.942777	-0.0850109
P00738	HP	Haptoglobin OS=Homo sapiens GN=HP PE=1 SV=1 - [HPT_HUMAN]	11339.6	28578.7	18602.3	16878.8	27448.3	35481.5	9445.35	25712.4	21841.5	15980.7	28647.8	23701.5	15237.7	33173.2	20900.1	7641.87	13160.2	26222.8	22615.9	23811.2	8722.54	20054.3	0	0	0.470101	0.601246	21814.3	8109.26	19567.4	7716.52	0.896999	-0.156821
P00739	HPR	Haptoglobin-related protein OS=Homo sapiens GN=HPR PE=2 SV=2 - [HPTR_HUMAN]	6111.96	14584.2	11358.6	8299.2	14902.2	17907.3	4220.41	15078.2	11843.1	7691.88	13953	13387.7	7374.38	17957.2	9158	3573.23	5985.49	12132.3	14438.6	10717.4	3771.11	10228.2	0	0	0.324636	0.478287	11450	4334.08	9883.96	4508.67	0.863228	-0.212187
P00740	F9	Coagulation factor IX OS=Homo sapiens GN=F9 PE=1 SV=2 - [FA9_HUMAN]	26.2722	38.559	60.6588	37.4137	30.9526	39.2071	32.4763	24.5349	58.4366	45.0233	21.3003	33.9845	18.4045	30.1909	35.3402	47.7649	24.4974	28.683	41.8566	44.1854	36.8435	35.2698	0	0	0.599361	0.711692	37.7122	12.8822	34.2746	8.61339	0.908846	-0.137893
P00742	F10	Coagulation factor X OS=Homo sapiens GN=F10 PE=1 SV=2 - [FA10_HUMAN]	58.9747	120.398	101.726	75.668	48.0601	56.0932	63.0098	52.1296	74.1077	72.9097	81.8892	77.5219	71.8603	78.0697	55.349	96.711	106.06	56.5325	61.0131	33.6784	27.362	75.6848	0	0	0.843831	0.941144	73.1787	21.906	67.2584	23.8802	0.919098	-0.121709
P00746	CFD	Complement factor D OS=Homo sapiens GN=CFD PE=1 SV=5 - [CFAD_HUMAN]	45.2591	35.3823	38.4091	51.4807	42.603	46.3542	54.8293	44.592	33.2475	43.766	32.7143	16.8752	47.6897	42.3369	31.05	50.5943	37.9489	43.2035	79.1885	53.4666	29.6778	27.3612	0	0	0.55453	0.678779	42.6034	7.13983	41.763	16.5992	0.980273	-0.028744
P00747	PLG	Plasminogen OS=Homo sapiens GN=PLG PE=1 SV=2 - [PLMN_HUMAN]	2170.58	2414.94	2785.29	2181.54	1968.27	2078.74	2255.99	1679.92	2334.95	2164	1946.12	2163.39	2076.33	2042.31	1782.1	2309.22	2159.99	1703.2	1876.13	2090.53	1888.94	1851.18	0	0	0.056873	0.478287	2180.03	284.88	1994.85	186.768	0.915054	-0.128071
P00748	F12	Coagulation factor XII OS=Homo sapiens GN=F12 PE=1 SV=3 - [FA12_HUMAN]	482.898	603.392	394.002	524.283	514.319	372.857	454.839	308.785	579.588	539.672	380.097	522.602	512.146	508.829	647.262	622.928	458.975	321.801	316.599	582.731	592.235	450.065	0	0	0.470101	0.601246	468.612	94.4607	503.289	110.605	1.074	0.102992
P00751	CFB	Complement factor B OS=Homo sapiens GN=CFB PE=1 SV=2 - [CFAB_HUMAN]	1453.61	2061.92	1213.22	1937.1	2009.28	2001	1468.23	1795.5	2582.72	1808.89	1636.64	1822.99	1919.38	1997.3	1713.93	2033.81	1935.79	1358.12	1932.19	2539.68	1383.8	1559.57	0	0	0.947645	1	1815.28	371.865	1836.05	333.288	1.01144	0.0164108
P00915	CA1	Carbonic anhydrase 1 OS=Homo sapiens GN=CA1 PE=1 SV=2 - [CAH1_HUMAN]	16.6628	15.8929	63.3884	20.2526	39.032	54.7637	20.241	48.2245	36.2685	37.813	51.2814	0	48.6204	9.89117	31.9781	0	51.1888	0	46.3664	38.1404	35.615	0	0	4	0.129879	0.478287	36.711	16.6334	23.8	21.7871	0.648308	-0.625248
P01008	SERPINC1	Antithrombin-III OS=Homo sapiens GN=SERPINC1 PE=1 SV=1 - [ANT3_HUMAN]	1891.8	2560.12	3094.84	2382.63	1729.71	1747.72	2309.07	1784.01	1923.51	2132.07	1723.26	1611.85	2145.07	1783.7	1964.27	1905.25	1806.07	1479.76	1786.38	1821.11	2047.23	2257.84	0	0	0.357933	0.478287	2116.25	435.963	1873.5	225.242	0.885295	-0.17577
P01009	SERPINA1	Alpha-1-antitrypsin OS=Homo sapiens GN=SERPINA1 PE=1 SV=3 - [A1AT_HUMAN]	9724.43	15397.3	13216.1	11779.1	12358.2	12784.6	16005.7	17537.2	14837.4	13448	10374.2	12469	16782.5	13108.5	13732.9	11906.7	10019	13385.6	13579.9	14225.7	11090.4	13340	0	0	0.895514	0.987121	13405.6	2382.31	13058.2	1758.76	0.974083	-0.037884
P01011	SERPINA3	Alpha-1-antichymotrypsin OS=Homo sapiens GN=SERPINA3 PE=1 SV=2 - [AACT_HUMAN]	1907.51	2679.56	2586.71	2107.18	1917.84	1795.52	1933.63	2466.54	2785.23	2671.14	1536.94	1812.28	2703.04	2366.75	2200.24	1905.01	2280.49	2100.97	2768.22	2383.2	1938.02	2357.37	0	0	0.843831	0.941144	2217.07	431.256	2255.96	308.2	1.01754	0.0250875
P01019	AGT	Angiotensinogen OS=Homo sapiens GN=AGT PE=1 SV=1 - [ANGT_HUMAN]	325.118	496.35	678.804	134.887	235.635	299.657	467.533	441.594	507.322	561.434	238.892	787.497	486.6	443.086	414.451	470.839	462.644	362.148	394.52	454.906	340.747	380.897	0	0	0.645764	0.760495	398.839	164.257	454.394	120.195	1.13929	0.188139
P01023	A2M	Alpha-2-macroglobulin OS=Homo sapiens GN=A2M PE=1 SV=3 - [A2MG_HUMAN]	14495.9	10948.8	17098.8	9992.76	8391.75	8623.48	11946.8	15514	10293.7	11272.7	12528.6	13399.1	10614.5	8612.37	11422.8	15501.2	7806.6	14971.7	12333.5	9047.18	12352.2	10164.5	0	0	0.792813	0.891141	11918.8	2788.9	11475.1	2522.94	0.962766	-0.0547432
P01024	C3	Complement C3 OS=Homo sapiens GN=C3 PE=1 SV=2 - [CO3_HUMAN]	6012.11	9024.73	13983.8	7856.41	6503.25	7012.32	9259.18	6465.47	10173.2	6291.7	5090.33	6898.45	5211.76	6833.62	5216.28	5785.39	5139.58	3866.11	7853.72	4764.11	4888.11	6193.55	0	0	0.0125861	0.478287	7970.23	2531.45	5695.52	1153.05	0.714599	-0.484795
P01031	C5	Complement C5 OS=Homo sapiens GN=C5 PE=1 SV=4 - [CO5_HUMAN]	441.602	430.141	660.163	379.162	281.814	283.502	412.38	526.455	454.664	364.722	300.799	289.009	319.069	294.087	258.106	289.744	355.227	208.483	579.262	324.638	257.347	496.58	0	0	0.0877681	0.478287	412.309	112.627	333.778	109.687	0.809532	-0.30484
P01042	KNG1	Kininogen-1 OS=Homo sapiens GN=KNG1 PE=1 SV=2 - [KNG1_HUMAN]	1767.68	2188.51	2181.88	2811.77	2358.27	2284.43	1585.94	2056.27	2077.28	2060.73	2511.37	1999.47	2207.17	2248.86	2309.57	2564.4	2280.07	2088.57	1950.03	2590.87	2285.47	1856.72	0	0	0.645764	0.760495	2171.28	333.746	2216.47	233.174	1.02081	0.0297172
P01591	JCHAIN	Immunoglobulin J chain OS=Homo sapiens GN=JCHAIN PE=1 SV=4 - [IGJ_HUMAN]	477.672	767.485	654.236	671.235	379.148	482.713	701.698	1091.44	488.35	455.815	1216.8	690.737	463.339	693.624	658.769	397.28	409.102	2123.7	854.391	701.278	395.627	530.683	0	0	0.843831	0.941144	671.509	268.863	719.867	490.086	1.07201	0.100323
P01593	IGKV1D-33	Immunoglobulin kappa variable 1D-33 OS=Homo sapiens GN=IGKV1D-33 PE=1 SV=2 - [KVD33_HUMAN]	524.533	248.114	325.686	534.905	322.831	204.182	577.021	297.084	330.286	488.195	392.243	347.525	438.29	318.753	342.405	341.883	231.253	431.16	666.172	467.547	257.213	373.586	0	0	0.947645	1	385.916	126.113	383.253	118.479	0.993099	-0.00999031
P01599	IGKV1-17	Immunoglobulin kappa variable 1-17 OS=Homo sapiens GN=IGKV1-17 PE=1 SV=2 - [KV117_HUMAN]	87.4796	91.2799	180.786	73.1959	110.832	108.495	107.214	121.157	140.34	121.279	240.578	134.785	131.448	84.4284	158.109	131.122	170.173	135.531	144.454	101.118	84.1551	107.42	0	0	0.645764	0.760495	125.694	47.6938	125.704	28.2653	1.00008	0.000110627
P01602	IGKV1-5	Immunoglobulin kappa variable 1-5 OS=Homo sapiens GN=IGKV1-5 PE=1 SV=2 - [KV105_HUMAN]	257.038	258.126	399.582	428.997	304.941	183.797	662.579	436.045	301.905	514.75	392.229	399.046	541.915	251.689	727.526	0	403.614	369.29	395.552	303.979	414.406	303.621	0	1	1	1	376.363	135.698	373.694	179.302	0.99291	-0.0102645
P01619	IGKV3-20	Immunoglobulin kappa variable 3-20 OS=Homo sapiens GN=IGKV3-20 PE=1 SV=2 - [KV320_HUMAN]	1967.17	1773.27	2441.62	2123.24	2090.37	1285.7	2480.97	2662.7	1678.44	2296.15	2004.37	2280.8	2351.66	1871.94	2105.01	1214.55	1954.56	2475.54	2460.08	1936.38	1971.57	2046.95	0	0	0.843831	0.941144	2073.09	397.991	2060.82	353.995	0.994082	-0.00856395
P01624	IGKV3-15	Immunoglobulin kappa variable 3-15 OS=Homo sapiens GN=IGKV3-15 PE=1 SV=2 - [KV315_HUMAN]	1790.2	1021.96	1265.12	1527.38	3072.4	1137.49	1320.23	1182.14	1196.19	1379.43	1700.97	1082.89	1369.56	953.986	1790.5	1268.91	1573.36	1957.2	1830.29	1531.9	1824.58	1599.89	0	0	0.324636	0.478287	1508.5	570.289	1525.73	325.498	1.01142	0.0163879
P01700	IGLV1-47	Immunoglobulin lambda variable 1-47 OS=Homo sapiens GN=IGLV1-47 PE=1 SV=2 - [LV147_HUMAN]	647.5	875.965	277.681	1083.91	580.837	843.984	591.176	439.892	59.7801	683.716	673.215	736.68	577.371	459.897	584.558	423.111	457.987	473.041	926.57	700.476	445.191	559.16	0	0	0.511406	0.634217	614.332	283.554	576.731	155.903	0.938793	-0.091121
P01703	IGLV1-40	Immunoglobulin lambda variable 1-40 OS=Homo sapiens GN=IGLV1-40 PE=1 SV=2 - [LV140_HUMAN]	204.221	375.924	140.369	251.759	268.979	138.248	167.529	230.504	169.527	296.409	201.226	210.869	227.91	271.221	147.157	228.821	169.428	137.276	261.721	181.863	143.749	202.027	0	0	0.55453	0.678779	222.245	72.4843	198.367	46.6249	0.892562	-0.163975
P01706	IGLV2-11	Immunoglobulin lambda variable 2-11 OS=Homo sapiens GN=IGLV2-11 PE=1 SV=2 - [LV211_HUMAN]	105.238	85.2384	157.255	137.705	107.773	76.6728	161.886	125.731	101.091	116.723	158.18	161.84	111.972	70.7773	81.8018	69.8065	118.844	142.907	99.3142	179.18	67.0045	62.8558	0	0	0.264292	0.478287	121.226	29.5824	106.028	40.742	0.874624	-0.193266
P01780	IGHV3-7	Immunoglobulin heavy variable 3-7 OS=Homo sapiens GN=IGHV3-7 PE=1 SV=2 - [HV307_HUMAN]	886.011	1482.89	1333.03	1027.81	1133.79	699.42	1458.37	2180.74	1498.73	1389.55	849.241	1076.55	1467.8	1364.49	1339.81	1139.57	665.123	726.481	1077.65	717.118	1147.47	1270.1	0	0	0.324636	0.478287	1267.23	413.28	1090.2	277.618	0.860296	-0.217094
P01834	IGKC	Immunoglobulin kappa constant OS=Homo sapiens GN=IGKC PE=1 SV=2 - [IGKC_HUMAN]	39757.1	23085.4	28984.1	53146	44641.6	47280.1	32887.7	52090.6	35777.7	50173.2	55818.7	47307.3	49755	46406.2	54094.3	54478.1	42686.3	54511.6	41601.2	48516.3	52476.9	39179.7	0	0	0.212165	0.478287	42149.3	10827.7	48273.9	5422.81	1.14531	0.195735
P01859	IGHG2	Immunoglobulin heavy constant gamma 2 OS=Homo sapiens GN=IGHG2 PE=1 SV=2 - [IGHG2_HUMAN]	34676.2	27147.1	26483.7	38958	40377.9	30995.1	39826.8	50495	20958	39085.5	42055.9	40463.3	39939.2	27408.2	38024.2	37317.7	26787.8	45620.3	33777.4	33864.8	39796.9	35785	0	0	0.947645	1	35550.8	8477.25	36253.2	5619.27	1.01976	0.0282236
P01860	IGHG3	Immunoglobulin heavy constant gamma 3 OS=Homo sapiens GN=IGHG3 PE=1 SV=2 - [IGHG3_HUMAN]	53336.2	32722.7	48060.4	54289.2	52425	38412.2	68023	45258.2	34111.2	43345.3	43293.3	47215.1	40686.4	44638.8	40094.7	54520.5	32564.1	38297.3	42636.3	39839.1	54337	35629.4	0	0	0.393302	0.511386	46661.5	10190.1	42769	7002.72	0.916579	-0.125669
P01861	IGHG4	Immunoglobulin heavy constant gamma 4 OS=Homo sapiens GN=IGHG4 PE=1 SV=1 - [IGHG4_HUMAN]	45504.8	30897.3	31122.8	47880.8	46258.9	34948.3	50816.8	45991.8	29742.4	42709	43293.3	45285.4	39939.2	36976.5	38524.9	45189.9	29545.8	38282.5	36787.2	35891.9	46385.5	34770.3	0	0	0.430708	0.555799	40833.3	7664.45	38870.8	5096.35	0.951939	-0.0710585
P01871	IGHM	Immunoglobulin heavy constant mu OS=Homo sapiens GN=IGHM PE=1 SV=4 - [IGHM_HUMAN]	5266.63	8768.62	5835.36	6497.17	2673.94	3954.45	6328.4	9662.3	5784.76	4763.49	12469.3	8403.42	4399.58	5764.99	4960.29	1160.49	3951.69	21242.3	9759.41	10435.8	3418.78	5267.98	0	0	0.693588	0.793957	6545.85	2781.98	7160.43	5437.04	1.09389	0.129465
P01876	IGHA1	Immunoglobulin heavy constant alpha 1 OS=Homo sapiens GN=IGHA1 PE=1 SV=2 - [IGHA1_HUMAN]	18930.2	18797.1	16871.3	24903.1	21759.9	17789.5	32026	14405	26224.9	12920.9	21187.5	15349.6	12724.2	21922	13945.3	20054.7	21739.7	13058.6	24828.1	11364.2	12993.5	24722.5	0	0	0.237218	0.478287	20528.7	5545.56	17518.4	5173.67	0.853362	-0.22877
P02647	APOA1	Apolipoprotein A-I OS=Homo sapiens GN=APOA1 PE=1 SV=1 - [APOA1_HUMAN]	34983.5	38504.8	39925.3	32262	26528.2	32863	33095.3	37694.7	31545.3	31756.2	24311.5	34915.7	32998.5	27454.4	29954.3	29935.3	29085.4	24051.6	32760.1	26728.4	27726.8	41013.8	0	0	0.212165	0.478287	33042.7	4752.13	30602.2	4654.74	0.926142	-0.110695
P02649	APOE	Apolipoprotein E OS=Homo sapiens GN=APOE PE=1 SV=1 - [APOE_HUMAN]	569.773	759.592	643.962	677.216	318.935	802.77	836.631	289.818	517.116	606.914	677.889	483.496	620.122	595.244	508.784	784.987	457.823	653.422	617.153	465.221	470.725	738.324	0	0	0.393302	0.511386	609.147	178.511	581.391	114.064	0.954435	-0.0672815
P02652	APOA2	Apolipoprotein A-II OS=Homo sapiens GN=APOA2 PE=1 SV=1 - [APOA2_HUMAN]	6212.92	7653.33	10028.1	5678.8	4521.62	4362.48	6414.23	5317.8	6338.16	3651.11	2492.87	5567.8	3718.15	4815.96	2908.38	4411.71	5666.43	2629.37	5001.53	5079.21	3227.17	7322.29	0	0	0.167905	0.478287	5697.4	2038.04	4577.09	1391.37	0.803365	-0.315873
P02654	APOC1	Apolipoprotein C-I OS=Homo sapiens GN=APOC1 PE=1 SV=1 - [APOC1_HUMAN]	169.128	303.758	242.228	186.627	166.363	171.395	156.428	160.751	225.176	402.548	110.111	283.56	395.593	138.208	132.299	177.91	265.725	131.318	219.985	202.226	184.774	341.075	0	0	0.693588	0.793957	208.592	82.4603	224.788	87.718	1.07765	0.107882
P02656	APOC3	Apolipoprotein C-III OS=Homo sapiens GN=APOC3 PE=1 SV=1 - [APOC3_HUMAN]	861.765	1475.79	1832.3	951.973	872.358	1341.94	1107.74	906.806	916.581	1169.25	889.542	1353.59	1149.16	1042.33	1154.69	1361.11	1508.66	1524.02	1031.56	1638.42	1381.91	1260	0	0	0.0488441	0.478287	1120.55	313.365	1309.59	201.116	1.1687	0.224904
P02671	FGA	Fibrinogen alpha chain OS=Homo sapiens GN=FGA PE=1 SV=2 - [FIBA_HUMAN]	9847.9	10170.7	13392.4	9035.63	11665.5	12340.3	12871.4	11798.1	10812.8	8907.4	10250.7	10878.5	8674.99	8071.07	5824.77	12150.1	9429.25	9161.68	12409.9	10206.3	9500.99	8989.48	0	0	0.0877681	0.478287	11008.4	1514.93	9572.46	1855.86	0.869557	-0.201647
P02675	FGB	Fibrinogen beta chain OS=Homo sapiens GN=FGB PE=1 SV=2 - [FIBB_HUMAN]	13115.2	13989	14002.9	12738.4	14840.5	15637	13439.4	16073.7	16135.4	13048.3	13933.9	14672.4	13127.9	11667.1	8377.15	15880	13264.9	12369.6	16928.6	13910.9	12057.8	12974.3	0	0	0.148562	0.478287	14268.5	1226.87	13202.8	2267.65	0.925308	-0.111994
P02679	FGG	Fibrinogen gamma chain OS=Homo sapiens GN=FGG PE=1 SV=3 - [FIBG_HUMAN]	15293.8	15554.8	21113.4	12113.1	15672.9	15269.4	16649.4	16983	17356.8	15270.3	13133.4	16263.7	15691.6	12681.6	8564.59	13925.8	15124.9	11003.6	18799	15517	13835.5	16839.4	0	0	0.293424	0.478287	15855.5	2331.13	14386.1	2851.29	0.907323	-0.140311
P02745	C1QA	Complement C1q subcomponent subunit A OS=Homo sapiens GN=C1QA PE=1 SV=2 - [C1QA_HUMAN]	225.683	178.56	155.124	230.015	429.46	294.025	208.433	389.544	273.653	385.491	230.759	246.685	403.217	354.74	451.871	315.329	430.448	299.268	381.365	228.282	281.35	208.238	0	0	0.148562	0.478287	272.795	91.658	327.345	83.1362	1.19997	0.262993
P02746	C1QB	Complement C1q subcomponent subunit B OS=Homo sapiens GN=C1QB PE=1 SV=3 - [C1QB_HUMAN]	490.412	249.164	228.884	471.36	391.971	500.189	463.763	586.811	588.537	168.553	377.313	440.786	368.641	447.954	305.229	481.516	396.914	375.079	489.347	455.238	186.144	177.802	0	0	0.324636	0.478287	410.633	142.39	374.968	109.75	0.913147	-0.13108
P02747	C1QC	Complement C1q subcomponent subunit C OS=Homo sapiens GN=C1QC PE=1 SV=3 - [C1QC_HUMAN]	761.276	728.133	889.831	722.169	851.45	736.098	677.717	865.924	855.083	931.592	591.557	848.614	908.521	771.102	766.552	737.649	1065.02	746.228	913.044	869.553	904.299	781.131	0	0	0.130968	0.478287	782.803	103.618	846.52	99.0742	1.0814	0.112895
P02748	C9	Complement component C9 OS=Homo sapiens GN=C9 PE=1 SV=2 - [CO9_HUMAN]	416.089	544.86	474.391	480.863	483.612	413.72	680.728	585.302	487.838	459.009	437.419	464.845	434.52	523.54	423.556	501.03	244.92	388.036	647.557	535.753	298.901	478.068	0	0	0.393302	0.511386	496.712	79.5945	449.157	111.831	0.904261	-0.145189
P02749	APOH	Beta-2-glycoprotein 1 OS=Homo sapiens GN=APOH PE=1 SV=3 - [APOH_HUMAN]	3264.31	2283.7	4967.1	2706.08	2405.79	2647.63	1615.73	3694.55	3627.25	3543.58	3131.42	3430.06	3174.75	3135.32	2880.62	1912.82	4090.9	2565.64	1130.28	3129.01	3883.59	3691.75	0	0	0.947645	1	3080.65	897.18	3002.25	870.655	0.97455	-0.0371913
P02750	LRG1	Leucine-rich alpha-2-glycoprotein OS=Homo sapiens GN=LRG1 PE=1 SV=2 - [A2GL_HUMAN]	341.92	279.953	439.232	260.091	241.521	275.395	349.613	218.227	295.573	218.892	375.985	241.571	231.677	322.391	215.928	365.857	167.86	214.572	399.193	374.351	230.339	369.656	0	0	0.55453	0.678779	299.673	69.772	284.854	82.0341	0.95055	-0.0731657
P02751	FN1	Fibronectin OS=Homo sapiens GN=FN1 PE=1 SV=4 - [FINC_HUMAN]	1226.19	1427.35	2036.79	1229.75	1192.51	1702.2	1270.24	1150.08	2045.71	1605.33	1265.93	1258.48	1608.05	987.766	1286.75	1986.07	2299.14	1462.66	1259.7	1296.73	1358.08	1440.45	0	0	0.645764	0.760495	1468.37	332.381	1476.72	370.262	1.00568	0.00817592
P02753	RBP4	Retinol-binding protein 4 OS=Homo sapiens GN=RBP4 PE=1 SV=3 - [RET4_HUMAN]	744.59	1179.26	1862.08	879.991	1088.86	1135.93	1099.03	760.424	1205.47	923.393	459.46	691.101	947.195	891.792	822.992	1331.93	1393.61	705.57	834.083	1009.21	1222.64	800.426	0	0	0.742666	0.842735	1030.77	357.545	968.232	244.736	0.939327	-0.0903007
P02760	AMBP	Protein AMBP OS=Homo sapiens GN=AMBP PE=1 SV=1 - [AMBP_HUMAN]	1490.65	1204.09	883.055	1593.01	1153.24	1522.33	1580.53	1373.39	1375.5	1624.37	1601.25	1227.82	1585.79	1250.99	1621.7	1916.29	1789.89	1714.65	1272.5	1690.92	1632.29	1490.57	0	0	0.0877681	0.478287	1400.13	234.88	1563.04	228.858	1.11635	0.158791
P02763	ORM1	Alpha-1-acid glycoprotein 1 OS=Homo sapiens GN=ORM1 PE=1 SV=1 - [A1AG1_HUMAN]	7222.57	9609.63	13488.7	5684.51	9196.78	8663.98	7934.64	11358.5	12076.1	8556.65	5812.94	6506.37	8884.34	10521.1	5954.88	12029.4	7806.09	5267.73	9642.69	8720.43	5255.59	7435.5	0	0	0.393302	0.511386	9055	2475.96	8002.2	2199.06	0.883733	-0.178318
P02765	AHSG	Alpha-2-HS-glycoprotein OS=Homo sapiens GN=AHSG PE=1 SV=1 - [FETUA_HUMAN]	3584.58	5099.21	7261.57	3594.63	2171.79	3537.68	4784.77	3446.94	5772.78	5738.49	3683.89	5055.53	5978.74	3536.91	3124.55	3323.13	3897.73	2977.7	5011.92	4602.57	3306.44	5059.98	0	0	0.470101	0.601246	4425.12	1446.99	4170.47	1009.76	0.942454	-0.0855061
P02766	TTR	Transthyretin OS=Homo sapiens GN=TTR PE=1 SV=1 - [TTHY_HUMAN]	446.998	1002.48	710.502	606.823	364.785	571.044	396.539	270.853	702.192	560.102	303.642	362.654	577.562	448.903	307.726	438.796	542.725	339.16	423.573	526.56	422.524	507.272	0	0	0.324636	0.478287	539.633	215.251	445.223	86.8891	0.825048	-0.277449
P02768	ALB	Serum albumin OS=Homo sapiens GN=ALB PE=1 SV=2 - [ALBU_HUMAN]	242787	324297	236232	239896	293416	328159	191270	209806	308215	321360	260112	255511	326973	265769	305799	332957	345541	309341	256748	303632	314632	301546	0	0	0.115035	0.478287	268686	48646.5	301677	30379.4	1.12279	0.167083
P02774	GC	Vitamin D-binding protein OS=Homo sapiens GN=GC PE=1 SV=1 - [VTDB_HUMAN]	2243.82	2865.29	3018.09	3449.01	1716.85	2694.46	3141.96	2450.45	2947.47	3198.82	2532.97	2717.86	2933.25	2847.39	2329.33	2980.91	2997.2	1988.4	2854.35	2699.5	2683.67	2829.77	0	0	0.599361	0.711692	2750.84	493.089	2714.69	304.306	0.986862	-0.0190797
P02787	TF	Serotransferrin OS=Homo sapiens GN=TF PE=1 SV=3 - [TRFE_HUMAN]	31625.6	32505	30647	29398.6	25304.5	25422.2	32033.3	27600.9	31111.6	32733.4	28596.3	41250.2	32341.7	32704.2	25127.9	27695.4	31845.8	22545.2	26328.8	31728.1	25738.5	32965.5	0	0	0.843831	0.941144	29725.3	2691.47	30024.7	5203.88	1.01007	0.0144565
P02790	HPX	Hemopexin OS=Homo sapiens GN=HPX PE=1 SV=2 - [HEMO_HUMAN]	11068.2	13586	14603.7	8596.19	8954.71	10065.4	11565.1	11886.8	12557.9	11153	9476.62	8762.01	11423.3	11083.3	10448.9	8621.28	11714.2	9915.59	10331	8621.2	9435.72	13777	0	0	0.293424	0.478287	11228.5	1892.51	10375.8	1575.48	0.924058	-0.113945
P03951	F11	Coagulation factor XI OS=Homo sapiens GN=F11 PE=1 SV=1 - [FA11_HUMAN]	19.3698	34.517	34.0908	23.4421	16.8486	18.3338	16.8415	23.2758	28.4127	27.0604	19.9606	13.0169	28.7135	20.0496	18.1423	29.6458	17.2655	18.8275	29.9117	22.0267	25.427	22.6285	0	0	0.792813	0.891141	23.8321	6.43461	22.3323	5.55798	0.937067	-0.0937762
P03952	KLKB1	Plasma kallikrein OS=Homo sapiens GN=KLKB1 PE=1 SV=1 - [KLKB1_HUMAN]	284.704	294.025	413.173	225.997	190.156	234.079	294.966	250.185	225.395	288.31	231.164	228.761	286.359	229.536	257.924	273.493	324.443	205.963	227.457	206.689	221.956	228.73	0	0	0.293424	0.478287	266.56	59.676	244.664	36.8745	0.91786	-0.123653
P04003	C4BPA	C4b-binding protein alpha chain OS=Homo sapiens GN=C4BPA PE=1 SV=2 - [C4BPA_HUMAN]	1286.32	1704.82	1963.27	1096.26	1555.91	1100.91	1979.85	1210.45	1448.94	1504.49	1201.18	1590.41	1767.75	1403.68	1434.72	2207.83	1705.88	1159.16	1774.75	1480.65	1733.05	1730.78	0	0	0.167905	0.478287	1459.31	318.659	1635.33	271.101	1.12062	0.1643
P04004	VTN	Vitronectin OS=Homo sapiens GN=VTN PE=1 SV=1 - [VTNC_HUMAN]	2490.25	2636.09	3778.92	2541.5	1941.77	2417.95	2429.09	2279.74	2416.63	2671.96	2122.66	2660.41	2656.43	2418.61	2324.82	2437.12	2520.57	2129.18	2152.7	2941.38	2047.36	2562.76	0	0	0.947645	1	2520.6	469.266	2441.03	267.471	0.968434	-0.0462749
P04070	PROC	Vitamin K-dependent protein C OS=Homo sapiens GN=PROC PE=1 SV=1 - [PROC_HUMAN]	46.8094	51.3471	73.1405	39.7589	33.5796	36.0321	58.7366	42.0078	55.5538	47.8235	31.8812	47.8757	43.9277	51.0158	48.0515	37.3613	58.1463	44.8854	69.9109	54.0808	45.0901	60.5817	0	0	0.324636	0.478287	46.9701	12.3296	50.9934	9.14764	1.08566	0.118569
P04114	APOB	Apolipoprotein B-100 OS=Homo sapiens GN=APOB PE=1 SV=2 - [APOB_HUMAN]	1695.63	1278.85	2073.39	1210.64	1259.97	683.986	2243.14	1143.84	1427.52	922.761	482.261	1027.31	880.033	1078.89	680.453	561.878	903.46	1026.27	1233.51	1213.65	970.955	1183.93	0	0	0.0659711	0.478287	1311.09	537.027	978.213	213.321	0.746107	-0.422546
P04180	LCAT	Phosphatidylcholine-sterol acyltransferase OS=Homo sapiens GN=LCAT PE=1 SV=1 - [LCAT_HUMAN]	46.29	44.4068	67.4698	52.9812	38.6363	46.458	55.2253	39.6637	51.0291	42.1429	42.4303	53.9186	41.5304	38.8572	35.4941	49.3563	48.069	59.7961	42.5636	36.7837	21.5519	29.5033	0	0	0.189082	0.478287	47.8849	8.40137	41.584	10.9638	0.868417	-0.203541
P04196	HRG	Histidine-rich glycoprotein OS=Homo sapiens GN=HRG PE=1 SV=1 - [HRG_HUMAN]	1803.84	1606.35	2515.34	1342.45	771.747	1276.48	1939.46	1218.03	1488.26	1084.79	1401.51	1472.35	1212.66	912.729	1071.72	903.291	1767.35	928.88	1372.42	1086.31	887.384	1173.33	0	0	0.0488441	0.478287	1495.3	468.434	1162.59	279.722	0.777495	-0.363095
P04217	A1BG	Alpha-1B-glycoprotein OS=Homo sapiens GN=A1BG PE=1 SV=4 - [A1BG_HUMAN]	2302.79	2363.12	2984	2562.14	2075.2	1864.64	2852.8	2373.59	2265.65	2031.77	1613.79	2042.17	1858.62	1890.41	1547.48	1757.86	1833.44	1743.23	2319.16	2427.49	1757.51	2178.44	0	0	0.0356164	0.478287	2299.04	404.431	1941.44	269.885	0.844454	-0.24391
P04275	VWF	von Willebrand factor OS=Homo sapiens GN=VWF PE=1 SV=4 - [VWF_HUMAN]	10.4482	17.1198	73.5034	16.6718	18.5486	105.468	68.5272	23.6471	37.4118	20.9743	21.9183	25.1016	26.8495	45.4883	26.3511	45.1181	38.5764	33.3139	21.3791	84.8459	98.3022	37.8477	0	0	0.115035	0.478287	37.6581	30.8646	43.9249	25.0528	1.16641	0.22208
P04430	IGKV1-16	Immunoglobulin kappa variable 1-16 OS=Homo sapiens GN=IGKV1-16 PE=1 SV=2 - [KV116_HUMAN]	70.893	113.701	70.1001	123.265	47.136	58.176	91.1151	90.8117	55.7013	155.796	89.3109	123.937	161.731	101.03	444.342	64.2003	81.8812	0	88.7719	107.432	67.7101	94.8761	0	1	0.470101	0.601246	87.8188	32.7645	121.447	114.349	1.38292	0.467721
P05090	APOD	Apolipoprotein D OS=Homo sapiens GN=APOD PE=1 SV=1 - [APOD_HUMAN]	1286.1	1417.05	1171.43	886.407	1192.89	1086.05	866.24	1369.93	1061.89	1216.36	671.519	1092.52	1185.47	990.593	1115.94	614.055	1131.43	1158.96	1169.15	330.914	1346.09	1248.4	0	0	0.55453	0.678779	1111.44	227.893	1034.86	298.727	0.931101	-0.102991
P05154	SERPINA5	Plasma serine protease inhibitor OS=Homo sapiens GN=SERPINA5 PE=1 SV=3 - [IPSP_HUMAN]	29.0791	56.1945	66.9031	34.1876	33.7743	21.8922	22.1334	41.309	47.2324	40.1037	23.4981	37.1889	39.9977	30.7174	37.9142	31.2212	46.3568	38.1205	34.422	37.4465	51.0582	34.2724	0	0	0.693588	0.793957	37.8461	14.4923	38.0651	6.09071	1.00578	0.00832161
P05155	SERPING1	Plasma protease C1 inhibitor OS=Homo sapiens GN=SERPING1 PE=1 SV=2 - [IC1_HUMAN]	1789.19	2397.75	2720.89	829.054	1258.36	655.644	1744.79	1619.71	2083.89	1862.11	690.838	1286.29	1828.96	1256.57	1399.99	965.035	1752.71	849.393	1567.7	1452.31	1492.92	2122.21	0	0	0.55453	0.678779	1604.75	684.251	1452.19	369.513	0.904933	-0.144117
P05156	CFI	Complement factor I OS=Homo sapiens GN=CFI PE=1 SV=2 - [CFAI_HUMAN]	296.222	311.065	418.673	301.906	313.183	299.299	327.684	325.005	390.825	326.05	333.24	338.685	334.108	346.612	340.846	411.771	305.393	249.704	315.087	233.052	213.353	236.893	0	0	0.693588	0.793957	331.196	38.881	302.319	61.3949	0.912809	-0.131615
P05160	F13B	Coagulation factor XIII B chain OS=Homo sapiens GN=F13B PE=1 SV=3 - [F13B_HUMAN]	90.8519	106.108	153.007	87.8994	70.8894	93.1169	99.9793	101.062	75.0764	72.0805	84.6327	94.9824	73.6778	77.1199	70.1031	116.649	110.098	98.2991	95.9573	67.5796	109.451	88.415	0	0	1	1	94.0641	22.8525	91.1212	17.15	0.968714	-0.0458571
P05452	CLEC3B	Tetranectin OS=Homo sapiens GN=CLEC3B PE=1 SV=3 - [TETN_HUMAN]	202.236	219.42	340.333	146.57	143.891	200.989	170.489	187.399	181.823	147.084	131.601	160.602	146.872	172.637	158.47	133.973	192.287	177.562	138.342	162.705	157.622	180.687	0	0	0.264292	0.478287	188.349	57.8143	161.978	17.9721	0.85999	-0.217608
P05543	SERPINA7	Thyroxine-binding globulin OS=Homo sapiens GN=SERPINA7 PE=1 SV=2 - [THBG_HUMAN]	124.477	110.386	121.064	72.8659	100.346	86.3729	127.443	112.318	185.444	132.043	73.5566	153.632	96.4365	79.3479	88.9075	29.1068	114.913	96.3543	122.582	68.0384	119.647	105.733	0	0	0.293424	0.478287	113.301	31.7144	97.6998	32.5458	0.8623	-0.213739
P05546	SERPIND1	Heparin cofactor 2 OS=Homo sapiens GN=SERPIND1 PE=1 SV=3 - [HEP2_HUMAN]	445.899	706.203	574.97	562.174	586.866	597.541	424.662	455.806	637.294	634.326	476.542	594.337	508.102	692.209	550.175	415.72	551.263	465.312	603.586	640.566	423.676	599.663	0	0	0.895514	0.987121	554.753	91.6996	549.51	88.6817	0.990549	-0.0137
P06276	BCHE	Cholinesterase OS=Homo sapiens GN=BCHE PE=1 SV=1 - [CHLE_HUMAN]	35.6846	68.0194	50.1775	41.6574	47.685	36.9091	38.8362	47.2661	74.9744	38.32	35.2799	43.4135	41.9052	29.2006	48.4068	51.1724	83.0467	37.0765	53.8965	67.0501	46.9875	55.5043	0	0	0.324636	0.478287	46.8009	13.3129	50.6964	14.644	1.08324	0.115347
P06310	IGKV2-30	Immunoglobulin kappa variable 2-30 OS=Homo sapiens GN=IGKV2-30 PE=3 SV=2 - [KV230_HUMAN]	192.297	869.236	52.7816	851.976	1325.25	937.719	1942.19	2187.76	1301.77	1670.75	1184.21	1467.1	262.748	1725.3	3441.62	48.6874	303.432	2332.88	1418.83	477.388	1463.35	899.222	0	0	0.792813	0.891141	1137.81	660.513	1258.23	1017.64	1.10583	0.145135
P06312	IGKV4-1	Immunoglobulin kappa variable 4-1 OS=Homo sapiens GN=IGKV4-1 PE=1 SV=1 - [KV401_HUMAN]	375.33	185.839	332.784	234.643	549.024	243.154	324.594	541.716	354.068	543.966	522.528	398.72	640.476	264.629	432.542	474.458	277.9	298.757	464.97	296.971	441.477	338.762	0	0	0.895514	0.987121	382.513	136.161	393.606	113.037	1.029	0.0412407
P06396	GSN	Gelsolin OS=Homo sapiens GN=GSN PE=1 SV=1 - [GELS_HUMAN]	814.943	1191.86	1484.96	832.407	913.351	808.024	1222.25	1182.76	1047.85	1092.4	869.864	1006.52	1012.24	899.965	994.681	575.338	795.355	628.855	752.816	702.114	652.367	964.35	0	0	0.0180817	0.478287	1041.88	216.785	816.782	165.194	0.783951	-0.351164
P06681	C2	Complement C2 OS=Homo sapiens GN=C2 PE=1 SV=2 - [CO2_HUMAN]	150.353	238.876	170.245	147.556	183.971	132.215	184.573	156.352	193.106	144.095	163.589	171.873	164.74	189.356	147.622	145.764	168.244	141.963	238.39	179.759	113.828	138.75	0	0	0.599361	0.711692	169.539	29.831	163.663	32.7806	0.965337	-0.0508948
P06727	APOA4	Apolipoprotein A-IV OS=Homo sapiens GN=APOA4 PE=1 SV=3 - [APOA4_HUMAN]	1947.1	1904.82	3199.42	1728.47	944.49	2024.63	1866.23	2762.76	2329.23	1811.71	1517.37	1661.67	1799.2	1492.51	1468.73	1441.5	1296.52	1631.53	1681.1	1456.63	1867.64	1737.69	0	0	0.0125861	0.478287	2003.29	601.269	1594.07	175.45	0.795723	-0.329662
P07225	PROS1	Vitamin K-dependent protein S OS=Homo sapiens GN=PROS1 PE=1 SV=1 - [PROS_HUMAN]	201.161	199.336	339.617	171.8	224.336	132.631	323.842	156.401	209.722	292.829	156.086	185.39	278.842	168.593	160.544	223.324	308.095	138.84	197.704	167.281	163.94	198.46	0	0	0.470101	0.601246	218.887	70.2669	199.183	52.2617	0.909979	-0.136094
P07357	C8A	Complement component C8 alpha chain OS=Homo sapiens GN=C8A PE=1 SV=2 - [CO8A_HUMAN]	115.971	187.278	163.999	128.192	153.133	152.702	121.107	115.216	202.208	165.748	113.482	151.068	144.367	161.345	172.213	211.483	143.919	142.582	173.197	163.325	125.448	109.567	0	0	0.693588	0.793957	147.185	30.8237	154.41	26.9564	1.04909	0.0691381
P07358	C8B	Complement component C8 beta chain OS=Homo sapiens GN=C8B PE=1 SV=3 - [CO8B_HUMAN]	190.199	449.027	240.744	291.823	340.253	204.12	250.564	119.919	262.462	383.13	284.429	398.328	345.432	260.833	268.967	513.085	210.845	312.177	294.11	251.763	309.734	151.17	0	0	0.393302	0.511386	274.243	92.0838	301.495	96.0801	1.09937	0.13668
P07360	C8G	Complement component C8 gamma chain OS=Homo sapiens GN=C8G PE=1 SV=3 - [CO8G_HUMAN]	197.617	345.135	335.324	150.268	209.08	167.096	318.71	140.014	319.357	208.516	125.486	221.086	213.465	219.798	200.778	245.388	138.226	153.278	259.318	219.671	145.264	112.432	0	0	0.645764	0.760495	228.782	84.5397	193.519	48.1511	0.845864	-0.241502
P07996	THBS1	Thrombospondin-1 OS=Homo sapiens GN=THBS1 PE=1 SV=2 - [TSP1_HUMAN]	10.5461	40.2742	75.1919	13.9459	52.9359	28.5986	9.13715	41.8387	63.8299	12.124	31.3896	37.1487	16.7648	111.296	0	0	12.4255	0	29.7967	21.9503	0	33.804	0	4	0.166703	0.478287	34.5284	22.6448	23.926	32.2763	0.692937	-0.529204
P08185	SERPINA6	Corticosteroid-binding globulin OS=Homo sapiens GN=SERPINA6 PE=1 SV=1 - [CBG_HUMAN]	210.048	356.069	180.141	185.362	200.809	168.106	155.854	248.856	289.086	324.496	169.834	330.434	299.606	268.792	269.985	181.724	306.788	345.23	320.479	267.405	162.265	363.444	0	0	0.0877681	0.478287	226.242	68.696	283.286	63.4724	1.25214	0.324394
P08571	CD14	Monocyte differentiation antigen CD14 OS=Homo sapiens GN=CD14 PE=1 SV=2 - [CD14_HUMAN]	32.5464	35.2713	51.7251	62.6007	19.5159	34.2476	22.2742	54.5904	46.0293	24.7876	54.0342	35.7367	0	36.6256	16.8543	51.9979	15.6461	41.9033	84.573	21.3612	0	17.3422	0	2	0.148447	0.478287	39.7839	14.7315	29.2764	24.675	0.735885	-0.442447
P08603	CFH	Complement factor H OS=Homo sapiens GN=CFH PE=1 SV=4 - [CFAH_HUMAN]	1848.2	4300.51	3103	1826.89	2141.29	1839.72	3767.93	4274.51	2541.71	1829.75	1968.77	1728.03	1642.35	1823.57	1650.32	1816.28	1892.36	1374.23	1887.36	1957.46	1656.26	3659.44	0	0	0.00862425	0.478287	2676.57	1009.69	1917.06	600.246	0.716236	-0.481492
P08697	SERPINF2	Alpha-2-antiplasmin OS=Homo sapiens GN=SERPINF2 PE=1 SV=3 - [A2AP_HUMAN]	1333.43	1456.37	1334.82	918.987	605.309	771.76	999.977	1159.38	792.707	1275.91	505.853	1091.44	1414.94	1030.76	1045.34	713.736	1458.2	676.321	1386.78	1202.51	652.56	1575.75	0	0	0.430708	0.555799	1014.04	321.325	1113.49	328.838	1.09806	0.134961
P09871	C1S	Complement C1s subcomponent OS=Homo sapiens GN=C1S PE=1 SV=1 - [C1S_HUMAN]	265.679	301.419	490.565	215.527	196.92	218.633	381.295	307.469	365.644	327.177	177.538	301.357	315.719	294.277	218.108	212.43	362.377	268.482	388.619	399.002	227.128	222.22	0	0	0.895514	0.987121	295.261	93.9889	291.792	69.1478	0.988254	-0.0170461
P0C0L5	C4B	Complement C4-B OS=Homo sapiens GN=C4B PE=1 SV=2 - [CO4B_HUMAN]	1790.81	2236.88	1983.59	1623.18	1814.77	1990.16	1533.17	2127.36	2260.2	1363.9	1235.98	1042.81	1277.19	1987.68	1807.85	2375.58	2058.35	1592.21	1566.05	1853.65	2336.5	1705.97	0	0	0.947645	1	1814.55	344.734	1782.17	409.14	0.982157	-0.0259747
P0DOX2	#N/A	Immunoglobulin alpha-2 heavy chain OS=Homo sapiens PE=1 SV=1 - [IGA2_HUMAN]	17475.5	17218.1	12958.2	22320.7	18308.7	14404.4	26378.9	11836.6	22330	9885.01	13993.8	11073.4	9893.57	16323.1	11083.1	14865.9	16610.8	10531.8	19096.9	8510.4	10200.4	16595.7	0	0	0.0762361	0.478287	17010	5060.27	13162.3	3584.65	0.773796	-0.369975
P0DOX3	#N/A	Immunoglobulin delta heavy chain OS=Homo sapiens PE=1 SV=1 - [IGD_HUMAN]	270.044	472.201	279.712	485.021	173.61	154.407	484.141	72.4114	164.247	113.367	58.6786	65.9405	55.6238	117.448	117.237	465.552	75.5133	93.104	232.65	43.9666	319.125	256.849	0	0	0.167905	0.478287	247.985	164.258	167.546	134.6	0.67563	-0.565696
P0DOX4	#N/A	Immunoglobulin epsilon heavy chain OS=Homo sapiens PE=1 SV=1 - [IGE_HUMAN]	31.7178	19.4419	17.2526	38.2288	34.0783	23.0746	38.5844	33.6922	2476.59	39.4856	30.8178	25.394	40.8388	32.5759	22.5811	44.5297	33.8969	57.3035	34.4063	25.9419	51.117	24.74	0	0	0.599361	0.711692	252.996	737.521	35.7568	11.4764	0.141333	-2.82283
P0DOX5	#N/A	Immunoglobulin gamma-1 heavy chain OS=Homo sapiens PE=1 SV=1 - [IGG1_HUMAN]	67041.8	36183.1	62739.9	72028.4	69229.5	48578.1	68023	54120.3	53335.7	62436.5	47124.6	56851.8	47455.4	0	49907.4	56441.1	48747.5	41685.9	64111.1	57436.3	79518.4	44432.4	0	1	0.264292	0.478287	58258.2	11253.3	49689.8	19548.2	0.852922	-0.229514
P0DOX7	#N/A	Immunoglobulin kappa light chain OS=Homo sapiens PE=1 SV=1 - [IGK_HUMAN]	39757.1	23085.4	28984.1	53146	44100.5	47280.1	28481	52090.6	35777.7	50173.2	55818.7	47307.3	49755	46406.2	54094.3	54478.1	42686.3	54511.6	41601.2	48516.3	52476.9	39179.7	0	0	0.212165	0.478287	41699.5	11264.1	48273.9	5422.81	1.15766	0.211214
P0DOY2	IGLC2	Immunoglobulin lambda constant 2 OS=Homo sapiens GN=IGLC2 PE=1 SV=1 - [IGLC2_HUMAN]	15567.9	11534.4	14533.6	15534.6	13827.6	2306.85	24746.1	17210.6	9919.42	11910.2	14132.3	19896.1	11099.9	9788.09	10171.9	8074.52	8986.14	5625.55	22792	10869.5	12770.2	10196.8	0	0	0.115035	0.478287	13747.6	5422.71	11842.8	5077.77	0.861445	-0.215169
P10643	C7	Complement component C7 OS=Homo sapiens GN=C7 PE=1 SV=2 - [CO7_HUMAN]	395.5	290.917	587.82	287.43	254.779	253.603	456.764	260.984	2574.74	2596.01	241.506	320.632	262.178	245.26	1864.25	243.996	297.853	2449.51	2748.23	263.316	116.769	2545.33	0	0	1	1	745.459	915.929	1032.48	1106.51	1.38503	0.469917
P10909	CLU	Clusterin OS=Homo sapiens GN=CLU PE=1 SV=1 - [CLUS_HUMAN]	1472.44	1769.2	1549.96	1357.53	1221.03	1244.37	1261.89	1574.72	1258.73	1432.11	1169.5	1373.49	1378.41	1238.03	1313.41	1118.64	1643.19	1683.58	1848.57	1616.26	1141.36	1559.13	0	0	0.599361	0.711692	1391.95	185.771	1446.73	238.703	1.03936	0.0556895
P11168	SLC2A2	Solute carrier family 2, facilitated glucose transporter member 2 OS=Homo sapiens GN=SLC2A2 PE=1 SV=1 - [GTR2_HUMAN]	299.255	256.478	30.8886	675.214	931.135	1736.59	523.31	573.066	206.579	1439.33	429.199	541.6	2042.22	1993.81	600.973	27.7276	0	0	3876.51	0	56.0014	360.364	0	3	0.554083	0.678779	645.549	530.254	863.564	1255.32	1.33772	0.419777
P12259	F5	Coagulation factor V OS=Homo sapiens GN=F5 PE=1 SV=4 - [FA5_HUMAN]	20.6964	48.1458	48.3243	25.7849	22.5159	1832.36	36.0885	81.5653	67.8672	31.0508	19.6224	64.489	1675.76	28.0263	41.7393	36.3704	1988.83	2456.56	36.2427	92.7023	1929.52	53.0031	0	0	0.0488441	0.478287	203.093	540.74	763.931	1006.11	3.76148	1.9113
P13671	C6	Complement component C6 OS=Homo sapiens GN=C6 PE=1 SV=3 - [CO6_HUMAN]	269.7	261.355	230.613	274.773	212.274	210.132	327.116	282.466	273.72	205.763	263.209	248.956	169.486	289.718	277.926	239.147	313.114	219.597	289.236	253.738	176.462	307.748	0	0	0.843831	0.941144	255.557	37.2487	253.193	49.0413	0.990753	-0.0134028
P14151	SELL	L-selectin OS=Homo sapiens GN=SELL PE=1 SV=2 - [LYAM1_HUMAN]	35.7045	58.4451	40.0301	37.5103	38.3388	26.4874	28.2266	48.3222	39.552	53.6512	40.638	29.7391	47.9907	31.8815	52.9293	50.925	46.9222	45.3041	23.0523	45.0619	47.394	51.5213	0	0	0.511406	0.634217	40.6278	9.69908	42.9747	10.0027	1.05776	0.0810183
P15169	CPN1	Carboxypeptidase N catalytic chain OS=Homo sapiens GN=CPN1 PE=1 SV=1 - [CBPN_HUMAN]	68.3364	133.524	106.806	105.658	64.4765	46.2988	82.1096	104.01	116.737	106.447	104.498	101.748	101.585	112.923	91.5143	125.575	118.023	73.0684	92.2704	87.3559	102.391	179.788	0	0	0.693588	0.793957	94.4456	25.8635	107.84	28.0431	1.14182	0.191339
P17936	IGFBP3	Insulin-like growth factor-binding protein 3 OS=Homo sapiens GN=IGFBP3 PE=1 SV=2 - [IBP3_HUMAN]	49.5514	57.5241	37.5283	74.6327	39.4406	56.9262	27.179	36.4768	287.791	58.9823	68.0689	66.6192	64.309	54.0216	48.2475	94.1066	66.7155	0	28.693	55.4163	65.6886	57.5479	0	1	0.843831	0.941144	72.1911	72.9502	54.6696	24.0241	0.75729	-0.401082
P19652	ORM2	Alpha-1-acid glycoprotein 2 OS=Homo sapiens GN=ORM2 PE=1 SV=2 - [A1AG2_HUMAN]	4512.62	5260.01	7147.79	4170.09	4751.43	4724.51	6515.81	4037.71	4988.08	4700.54	4342.32	4592.94	4924.51	3742.33	3718.46	8322.41	4817.92	4187.82	6045.9	5603.12	3422.55	4394.03	0	0	0.599361	0.711692	5013.72	974.091	4888.36	1389.35	0.974997	-0.0365303
P19823	ITIH2	Inter-alpha-trypsin inhibitor heavy chain H2 OS=Homo sapiens GN=ITIH2 PE=1 SV=2 - [ITIH2_HUMAN]	2214.69	2226.12	1116.31	2157.17	1347.5	1623.29	1982.2	2082.35	1986.4	1970.99	1592.86	1797.93	1942.24	2196.65	1872.94	1844.52	2177.66	1703.2	2257.23	1966.31	1918.34	2369.46	0	0	0.645764	0.760495	1845.44	371.702	2004.23	212.856	1.08604	0.119078
P19827	ITIH1	Inter-alpha-trypsin inhibitor heavy chain H1 OS=Homo sapiens GN=ITIH1 PE=1 SV=3 - [ITIH1_HUMAN]	1223.43	1387.6	1093.26	1127.46	831.048	959.74	1096.9	1131.23	1363.61	1421.74	883.783	1143.62	1152.23	1212.33	1182.61	965.739	1664.47	989.219	1127.29	1122.56	1016.67	1478.76	0	0	0.599361	0.711692	1138.16	198.865	1186.86	210.156	1.04279	0.0604484
P20851	C4BPB	C4b-binding protein beta chain OS=Homo sapiens GN=C4BPB PE=1 SV=1 - [C4BPB_HUMAN]	147.202	284.783	338.886	157.138	185.672	70.3841	225.529	197.39	227.077	231.263	221.383	237.47	153.645	216.51	161.901	218.369	170.865	131.411	202.711	146.639	178.747	256.259	0	0	0.357933	0.478287	207.882	70.8877	188.593	40.2592	0.907212	-0.140489
P22352	GPX3	Glutathione peroxidase 3 OS=Homo sapiens GN=GPX3 PE=1 SV=2 - [GPX3_HUMAN]	180.895	186.402	251.967	118.388	151.079	113.902	171.388	120.182	124.617	132.897	94.6687	135.826	157.015	156.229	91.821	84.285	116.92	118.032	118.413	133.25	119.962	182.669	0	0	0.324636	0.478287	149.671	45.0823	128.584	28.8289	0.859108	-0.219088
P22792	CPN2	Carboxypeptidase N subunit 2 OS=Homo sapiens GN=CPN2 PE=1 SV=3 - [CPN2_HUMAN]	169.772	258.28	405.061	194.551	209.776	86.7829	244.854	256.781	309.311	254.42	178.924	213.751	254.97	227.518	193.739	229.277	305.992	172.794	388.382	201.949	215.181	337.591	0	0	0.792813	0.891141	233.501	82.1879	249.195	66.9854	1.06721	0.0938445
P23142	FBLN1	Fibulin-1 OS=Homo sapiens GN=FBLN1 PE=1 SV=4 - [FBLN1_HUMAN]	112.768	101.838	192.364	125.584	58.5451	88.5696	123.348	118.993	92.9598	134.269	108.087	120.521	108.075	66.9983	88.4291	34.8793	118.122	146.99	77.2176	84.9672	85.1063	105.202	0	0	0.115035	0.478287	114.302	33.3861	94.2279	30.1893	0.824374	-0.27863
P25311	AZGP1	Zinc-alpha-2-glycoprotein OS=Homo sapiens GN=AZGP1 PE=1 SV=2 - [ZA2G_HUMAN]	489.553	756.445	912.11	645.983	560.083	688.639	820.941	621.303	705.815	669.886	541.754	432.584	673.628	650.26	553.515	705.196	661.451	431.076	600.955	617.223	680.292	578.491	0	0	0.189082	0.478287	673.865	124.249	598.607	94.1804	0.888319	-0.170851
P27169	PON1	Serum paraoxonase/arylesterase 1 OS=Homo sapiens GN=PON1 PE=1 SV=3 - [PON1_HUMAN]	656.258	1323.77	892.34	772.287	622.801	692.528	679.106	724.142	999.244	875.563	406.286	805.933	852.59	796.278	989.766	638.886	995.607	516.368	766.396	722.139	699.077	874.433	0	0	0.792813	0.891141	785.848	237.871	787.043	143.026	1.00152	0.00219271
P27918	CFP	Properdin OS=Homo sapiens GN=CFP PE=1 SV=2 - [PROP_HUMAN]	115.465	131.577	165.504	132.339	123.824	109.344	161.055	111.839	130.726	112.935	127.185	93.9588	133.079	106.256	123.549	147.932	190.016	84.3889	106.592	98.5102	124.325	100.061	0	0	0.148562	0.478287	129.254	18.7947	118.97	30.0789	0.920435	-0.119613
P29622	SERPINA4	Kallistatin OS=Homo sapiens GN=SERPINA4 PE=1 SV=3 - [KAIN_HUMAN]	97.4802	143.767	216.245	69.7244	70.0388	44.4512	82.2598	98.7101	120.805	139.203	43.8538	115.61	130.192	87.2532	69.3359	58.3156	139.408	84.3644	80.631	112.451	115.052	99.0938	0	0	0.895514	0.987121	102.413	50.7043	99.246	25.5819	0.96908	-0.0453129
P32119	PRDX2	Peroxiredoxin-2 OS=Homo sapiens GN=PRDX2 PE=1 SV=5 - [PRDX2_HUMAN]	6.84808	26.9813	55.3163	49.5383	24.3529	83.0007	10.4966	80.1368	18.6783	44.047	13.1929	4.16002	41.5233	45.7555	300.612	9.96658	31.3654	0	37.5978	106.588	9.7015	17.7245	0	1	0.599361	0.711692	37.5081	27.0013	54.9994	86.7145	1.46633	0.552214
P33151	CDH5	Cadherin-5 OS=Homo sapiens GN=CDH5 PE=1 SV=5 - [CADH5_HUMAN]	15.0925	20.4875	37.9641	14.2352	104.177	81.837	26.7957	14.3541	25.9804	12.4664	42.083	66.4405	22.3167	10.4782	24.2291	21.1055	0	20.5163	15.2583	16.4747	14.7957	26.7	0	1	0.357933	0.478287	35.9521	30.2472	21.665	16.5786	0.602607	-0.73071
P35542	SAA4	Serum amyloid A-4 protein OS=Homo sapiens GN=SAA4 PE=1 SV=2 - [SAA4_HUMAN]	625.565	807.323	324.387	651.821	345.189	660.507	531.835	642.966	466.752	372.606	410.057	753.022	554.816	633.855	671.392	756.031	812.391	424.119	646.417	680.898	520.446	594.026	0	0	0.0877681	0.478287	530.819	158.197	640.674	113.559	1.20695	0.27137
P35858	IGFALS	Insulin-like growth factor-binding protein complex acid labile subunit OS=Homo sapiens GN=IGFALS PE=1 SV=1 - [ALS_HUMAN]	189.793	181.718	196.244	203.357	99.9823	157.638	274.073	130.798	208.525	143.995	133.669	237.554	154.37	179.034	117.523	149.724	140.961	155.503	198.213	121.99	106.331	161.707	0	0	0.357933	0.478287	174.527	47.9674	156.628	37.9004	0.897446	-0.156103
P36955	SERPINF1	Pigment epithelium-derived factor OS=Homo sapiens GN=SERPINF1 PE=1 SV=4 - [PEDF_HUMAN]	239.843	276.486	525.271	142.931	213.56	216.556	320.755	258.016	325.382	248.894	179.84	197.011	251.927	186.354	193.148	279.057	236.015	168.962	156.982	179.518	206.113	216.735	0	0	0.0762361	0.478287	267.958	101.301	206.529	36.8343	0.770753	-0.375659
P36980	CFHR2	Complement factor H-related protein 2 OS=Homo sapiens GN=CFHR2 PE=1 SV=1 - [FHR2_HUMAN]	197.475	215.776	205.412	158.485	80.1866	155.269	161.658	122.781	187.629	89.2106	81.6834	173.521	110.721	100.219	176.3	103.68	108.414	96.0308	225.649	73.8359	84.7	199.364	0	0	0.55453	0.678779	150.506	50.2761	132.039	51.7007	0.877304	-0.188851
P43652	AFM	Afamin OS=Homo sapiens GN=AFM PE=1 SV=1 - [AFAM_HUMAN]	510.094	471.257	516.23	449.059	319.411	278.206	502.875	444.991	684.371	485.279	273.832	560.235	495.287	547.755	461.715	408.856	521.688	414.121	362.885	439.31	429.041	578.887	0	0	0.693588	0.793957	448.691	120.428	474.525	70.8189	1.05758	0.080762
P48740	MASP1	Mannan-binding lectin serine protease 1 OS=Homo sapiens GN=MASP1 PE=1 SV=3 - [MASP1_HUMAN]	37.8648	46.5392	55.3029	46.9582	36.5317	27.8929	38.4737	40.0068	65.5926	32.4431	25.3315	22.3449	34.326	31.6398	47.8075	45.2795	53.8484	26.7395	51.3985	35.7487	30.7755	49.8794	0	0	0.693588	0.793957	41.1761	11.8444	39.0716	10.9154	0.94889	-0.075687
P49908	SELENOP	Selenoprotein P OS=Homo sapiens GN=SELENOP PE=1 SV=3 - [SEPP1_HUMAN]	60.6105	85.9241	92.2352	92.0536	50.334	95.7519	72.2668	54.3527	60.3224	64.2496	64.1886	81.3415	50.277	84.4314	78.2292	130.674	79.0871	80.2693	85.8804	76.4653	82.1635	69.6691	0	0	0.430708	0.555799	72.0263	16.5461	81.6807	18.9848	1.13404	0.181472
P50479	PDLIM4	PDZ and LIM domain protein 4 OS=Homo sapiens GN=PDLIM4 PE=1 SV=2 - [PDLI4_HUMAN]	38.5117	7.78455	74.0974	57.9007	31.3159	23.8947	30.9219	60.0545	70.0169	35.9284	49.1129	65.0334	39.6572	23.5344	41.0442	114.405	19.306	28.4597	0	20.5611	0	66.4544	0	2	0.357798	0.478287	43.5945	20.4964	38.0414	33.5142	0.872619	-0.196576
P51884	LUM	Lumican OS=Homo sapiens GN=LUM PE=1 SV=2 - [LUM_HUMAN]	170.381	198.285	313.637	168.606	195.198	263.317	252.571	222.845	296.833	259.234	164.938	189.733	265.921	147.943	239.643	258.086	229.198	198.423	145.638	169.376	246.14	256.405	0	0	0.55453	0.678779	227.804	52.6383	213.319	44.9597	0.936413	-0.0947835
P52746	ZNF142	Zinc finger protein 142 OS=Homo sapiens GN=ZNF142 PE=1 SV=4 - [ZN142_HUMAN]	12122.6	13570.3	3702.97	14751.2	1219.14	2456.75	1791.74	7392.03	73.728	1011.09	887.572	296.205	1114.94	6350.04	1032.22	1492.99	1083.81	911.775	3353.28	771.117	1292.77	12954.8	0	0	0.264292	0.478287	5361.74	5598.03	2786.72	3779.79	0.519742	-0.944132
P60709	ACTB	Actin, cytoplasmic 1 OS=Homo sapiens GN=ACTB PE=1 SV=1 - [ACTB_HUMAN]	272.611	692.584	1523.37	93.593	872.795	623.237	287.459	215.61	985.971	212.209	180.704	842.247	358.666	1211.41	352.766	90.7508	308.829	29.8477	285.713	295.251	226.086	693.822	0	0	0.947645	1	541.831	445.326	426.854	350.935	0.787798	-0.344102
P68871	HBB	Hemoglobin subunit beta OS=Homo sapiens GN=HBB PE=1 SV=2 - [HBB_HUMAN]	1267.25	1880.83	6846.03	1514.97	4039.67	1630.78	2024.35	3721.05	2788.65	1988.11	2749.14	729.843	2624.22	1535.8	2015.75	1389.21	4636.72	1048.4	2913.94	2288.27	2042.66	2123.38	0	0	0.511406	0.634217	2768.26	1619.27	2122.56	1059.23	0.766751	-0.38317
P69905	HBA1	Hemoglobin subunit alpha OS=Homo sapiens GN=HBA1 PE=1 SV=2 - [HBA_HUMAN]	2088.79	3135.94	7918.31	2997.65	1763.18	1560.37	2378.21	6007.82	4442.56	2384.82	2304.03	740.398	2141.34	1518.27	1778.76	1680.29	3754.45	878.311	4134.41	1846.53	1831.02	2111.23	0	0	0.041789	0.478287	3361.97	1989.4	2037.73	1045.5	0.606111	-0.722346
P80108	GPLD1	Phosphatidylinositol-glycan-specific phospholipase D OS=Homo sapiens GN=GPLD1 PE=1 SV=3 - [PHLD_HUMAN]	46.8972	91.6619	94.8182	61.9065	56.4016	45.9185	51.8703	42.7115	90.875	59.2904	34.286	56.4884	67.2379	39.9177	29.8499	72.3867	64.1156	33.4581	54.3961	33.148	84.244	53.6085	0	0	0.470101	0.601246	61.5125	21.3451	53.5319	17.8122	0.870261	-0.200479
Q04756	HGFAC	Hepatocyte growth factor activator OS=Homo sapiens GN=HGFAC PE=1 SV=1 - [HGFA_HUMAN]	60.0581	59.7222	39.7338	59.0827	37.8163	24.2893	34.0438	43.4846	15.6817	32.1771	27.4497	33.434	30.0036	45.7409	57.6198	28.7992	31.8306	38.9855	31.7646	26.0847	35.3784	61.1812	0	0	0.792813	0.891141	39.4127	15.0367	38.2566	11.7376	0.970667	-0.0429517
Q06033	ITIH3	Inter-alpha-trypsin inhibitor heavy chain H3 OS=Homo sapiens GN=ITIH3 PE=1 SV=2 - [ITIH3_HUMAN]	201.827	157.737	116.925	130.941	139.806	103.455	153.677	245.521	151.339	158.155	110.494	197.056	150.62	125.635	169.015	86.6138	148.721	164.337	233.973	197.509	125.364	208.552	0	0	0.470101	0.601246	151.807	41.4782	164.309	42.996	1.08235	0.114171
Q08380	LGALS3BP	Galectin-3-binding protein OS=Homo sapiens GN=LGALS3BP PE=1 SV=1 - [LG3BP_HUMAN]	33.7685	16.716	139.105	19.7304	24.8389	17.5409	19.4036	49.812	37.8283	40.8054	18.5091	46.1959	30.2947	33.3692	18.6946	21.8745	35.6064	62.9615	37.7409	37.5372	17.1856	27.9338	0	0	0.693588	0.793957	38.0053	35.3437	33.5813	13.1514	0.883596	-0.178541
Q12805	EFEMP1	EGF-containing fibulin-like extracellular matrix protein 1 OS=Homo sapiens GN=EFEMP1 PE=1 SV=2 - [FBLN3_HUMAN]	38.447	37.4609	49.0913	51.4296	27.0045	36.429	41.619	69.5464	30.5138	32.2456	45.5675	42.8338	30.9915	39.5369	35.7723	25.6344	33.7509	30.5097	35.4469	19.5789	41.6292	46.7664	0	0	0.189082	0.478287	41.7595	11.9434	34.7683	7.92381	0.832583	-0.264334
Q13790	APOF	Apolipoprotein F OS=Homo sapiens GN=APOF PE=1 SV=2 - [APOF_HUMAN]	65.7592	94.9863	145.22	95.8611	51.7246	108.898	35.6009	65.4777	64.2322	153.153	99.2235	66.8906	99.4658	58.0473	71.8188	114.629	80.5698	47.5342	54.8182	72.1926	83.4204	107.913	0	0	0.742666	0.842735	89.1033	37.1583	77.9363	21.8911	0.874674	-0.193183
Q14376	GALE	UDP-glucose 4-epimerase OS=Homo sapiens GN=GALE PE=1 SV=2 - [GALE_HUMAN]	16.3933	17.991	36.0258	10.011	11.112	10.9906	14.6323	18.7053	21.687	15.29	7.41158	13.8953	0	7.53993	0	8.50633	0	0	13.4618	13.0138	8.84548	20.7309	0	4	0.0177572	0.478287	16.3864	7.77278	7.8176	7.13175	0.47708	-1.0677
Q14520	HABP2	Hyaluronan-binding protein 2 OS=Homo sapiens GN=HABP2 PE=1 SV=1 - [HABP2_HUMAN]	129.008	164.68	122.599	111.073	63.2901	115.916	124.527	110.62	120.05	111.066	108.909	127.809	128.194	125.432	98.9951	128.168	142.481	82.2198	133.191	187.96	90.0121	158.426	0	0	0.212165	0.478287	116.522	23.6109	127.535	30.236	1.09452	0.130297
Q14624	ITIH4	Inter-alpha-trypsin inhibitor heavy chain H4 OS=Homo sapiens GN=ITIH4 PE=1 SV=4 - [ITIH4_HUMAN]	1519.83	1628.69	1862.17	1143.17	970.039	1035.41	1330.76	1379.22	1611.28	1487.26	1452.57	1286.7	1376.12	1532.74	1084.51	1480.79	1066.16	962.412	1802.73	1160.94	1108.06	1652.44	0	0	0.511406	0.634217	1401.85	269.112	1319.42	271.455	0.941195	-0.0874348
Q16610	ECM1	Extracellular matrix protein 1 OS=Homo sapiens GN=ECM1 PE=1 SV=2 - [ECM1_HUMAN]	123.421	102.572	169.963	134.199	91.7294	146.466	141.162	85.8212	120.718	132.257	142.916	111.255	135.823	78.592	116.682	131.389	121.643	158.76	102.151	78.4803	143.839	164.652	0	0	0.645764	0.760495	126.475	25.1868	122.115	28.7098	0.965529	-0.050609
Q6UXB8	PI16	Peptidase inhibitor 16 OS=Homo sapiens GN=PI16 PE=1 SV=1 - [PI16_HUMAN]	17.3054	13.5786	35.7137	6.47287	8.16794	18.1672	38.0659	28.2514	18.478	12.4793	22.0124	12.8529	0	11.0022	11.5199	16.6215	9.06853	16.1733	0	13.6002	21.4803	16.1721	0	2	0.0658947	0.478287	19.8812	10.3874	11.681	6.67865	0.587541	-0.767239
Q8NG11	TSPAN14	Tetraspanin-14 OS=Homo sapiens GN=TSPAN14 PE=1 SV=1 - [TSN14_HUMAN]	297.522	345.854	1201.56	259.179	298.125	348.987	1050.54	249.22	392.145	572.355	432.731	248.918	850.618	238.43	258.346	0	0	0	213.552	490.399	0	0	0	5	0.00554336	0.478287	495.293	326.442	209.115	267.241	0.422204	-1.24399
Q92954	PRG4	Proteoglycan 4 OS=Homo sapiens GN=PRG4 PE=1 SV=2 - [PRG4_HUMAN]	29.8839	19.5814	56.8849	20.4148	18.0387	26.5455	34.0363	19.2577	32.0135	13.9189	11.1524	18.017	0	22.5544	0	0	23.1441	11.6392	19.2024	13.8943	15.2067	29.665	0	3	0.0354083	0.478287	25.6116	12.7121	13.9385	10.1999	0.544224	-0.877729
Q96IY4	CPB2	Carboxypeptidase B2 OS=Homo sapiens GN=CPB2 PE=1 SV=2 - [CBPB2_HUMAN]	83.1681	82.5146	62.5545	97.9797	104.233	81.907	49.1255	63.1578	56.8511	100.988	85.0707	91.6524	65.6299	57.1375	61.1492	89.312	118.137	84.6169	55.2278	51.7971	110.012	92.7687	0	0	0.895514	0.987121	78.8681	18.6003	79.7673	22.9238	1.0114	0.0163552
Q96NL6	SCLT1	Sodium channel and clathrin linker 1 OS=Homo sapiens GN=SCLT1 PE=1 SV=2 - [SCLT1_HUMAN]	870.012	1921.48	1053.88	1173.14	786.491	1444.18	1356.78	1670.82	1813.97	2333.3	1187.39	1449.47	2353.68	618.242	0	0	1122.21	10.5585	52.654	1598.38	961.084	1917.6	0	2	0.167785	0.478287	1419.22	475.522	916.715	848.343	0.645928	-0.630555
Q96PD5	PGLYRP2	N-acetylmuramoyl-L-alanine amidase OS=Homo sapiens GN=PGLYRP2 PE=1 SV=1 - [PGRP2_HUMAN]	305.924	341.152	343.687	291.207	208.004	289.569	318.542	253.482	389.51	302.21	200.227	253.096	290.411	221.418	218.458	236.527	251.542	265.953	252.288	313.867	288.084	288.793	0	0	0.0659711	0.478287	294.865	56.9875	261.858	30.636	0.888061	-0.17127
Q9NZP8	C1RL	Complement C1r subcomponent-like protein OS=Homo sapiens GN=C1RL PE=1 SV=2 - [C1RL_HUMAN]	167.339	90.399	158.298	192.462	204.628	92.0166	165.937	227.719	110.503	242.195	160.187	189.759	82.4965	207.613	46.5389	208.121	83.1179	216.123	72.3962	82.4855	160.253	212.133	0	0	0.430708	0.555799	164.698	51.1395	141.912	67.9788	0.861651	-0.214825
Q9UGM5	FETUB	Fetuin-B OS=Homo sapiens GN=FETUB PE=1 SV=2 - [FETUB_HUMAN]	56.8226	72.8278	83.4357	83.5561	52.5446	42.3722	91.1848	58.1985	95.5021	63.2297	74.0022	84.0101	74.0269	45.9718	57.0357	66.9025	68.4679	61.2649	65.4242	51.4284	66.2676	55.4633	0	0	0.393302	0.511386	70.3342	17.0674	63.2967	10.691	0.899941	-0.152097
Q9UK55	SERPINA10	Protein Z-dependent protease inhibitor OS=Homo sapiens GN=SERPINA10 PE=1 SV=1 - [ZPI_HUMAN]	14.1493	28.2804	49.5008	12.6916	22.7028	10.8311	32.5745	36.2209	36.7331	17.9603	7.49932	30.6943	25.8089	12.6033	23.5697	17.1092	37.8633	8.66023	29.9219	20.9455	14.966	34.096	0	0	1	1	24.4676	13.2664	23.2944	9.35736	0.952049	-0.0708925
Q9Y6R7	FCGBP	IgGFc-binding protein OS=Homo sapiens GN=FCGBP PE=1 SV=3 - [FCGBP_HUMAN]	12.819	9.94236	6.95978	8.58113	9.47194	8.5272	14.0996	12.3261	9.01081	13.2231	19.9267	9.31825	12.4295	3.716	9.57842	6.39198	6.95632	17.3942	8.1477	10.1941	7.95041	6.82098	0	0	0.0877681	0.478287	11.3534	3.65552	8.99071	3.59944	0.791894	-0.336621
A0A075B6H9	IGLV4-69	Immunoglobulin lambda variable 4-69 OS=Homo sapiens GN=IGLV4-69 PE=1 SV=1 - [LV469_HUMAN]	23.3456	35.1044	9.64856	30.0416	10.8897	9.25668	26.2895	45.4113	15.9116	0	50.8493	36.23	0	12.7223	0	0	0	0	44.7915	0	0	11.585	1	7	0.0401659	0.478287	23.3407	16.052	9.57534	16.1444	0.410242	-1.28545
A0A0C4DH25	IGKV3D-20	Immunoglobulin kappa variable 3D-20 OS=Homo sapiens GN=IGKV3D-20 PE=3 SV=1 - [KVD20_HUMAN]	1576.82	1191.41	0	1229.44	1923.94	1110.69	1429.32	1679.3	1279.29	1620.46	1341.82	1700.36	2441.43	1407.77	2036.54	811.554	1886.55	1513.97	0	1898.18	2051.33	1374.1	1	1	0.13944	0.478287	1307.5	497.331	1556.53	673.766	1.19046	0.251521
A0A0C4DH31	IGHV1-18	Immunoglobulin heavy variable 1-18 OS=Homo sapiens GN=IGHV1-18 PE=3 SV=1 - [HV118_HUMAN]	495.221	1147.3	266.111	783.48	1594.68	1128.75	512.562	556.994	0	1921.84	845.351	0	37.7374	1347.46	0	0	63.1944	0	0	712.896	1840.58	0	1	6	0.0385852	0.478287	841.117	571.145	363.806	652.773	0.432528	-1.20914
A0A0C4DH68	IGKV2-24	Immunoglobulin kappa variable 2-24 OS=Homo sapiens GN=IGKV2-24 PE=3 SV=1 - [KV224_HUMAN]	387.486	296.91	0	221.505	521.351	187.444	261.933	405.534	715.995	653.573	402.025	489.398	667.74	375.279	547.192	201.422	431.465	418.891	482.216	614.283	349.917	402.046	1	0	0.237218	0.478287	368.523	208.543	452.714	129.366	1.22845	0.296843
P01701	IGLV1-51	Immunoglobulin lambda variable 1-51 OS=Homo sapiens GN=IGLV1-51 PE=1 SV=2 - [LV151_HUMAN]	110.853	331.016	0	224.953	155.838	127.894	493.878	273.648	139.929	253.306	359.906	201.066	236.628	396.238	116.282	440.863	157.317	307.214	205.413	0	176.146	180.013	1	1	0.973801	1	224.656	137.843	219.744	124.46	0.978132	-0.0318984
P01709	IGLV2-8	Immunoglobulin lambda variable 2-8 OS=Homo sapiens GN=IGLV2-8 PE=1 SV=2 - [LV208_HUMAN]	161.544	338.136	75.049	419.458	0	345.919	150.958	425.75	302.885	220.77	374.791	438.395	235.293	315.575	352.654	140.637	254.042	1361.24	169.008	326.135	255.977	195.246	1	0	0.693588	0.793957	255.933	143.58	367.654	340.66	1.43653	0.522585
P01764	IGHV3-23	Immunoglobulin heavy variable 3-23 OS=Homo sapiens GN=IGHV3-23 PE=1 SV=2 - [HV323_HUMAN]	1148.21	1308.55	0	1097.19	1291.81	1208.4	1485.03	1714.91	937.782	1411.79	1339.55	1513.23	1479.44	1177.64	0	773.524	0	2642.6	1477.35	1486.43	1455.97	0	1	3	0.817719	0.916878	1176.66	441.248	1091.47	827.925	0.927603	-0.10842
P01766	IGHV3-13	Immunoglobulin heavy variable 3-13 OS=Homo sapiens GN=IGHV3-13 PE=1 SV=2 - [HV313_HUMAN]	495.059	762.067	225.602	285.502	336.25	680.619	0	1020.7	802.806	1123.36	779.648	673.772	1172.22	550.384	740.47	539.476	363.393	364.985	776.254	603.183	637.312	564.239	1	0	0.947645	1	591.965	351.57	635.063	221.399	1.0728	0.101387
P01817	IGHV2-5	Immunoglobulin heavy variable 2-5 OS=Homo sapiens GN=IGHV2-5 PE=1 SV=2 - [HV205_HUMAN]	79.5066	113.636	58.266	35.5052	45.017	45.6112	7.15689	118.425	59.5182	0	75.1983	7.73416	86.4629	0	143.453	0	0	76.6112	82.4702	0	114.111	84.6803	1	4	1	1	57.9854	37.7945	54.1384	53.6063	0.933655	-0.0990385
P01825	IGHV4-59	Immunoglobulin heavy variable 4-59 OS=Homo sapiens GN=IGHV4-59 PE=1 SV=2 - [HV459_HUMAN]	984.673	753.755	487.838	521.202	207.787	171.047	392.913	0	288.423	241.443	240.591	858.13	253.663	535.573	249.084	199.614	244.183	0	755.978	282.883	178.07	1136.43	1	1	0.818175	0.917013	389.97	282.967	426.692	349.438	1.09416	0.12983
P02775	PPBP	Platelet basic protein OS=Homo sapiens GN=PPBP PE=1 SV=3 - [CXCL7_HUMAN]	29.3585	76.3137	160.456	50.1318	73.72	37.9483	0	92.7311	110.737	58.3888	30.0866	60.4028	26.3392	204.306	0	0	0	0	48.0969	48.085	0	63.9514	1	5	0.0907885	0.478287	65.4429	44.5931	41.0165	60.2433	0.626752	-0.674034
P08519	LPA	Apolipoprotein(a) OS=Homo sapiens GN=LPA PE=1 SV=1 - [APOA_HUMAN]	907.5	26.5953	84.5362	60.792	95.9799	76.8342	0	457.35	47.6358	114.004	74.472	677.649	116.79	59.9406	50.4394	230.135	240.309	34.9724	0	0	110.204	683.792	1	2	0.843657	0.941144	176.882	271.301	200.385	250.787	1.13287	0.179987
P0C0L4	C4A	Complement C4-A OS=Homo sapiens GN=C4A PE=1 SV=2 - [CO4A_HUMAN]	1790.81	2236.88	1983.59	1623.18	0	1990.16	1556.39	2127.36	2260.2	1363.9	1235.98	1042.81	1277.19	1987.68	1807.85	2375.58	2058.35	1592.21	1566.05	1853.65	2336.5	1705.97	1	0	0.792813	0.891141	1651.68	646.272	1782.17	409.14	1.07901	0.109702
P0DJI8	SAA1	Serum amyloid A-1 protein OS=Homo sapiens GN=SAA1 PE=1 SV=1 - [SAA1_HUMAN]	69.2781	50.0841	71.6938	42.8156	17.0772	134.175	19.0747	0	156.202	13.9533	21.626	191.355	0	21.8175	41.0355	92.7668	0	27.2065	246.834	211.756	51.8925	190.346	1	2	0.324089	0.478287	54.18	50.7057	97.7282	93.6781	1.80377	0.851015
P11597	CETP	Cholesteryl ester transfer protein OS=Homo sapiens GN=CETP PE=1 SV=2 - [CETP_HUMAN]	12.7194	18.1564	4.22737	15.7827	15.2226	5.74624	0	14.4042	21.598	24.1434	15.6695	13.8945	26.2486	12.5673	11.9833	1.08913	21.5154	14.7898	0	21.4675	19.6712	24.1724	1	1	0.767554	0.868815	13.4245	7.36983	15.2181	8.66624	1.1336	0.180918
P18428	LBP	Lipopolysaccharide-binding protein OS=Homo sapiens GN=LBP PE=1 SV=3 - [LBP_HUMAN]	49.5161	46.8819	67.523	33.2307	47.9123	0	79.9389	60.5505	71.0893	32.6602	41.514	61.8739	45.2679	66.5361	42.3809	27.0021	46.4926	45.3394	75.4016	83.4158	45.8123	55.6463	1	0	0.792813	0.891141	48.2561	22.1229	54.1063	16.3817	1.12123	0.165085
P26927	MST1	Hepatocyte growth factor-like protein OS=Homo sapiens GN=MST1 PE=1 SV=2 - [HGFL_HUMAN]	27.3111	38.7764	34.0502	22.8938	30.9471	31.3937	43.7454	0	55.5793	19.8397	35.5024	29.0692	20.3526	20.2291	34.5874	18.7571	13.1968	11.5803	54.2058	25.8259	17.9279	31.9796	1	0	0.148562	0.478287	30.9126	14.2182	25.2465	12.0952	0.816706	-0.292111
P35030	PRSS3	Trypsin-3 OS=Homo sapiens GN=PRSS3 PE=1 SV=2 - [TRY3_HUMAN]	0	33.0411	35.773	18.919	22.0067	25.164	31.5388	20.3159	31.8124	38.8483	19.2809	19.6251	35.1953	26.8769	35.6386	39.5645	35.3409	0	29.3274	0	27.6105	0	1	3	1	1	25.1545	10.895	22.6527	15.5194	0.90054	-0.151138
P37802	TAGLN2	Transgelin-2 OS=Homo sapiens GN=TAGLN2 PE=1 SV=3 - [TAGL2_HUMAN]	8.96386	28.4963	47.9609	0	31.8102	18.5117	8.28117	7.89337	39.9037	5.77741	4.90151	43.1973	12.1464	44.5835	7.72526	0	11.8642	0	6.0252	0	0	22.1706	1	4	0.390613	0.509827	18.4091	16.1244	13.4284	16.5709	0.729444	-0.455131
P51800	CLCNKA	Chloride channel protein ClC-Ka OS=Homo sapiens GN=CLCNKA PE=1 SV=1 - [CLCKA_HUMAN]	392.141	3.17728	223.485	35.6874	235.853	133.514	310.606	169.885	0	128.412	75.4491	145.065	85.2161	184.125	0	144.367	84.7394	100.093	517.328	0	128.641	127.973	1	2	0.598948	0.711692	155.292	126.769	137.959	138.363	0.888384	-0.170744
P54108	CRISP3	Cysteine-rich secretory protein 3 OS=Homo sapiens GN=CRISP3 PE=1 SV=1 - [CRIS3_HUMAN]	28.5581	30.3683	15.9493	8.2415	23.4579	12.3709	11.5249	37.9768	33.7019	23.7496	0	39.3437	21.3196	29.0927	0	0	24.5118	17.4313	23.4049	20.4542	16.3866	34.3518	1	2	0.947585	1	20.5363	11.8288	20.5724	12.2995	1.00176	0.00253474
P61626	LYZ	Lysozyme C OS=Homo sapiens GN=LYZ PE=1 SV=1 - [LYSC_HUMAN]	0	37.9222	42.1857	33.5591	44.4422	33.8678	66.6747	22.8077	32.3267	34.0495	23.4507	39.8556	38.3847	28.8616	36.0369	53.3431	37.9749	0	27.0469	61.1495	27.7849	44.5268	1	1	0.532632	0.656672	33.7533	16.291	35.9059	15.8901	1.06377	0.0891927
P61769	B2M	Beta-2-microglobulin OS=Homo sapiens GN=B2M PE=1 SV=1 - [B2MG_HUMAN]	28.0151	26.814	64.4799	35.2439	22.4101	39.7524	13.6231	25.5431	36.492	26.853	0	21.9541	42.8324	14.2276	10.696	0	22.2585	0	33.4785	34.072	16.1192	32.1674	1	2	0.211648	0.478287	29.0206	16.164	20.7096	14.0974	0.713618	-0.486777
Q15166	PON3	Serum paraoxonase/lactonase 3 OS=Homo sapiens GN=PON3 PE=1 SV=3 - [PON3_HUMAN]	175.403	230.578	177.488	212.437	184.641	189.659	188.753	0	184.241	197.19	198.136	185.491	257.934	212.251	264.379	0	212.23	171.172	169.926	186.526	207.596	156.539	1	1	0.921515	1	176.23	60.5931	184.004	70.043	1.04411	0.0622806
Q5T7N2	L1TD1	LINE-1 type transposase domain-containing protein 1 OS=Homo sapiens GN=L1TD1 PE=1 SV=1 - [LITD1_HUMAN]	13013	14616.9	42629.5	12057	10572.7	71.6196	10250.2	9798.12	21513.8	0	11036.8	9963.56	13630.3	11152	12237.4	22.8096	12840.3	0	14.9515	10440.5	12568.8	67.6642	1	1	0.340888	0.478287	13232.7	11476.1	7539.85	6047.27	0.569789	-0.811499
Q66K66	TMEM198	Transmembrane protein 198 OS=Homo sapiens GN=TMEM198 PE=1 SV=1 - [TM198_HUMAN]	480.171	597.269	409.463	321.728	207.635	347.322	65.33	424.175	603.822	701.774	0	406.168	617.897	212.594	461.504	373.312	665.925	357.523	572.695	437.597	452.031	572.552	1	0	0.357933	0.478287	378.063	221.64	466.345	132.27	1.23351	0.302773
Q8N9F7	GDPD1	Lysophospholipase D GDPD1 OS=Homo sapiens GN=GDPD1 PE=1 SV=2 - [GDPD1_HUMAN]	37.5547	101.782	94.2987	109.379	102.517	91.3753	94.2603	0	128.565	175.079	34.1516	0	0	0	47.9989	0	137.712	0	0	0	0	0	1	9	0.00338287	0.478287	88.0875	48.3368	16.8828	42.5829	0.191659	-2.38339
Q9BXR6	CFHR5	Complement factor H-related protein 5 OS=Homo sapiens GN=CFHR5 PE=1 SV=1 - [FHR5_HUMAN]	0	102.718	70.6883	134.29	86.4774	173.238	129.766	19.0014	76.3893	159.495	18.347	0	0	118.666	144.513	125.634	86.9355	0	160.58	231.382	0	215.979	1	4	0.894923	0.987121	88.219	58.5434	98.5173	88.0431	1.11674	0.159288
Q9BXU0	TEX12	Testis-expressed protein 12 OS=Homo sapiens GN=TEX12 PE=2 SV=1 - [TEX12_HUMAN]	124.855	39.2365	77.7319	71.742	46.5045	44.1999	133.257	57.5257	48.8501	0	102.856	133.481	0	87.5252	85.5797	0	0	47.5828	0	29.2033	74.7728	0	1	5	0.219827	0.478287	67.8871	39.7124	41.6495	47.3583	0.613511	-0.704839
Q9NP78	ABCB9	ATP-binding cassette sub-family B member 9 OS=Homo sapiens GN=ABCB9 PE=1 SV=1 - [ABCB9_HUMAN]	15.391	12.4385	18.6481	9.12888	7.77243	0	22.4548	17.9947	23.6759	10.9179	7.48412	7.48887	0	10.102	0	0	0	0	7.3129	17.0619	0	13.5812	1	6	0.0135509	0.478287	13.2642	7.15229	5.04971	6.37709	0.380702	-1.39327
Q9Y4E1	WASHC2C	WASH complex subunit 2C OS=Homo sapiens GN=WASHC2C PE=1 SV=3 - [WAC2C_HUMAN]	41.8078	41.8836	68.638	79.7369	68.8674	0	80.8885	63.5767	40.8403	393.024	125.863	97.9803	383.64	84.8836	0	119.286	53.4077	115.215	135.91	82.8279	60.0678	88.6042	1	1	0.157892	0.478287	91.3751	104.897	111.075	97.6823	1.21559	0.281658
A0A075B6I9	IGLV7-46	Immunoglobulin lambda variable 7-46 OS=Homo sapiens GN=IGLV7-46 PE=3 SV=4 - [LV746_HUMAN]	0	575.51	352.162	721.422	580.919	175.127	721.705	525.691	359.798	0	582.35	491.806	384.36	426.611	323.963	916.597	0	619.106	182.911	355.031	398.625	444.523	2	1	0.792584	0.891141	417.698	262.758	413.048	232.229	0.988868	-0.0161507
A0A075B6Q5	IGHV3-64	Immunoglobulin heavy variable 3-64 OS=Homo sapiens GN=IGHV3-64 PE=3 SV=1 - [HV364_HUMAN]	26.9005	50.4503	53.5722	0	0	46.5691	40.7229	27.0847	37.6627	76.6781	67.447	23.5866	72.9439	0	59.0623	23.0876	33.8295	0	0	85.3984	0	0	2	5	0.256633	0.478287	38.8261	24.4222	27.0826	32.0433	0.697535	-0.519663
A0A087WSY6	IGKV3D-15	Immunoglobulin kappa variable 3D-15 OS=Homo sapiens GN=IGKV3D-15 PE=3 SV=6 - [KVD15_HUMAN]	171.187	148.201	193.673	0	164.175	0	214.734	179.6	193.829	241.276	269.034	90.5942	278.353	131.542	287.565	177.123	222.38	352.693	268.494	312.007	259.413	468.616	2	0	0.0355643	0.478287	161.428	86.9551	258.98	104.623	1.60431	0.681949
A0A0B4J1Y8	IGLV9-49	Immunoglobulin lambda variable 9-49 OS=Homo sapiens GN=IGLV9-49 PE=1 SV=1 - [LV949_HUMAN]	0	59.4604	11.833	27.0752	23.26	18.4985	70.0898	48.9971	0	21.6714	27.2678	39.523	21.2343	12.0638	81.1062	89.6378	49.2702	12.5995	0	36.2662	38.5006	19.4219	2	1	0.554083	0.678779	28.0139	22.7722	36.3294	28.3101	1.29683	0.374993
A0A0C4DH33	IGHV1-24	Immunoglobulin heavy variable 1-24 OS=Homo sapiens GN=IGHV1-24 PE=3 SV=1 - [HV124_HUMAN]	0	50.8654	45.9719	29.9341	37.0865	30.7748	37.6676	33.5	0	37.7599	58.1234	56.5805	31.8696	38.2978	24.5747	0	0	0	24.92	60.649	25.5162	38.4735	2	3	0.509004	0.632652	32.8803	18.3636	27.3528	21.1856	0.831891	-0.265534
A0A0C4DH43	IGHV2-70D	Immunoglobulin heavy variable 2-70D OS=Homo sapiens GN=IGHV2-70D PE=3 SV=1 - [HV70D_HUMAN]	155.861	106.404	160.609	0	122.496	0	235.968	185.549	117.232	246.067	186.156	155.102	244.986	89.1834	0	430.107	368.715	0	89.112	113.659	254.709	9.2309	2	2	0.947496	1	137.849	81.5132	159.528	147.937	1.15726	0.210716
O00187	MASP2	Mannan-binding lectin serine protease 2 OS=Homo sapiens GN=MASP2 PE=1 SV=4 - [MASP2_HUMAN]	18.763	17.4863	27.5668	26.4852	0	17.4812	33.7129	0	23.7915	17.2341	19.2561	21.734	21.0153	18.9702	22.5949	15.2217	0	0	26.2986	0	0	11.5677	2	4	0.25953	0.478287	18.3434	10.4592	12.4911	10.6077	0.680962	-0.554354
O15119	TBX3	T-box transcription factor TBX3 OS=Homo sapiens GN=TBX3 PE=1 SV=4 - [TBX3_HUMAN]	0	683.158	405.912	764.447	603.166	696.036	350.562	503.89	343.938	0	704.845	462.269	611.425	657.237	728.175	702.174	0	891.4	486.714	843.703	635.169	472.873	2	1	0.263752	0.478287	459.632	270.582	590.104	241.393	1.28386	0.360488
P01601	IGKV1D-16	Immunoglobulin kappa variable 1D-16 (Fragment) OS=Homo sapiens GN=IGKV1D-16 PE=3 SV=2 - [KVD16_HUMAN]	55.0699	58.8646	0	60.6949	23.0053	0	51.7061	64.4144	47.5545	56.2032	110.868	86.5232	57.925	57.4214	52.9765	0	0	89.1614	76.1945	83.7358	80.5995	72.3018	2	2	0.187831	0.478287	48.0347	31.4086	59.7127	31.9602	1.24312	0.313961
P01714	IGLV3-19	Immunoglobulin lambda variable 3-19 OS=Homo sapiens GN=IGLV3-19 PE=1 SV=2 - [LV319_HUMAN]	0	275.98	257.739	422.291	413.841	436.318	5.48497	91.6243	211.512	94.8085	0	63.9745	126.08	402.592	113.677	489.473	0	0	122.802	0	339.727	79.4915	2	3	0.552278	0.678779	200.873	173.455	157.983	172.291	0.786485	-0.346508
P01782	IGHV3-9	Immunoglobulin heavy variable 3-9 OS=Homo sapiens GN=IGHV3-9 PE=1 SV=2 - [HV309_HUMAN]	0	1055.99	0	609.597	567.367	745.665	319.144	1217.85	711.78	1180.78	660.314	740.64	1222.43	663.703	765.161	485.847	473.511	719.644	842.639	547.442	862.16	687.995	2	0	0.554419	0.678779	642.59	417.661	728.288	209.511	1.13336	0.180612
P01833	PIGR	Polymeric immunoglobulin receptor OS=Homo sapiens GN=PIGR PE=1 SV=4 - [PIGR_HUMAN]	10.0274	9.55327	12.729	13.2852	17.2309	0	0	8.02594	10.8882	14.0337	19.9532	7.6584	14.1179	0	7.54847	0	0	35.0011	9.60329	0	0	0	2	6	0.0802428	0.478287	10.5206	6.22711	6.72083	10.6554	0.638824	-0.64651
P0DP09	IGKV1-13	Immunoglobulin kappa variable 1-13 OS=Homo sapiens GN=IGKV1-13 PE=3 SV=1 - [KV113_HUMAN]	63.6488	31.8526	79.0304	170.802	23.4884	33.7907	76.7716	0	36.7411	0	15.2362	58.6923	0	28.1759	17.9004	0	40.7789	431.565	39.5859	774.218	66.8376	87.6983	2	2	0.553408	0.678779	48.3056	48.976	140.496	242.586	2.90848	1.54026
P15814	IGLL1	Immunoglobulin lambda-like polypeptide 1 OS=Homo sapiens GN=IGLL1 PE=1 SV=1 - [IGLL1_HUMAN]	111.802	0	68.2528	0	44.7639	108.959	158.952	40.2368	36.4705	42.1963	49.3774	0	55.2885	181.248	0	0	36.4993	0	57.7613	52.7133	0	0	2	6	0.201137	0.478287	60.0919	48.7299	34.8646	54.7575	0.580188	-0.785409
P43251	BTD	Biotinidase OS=Homo sapiens GN=BTD PE=1 SV=2 - [BTD_HUMAN]	43.5894	52.3076	90.132	52.5193	0	0	89.4897	26.8794	45.4014	29.3855	14.5451	36.1989	34.8798	25.7022	19.0819	22.7978	22.3693	18.4776	31.1483	34.9061	24.488	36.0784	2	0	0.264157	0.478287	40.3863	30.7308	27.8298	6.95479	0.689091	-0.537234
P80748	IGLV3-21	Immunoglobulin lambda variable 3-21 OS=Homo sapiens GN=IGLV3-21 PE=1 SV=2 - [LV321_HUMAN]	995.153	1878.39	1202.04	0	1793.66	0	1267.71	1358.44	762.132	1344.02	1731.83	1314.11	1368.78	0	1042.64	0	967.648	604.896	1961.45	1149.18	1386.75	0	2	3	0.467576	0.599979	1121.22	647.406	890.496	660.148	0.794223	-0.332384
Q14247	CTTN	Src substrate cortactin OS=Homo sapiens GN=CTTN PE=1 SV=2 - [SRC8_HUMAN]	9.79916	20.8242	26.2407	11.2506	33.1546	0	19.8698	17.1231	34.121	0	16.226	11.9681	0	5.2193	0	0	0	0	26.3429	0	0	11.978	2	7	0.0207598	0.478287	17.1463	11.5136	5.04621	8.53107	0.294303	-1.76462
Q6EMK4	VASN	Vasorin OS=Homo sapiens GN=VASN PE=1 SV=1 - [VASN_HUMAN]	9.61729	3.04725	23.6562	0	3.17273	14.6474	21.8117	0	15.7182	12.2347	15.6462	0	12.7232	0	12.7426	15.0314	11.8841	0	0	0	13.589	0	2	6	0.106372	0.478287	10.8683	8.39037	5.9973	6.93142	0.551814	-0.857746
Q75N90	FBN3	Fibrillin-3 OS=Homo sapiens GN=FBN3 PE=2 SV=3 - [FBN3_HUMAN]	7.3258	169.841	256.945	4.14803	0	188.381	92.1538	0	15.248	182.342	136	148.69	0	0	0	0	254.815	0	169.343	138.581	0	179.997	2	6	0.312879	0.478287	95.6713	94.9797	81.0388	97.5091	0.847054	-0.239474
Q96JG6	VPS50	Syndetin OS=Homo sapiens GN=VPS50 PE=1 SV=3 - [VPS50_HUMAN]	104.032	78.9805	94.0394	77.2091	0	83.6691	148.974	65.5781	112.481	119.29	0	73.571	108.259	84.8072	0	0	108.981	0	74.176	0	0	85.0161	2	5	0.161125	0.478287	80.3866	45.9993	48.6191	47.8848	0.604815	-0.725433
Q96KN2	CNDP1	Beta-Ala-His dipeptidase OS=Homo sapiens GN=CNDP1 PE=1 SV=4 - [CNDP1_HUMAN]	0	20.6093	36.6059	21.9157	0	18.2106	15.0138	25.5608	10.4679	33.3287	14.6116	33.7293	21.2975	42.9541	23.1786	17.2444	64.8216	12.8326	55.0095	25.6275	33.1257	11.221	2	0	0.0876786	0.478287	17.8477	11.7702	31.0038	17.2334	1.73713	0.796708
Q99835	SMO	Smoothened homolog OS=Homo sapiens GN=SMO PE=1 SV=1 - [SMO_HUMAN]	0	19.5782	8123.89	5587.81	0	7189.39	6878.71	7245.35	7551.78	5582.27	6573.33	5950.94	0	5432.46	0	0	5803.9	0	0	5575.23	0	5622.22	2	6	0.0264026	0.478287	4977.47	3280.15	2580.43	2967.46	0.518423	-0.947799
A0A087WSY4	IGHV4-30-2	Immunoglobulin heavy variable 4-30-2 OS=Homo sapiens GN=IGHV4-30-2 PE=3 SV=1 - [HV432_HUMAN]	170.912	0	349.679	0	201.419	106.436	415.468	0	239.934	190.752	239.044	155.457	202.871	149.193	217.145	192.318	0	0	413.84	0	144.441	0	3	4	0.423281	0.548282	173.968	139.349	134.115	128.838	0.770919	-0.375349
A0A087WSZ0	IGKV1D-8	Immunoglobulin kappa variable 1D-8 OS=Homo sapiens GN=IGKV1D-8 PE=3 SV=6 - [KVD08_HUMAN]	15.3882	0	15.0738	11.1068	13.0069	0	23.4399	9.26727	16.815	0	33.9072	11.1081	0	0	13.2903	0	0	0	22.4501	0	0	15.4002	3	7	0.138194	0.478287	12.5459	10.4542	5.65898	8.3002	0.451061	-1.1486
A0A0B4J1U3	IGLV1-36	Immunoglobulin lambda variable 1-36 OS=Homo sapiens GN=IGLV1-36 PE=3 SV=5 - [LV136_HUMAN]	0	27.5221	20.7202	49.8685	0	21.9764	170.37	46.3969	0	33.4616	34.5182	0	41.7178	0	0	73.0673	0	0	0	22.398	16.2576	0	3	7	0.105133	0.478287	36.8031	47.6941	13.9492	23.8848	0.379021	-1.39965
A8MYZ0	MINDY4B	Inactive ubiquitin carboxyl-terminal hydrolase MINDY-4B OS=Homo sapiens GN=MINDY4B PE=3 SV=2 - [MIY4B_HUMAN]	0	49.1589	28.7109	42.7301	33.9554	36.4625	33.6264	33.467	0	0	36.3242	30.8401	40.1524	34.0497	44.2375	36.9982	41.4356	25.7809	0	17.6904	37.4984	38.8009	3	1	0.410428	0.532138	26.7669	17.9955	31.5895	12.9532	1.18017	0.238996
O43157	PLXNB1	Plexin-B1 OS=Homo sapiens GN=PLXNB1 PE=1 SV=3 - [PLXB1_HUMAN]	58.8233	32.6843	7.22517	11.878	80.7911	14.8402	0	80.0858	51.2761	0	0	43.68	0	14.842	0	0	35.2753	0	0	25.1849	0	0	3	7	0.105133	0.478287	30.6913	31.8601	10.8166	16.492	0.352431	-1.50459
O75144	ICOSLG	ICOS ligand OS=Homo sapiens GN=ICOSLG PE=1 SV=2 - [ICOSL_HUMAN]	7.25464	9.62908	14.8373	3.77863	0	0	12.7562	4.85903	8.84927	0	3.41826	6.1237	0	0	0	0	5.40318	0	0	4.24327	4.86865	10.0926	3	6	0.196294	0.478287	5.94385	5.17179	2.79376	3.52714	0.470025	-1.08919
P01034	CST3	Cystatin-C OS=Homo sapiens GN=CST3 PE=1 SV=1 - [CYTC_HUMAN]	66.8981	82.6122	40.5881	39.735	61.3995	65.9162	31.9834	60.5842	0	0	0	0	0	47.2465	0	0	0	0	0	0	0	0	3	10	0.00406379	0.478287	40.8833	29.9144	4.29513	14.2453	0.105058	-3.25074
P01597	IGKV1-39	Immunoglobulin kappa variable 1-39 OS=Homo sapiens GN=IGKV1-39 PE=1 SV=2 - [KV139_HUMAN]	83.5509	138.525	251.8	120.788	0	0	229.206	107.102	66.5611	178.918	0	97.7311	92.5322	72.0393	304.728	0	0	88.3213	193.749	0	72.7471	206.31	3	3	0.816435	0.915812	106.95	88.7635	102.56	96.775	0.958951	-0.0604713
P01699	IGLV1-44	Immunoglobulin lambda variable 1-44 OS=Homo sapiens GN=IGLV1-44 PE=1 SV=2 - [LV144_HUMAN]	94.498	0	67.456	0	285.534	458.465	596.944	281.568	33.1041	0	346.323	403.667	0	477.761	299.354	0	0	152.367	320.362	0	118.301	296.479	3	4	1	1	196.717	208.85	188.026	178.792	0.95582	-0.0651889
P01704	IGLV2-14	Immunoglobulin lambda variable 2-14 OS=Homo sapiens GN=IGLV2-14 PE=1 SV=2 - [LV214_HUMAN]	348.85	371.021	721.456	48.7992	0	0	0	687.28	432.678	213.003	1047.73	580.934	0	365.725	0	0	0	504.729	0	497.897	606.923	0	3	6	0.376629	0.495355	351.892	349.684	232.383	273.538	0.66038	-0.598631
P04264	KRT1	Keratin, type II cytoskeletal 1 OS=Homo sapiens GN=KRT1 PE=1 SV=6 - [K2C1_HUMAN]	28.466	37.5806	49.1934	13.6084	21.406	0	40.2944	14.4201	26.386	0	0	17.9111	0	26.1421	39.4202	67.1571	0	24.3012	14.7496	0	0	0	3	5	0.479915	0.610659	21.0323	17.1694	17.2438	21.4605	0.819871	-0.286531
P04278	SHBG	Sex hormone-binding globulin OS=Homo sapiens GN=SHBG PE=1 SV=2 - [SHBG_HUMAN]	47.548	14.8452	22.7906	19.0705	0	12.8424	60.8789	75.9541	0	0	37.1761	21.1955	0	20.0711	26.9852	0	0	50.7856	12.5782	0	17.0243	32.9672	3	4	0.462941	0.59431	26.4642	25.8509	16.5097	16.4197	0.623853	-0.680722
P04433	IGKV3-11	Immunoglobulin kappa variable 3-11 OS=Homo sapiens GN=IGKV3-11 PE=1 SV=1 - [KV311_HUMAN]	837.048	859.878	0	1490.99	1180.11	1027.99	647.781	1282.29	0	0	1246.07	1508.81	0	1453.28	0	0	1557.36	442.37	103.777	0	1164.37	0	3	5	0.61384	0.727622	779.288	552.172	566.361	696.255	0.726767	-0.460436
P0DP01	IGHV1-8	Immunoglobulin heavy variable 1-8 OS=Homo sapiens GN=IGHV1-8 PE=3 SV=1 - [HV108_HUMAN]	0	121.913	98.436	0	494.166	235.795	0	387.341	96.7194	480.457	290.164	0	441.168	0	168.07	462.114	0	342.844	660.575	534.136	633.635	0	3	4	0.50459	0.632652	200.454	188.885	294.777	268.57	1.47055	0.556352
P49221	TGM4	Protein-glutamine gamma-glutamyltransferase 4 OS=Homo sapiens GN=TGM4 PE=1 SV=2 - [TGM4_HUMAN]	0	8.38679	14.4774	30.1775	40.489	11.9345	14.1387	16.2855	29.752	0	0	11.0731	0	14.1203	0	0	19.1776	0	27.5974	0	20.2529	30.3892	3	5	0.522719	0.647661	15.0583	13.5219	11.1464	11.9097	0.740218	-0.433979
P49747	COMP	Cartilage oligomeric matrix protein OS=Homo sapiens GN=COMP PE=1 SV=2 - [COMP_HUMAN]	20.0986	19.3351	0	0	15.0374	24.0244	0	16.8658	27.4785	32.1363	25.5037	21.2512	28.5924	17.7988	18.9395	1584.74	21.2693	0	16.5514	13.9002	25.7284	16.7164	3	1	0.717216	0.819975	16.4073	11.5872	160.499	472.424	9.78217	3.29015
Q0VDD8	DNAH14	Dynein heavy chain 14, axonemal OS=Homo sapiens GN=DNAH14 PE=2 SV=3 - [DYH14_HUMAN]	19.4371	45.3585	27.3019	57.8182	64.1844	0	51.0503	67.753	14.6662	0	0	0	0	24.1544	0	45.6072	0	0	0	0	0	0	3	9	0.0133611	0.478287	31.5972	26.5944	6.34196	14.9031	0.200713	-2.3168
Q14686	NCOA6	Nuclear receptor coactivator 6 OS=Homo sapiens GN=NCOA6 PE=1 SV=3 - [NCOA6_HUMAN]	319.169	0	426.176	312.061	314.009	325.627	155.051	264.208	349.494	0	0	0	0	0	0	0	0	0	0	0	290.784	0	3	10	0.00321041	0.478287	224.163	157.723	26.4349	87.6746	0.117927	-3.08403
Q15582	TGFBI	Transforming growth factor-beta-induced protein ig-h3 OS=Homo sapiens GN=TGFBI PE=1 SV=1 - [BGH3_HUMAN]	16.2625	21.2613	24.3606	13.2858	0	0	4.13839	12.1181	23.2416	10.303	0	18.2688	0	9.99362	0	0	0	10.2325	16.1465	0	0	14.3903	3	6	0.153234	0.478287	11.361	9.36461	6.2756	7.569	0.55238	-0.856268
Q6DCA0	AMMECR1L	AMMECR1-like protein OS=Homo sapiens GN=AMMECR1L PE=1 SV=1 - [AMERL_HUMAN]	38.6142	0	10.5123	80.9144	74.8158	0	0	44.0324	96.5694	71.8466	102.609	27.7393	0	69.0956	66.1121	125.487	106.574	0	0	0	54.4225	95.3461	3	4	0.946798	1	47.2649	40.1591	49.5252	47.0023	1.04782	0.0673928
Q86VP1	TAX1BP1	Tax1-binding protein 1 OS=Homo sapiens GN=TAX1BP1 PE=1 SV=2 - [TAXB1_HUMAN]	70.05	53.497	0	18.5132	50.4349	24.8321	39.855	74.0236	36.5831	0	0	0	0	36.5603	36.6529	0	0	0	96.7381	108.936	0	44.1354	3	6	0.454397	0.583615	33.4354	27.1681	29.3657	40.4568	0.878282	-0.187243
Q8NE62	CHDH	Choline dehydrogenase, mitochondrial OS=Homo sapiens GN=CHDH PE=1 SV=2 - [CHDH_HUMAN]	166.193	81.088	73.9158	48.8391	28.5533	0	114.738	0	61.2627	0	34.9106	96.6159	67.6839	50.2172	0	0	0	86.4109	167.466	150.014	0	49.631	3	4	0.841336	0.941144	55.4091	52.1768	60.7308	60.2878	1.09604	0.132305
Q9BYK8	HELZ2	Helicase with zinc finger domain 2 OS=Homo sapiens GN=HELZ2 PE=1 SV=6 - [HELZ2_HUMAN]	116.344	86.6314	71.704	0	131.391	0	90.6327	138.868	147.456	0	157.601	216.603	0	121.49	14.7464	86.6588	165.96	0	98.0181	0	0	158.301	3	4	1	1	85.5117	60.9027	78.3435	80.0618	0.916172	-0.12631
Q9NPH3	IL1RAP	Interleukin-1 receptor accessory protein OS=Homo sapiens GN=IL1RAP PE=1 SV=2 - [IL1AP_HUMAN]	15.2158	12.3424	11.795	12.7924	0	0	19.1691	10.6513	0	9.49044	16.937	0	0	8.93717	20.2848	0	6.86652	0	7.94427	10.3605	0	0	3	6	0.0663196	0.478287	9.85395	6.90185	4.94484	6.6331	0.501814	-0.994777
Q9Y2K1	ZBTB1	Zinc finger and BTB domain-containing protein 1 OS=Homo sapiens GN=ZBTB1 PE=1 SV=3 - [ZBTB1_HUMAN]	249.269	219.385	175.653	219.788	146.947	55.8655	0	296.472	0	376.815	0	0	234.07	0	0	0	0	0	232.916	0	0	0	3	9	0.0287311	0.478287	158.2	129.895	42.4532	94.4529	0.268353	-1.8978
Q9Y5Y7	LYVE1	Lymphatic vessel endothelial hyaluronic acid receptor 1 OS=Homo sapiens GN=LYVE1 PE=1 SV=2 - [LYVE1_HUMAN]	11.8915	12.8121	27.0525	0	5.49076	0	13.9673	9.19357	13.7935	0	10.323	10.6781	0	0	10.4304	0	9.43008	16.0735	8.11517	6.37404	0	10.0552	3	4	0.350201	0.478287	9.5022	8.06701	6.46878	5.63379	0.680766	-0.554769
A0A075B6R2	IGHV4-4	Immunoglobulin heavy variable 4-4 OS=Homo sapiens GN=IGHV4-4 PE=3 SV=2 - [HV404_HUMAN]	165.654	0	584.831	0	183.052	0	401.902	219.661	0	174.654	241.53	158.589	0	167.434	0	0	241.602	137.698	422.028	0	0	191.445	4	5	0.454397	0.583615	179.208	186.634	119.89	136.808	0.669003	-0.579915
A0A0B4J1V6	IGHV3-73	Immunoglobulin heavy variable 3-73 OS=Homo sapiens GN=IGHV3-73 PE=3 SV=1 - [HV373_HUMAN]	907.714	0	304.511	1198.96	1332.27	0	0	0	742.913	978.583	1182.07	1120.61	984.599	819.49	939.71	0	0	1276.36	837.118	1378.05	0	0	4	4	0.840042	0.940751	604.275	549.484	668.721	555.844	1.10665	0.1462
P01705	IGLV2-23	Immunoglobulin lambda variable 2-23 OS=Homo sapiens GN=IGLV2-23 PE=1 SV=2 - [LV223_HUMAN]	22.7408	37.2823	50.219	0	69.3005	0	0	122.042	0	82.7127	95.6233	55.4126	91.3822	15.8546	28.7867	38.5086	0	48.8082	53.4139	159.694	30.4082	63.2731	4	1	0.597283	0.711692	43.6291	43.7865	53.231	42.9891	1.22008	0.286976
P02042	HBD	Hemoglobin subunit delta OS=Homo sapiens GN=HBD PE=1 SV=2 - [HBD_HUMAN]	0	1555.52	5873.69	0	2733.29	0	1197.46	2890.3	2293.83	0	1359.08	0	1551.69	1099.06	0	688.49	3296.15	572.322	2683.28	899.19	1417.94	1346.86	4	2	0.740178	0.840957	1627.56	1793.01	1232.27	1020.37	0.757128	-0.401391
P08637	FCGR3A	Low affinity immunoglobulin gamma Fc region receptor III-A OS=Homo sapiens GN=FCGR3A PE=1 SV=2 - [FCG3A_HUMAN]	26.5105	33.3202	0	17.8399	29.2443	0	0	0	24.9001	26.5315	20.7524	18.389	0	0	20.1174	0	28.5507	22.4617	0	0	0	21.0009	4	6	0.241098	0.478287	16.2817	13.5096	10.0472	11.8032	0.617088	-0.696452
P21333	FLNA	Filamin-A OS=Homo sapiens GN=FLNA PE=1 SV=4 - [FLNA_HUMAN]	6.58167	29.8822	73.8443	0	40.6491	34.4838	0	299.69	63.5498	0	0	45.0051	11.8332	65.4033	3.24992	0	11.8512	0	10.7238	0	0	37.3016	4	4	0.544834	0.67081	49.8801	87.0144	16.8517	22.3086	0.337843	-1.56557
P25092	GUCY2C	Heat-stable enterotoxin receptor OS=Homo sapiens GN=GUCY2C PE=1 SV=2 - [GUC2C_HUMAN]	0	0	23.416	0	89.2232	72.599	0	21.0717	37.6584	44.4675	135.398	0	79.8598	0	40.1059	144.415	38.3393	42.91	0	43.6997	0	0	4	5	0.891806	0.986212	38.5304	44.2961	35.3936	45.0364	0.91859	-0.122507
P35579	MYH9	Myosin-9 OS=Homo sapiens GN=MYH9 PE=1 SV=4 - [MYH9_HUMAN]	7.79278	20.0572	87.969	0	19.3695	22.9315	10.0885	0	37.0112	0	0	39.9556	30.1346	46.3073	0	0	0	0	0	0	0	26.2423	4	7	0.574565	0.699615	18.6563	25.9722	12.9672	18.676	0.695059	-0.524792
P55056	APOC4	Apolipoprotein C-IV OS=Homo sapiens GN=APOC4 PE=1 SV=1 - [APOC4_HUMAN]	0	33.9967	62.1644	0	18.88	0	13.242	20.7254	16.8918	40.9942	0	0	0	0	21.678	13.6722	36.5119	0	37.0161	24.7228	24.1058	38.2002	4	4	0.840042	0.940751	18.8086	20.1395	17.8097	15.883	0.946893	-0.078726
P55058	PLTP	Phospholipid transfer protein OS=Homo sapiens GN=PLTP PE=1 SV=1 - [PLTP_HUMAN]	14.1786	26.7134	40.7612	10.6841	0	0	0	19.1265	37.7266	32.266	0	14.2201	34.0254	0	18.0873	0	23.0755	0	17.3567	17.4944	15.9329	43.6099	4	3	0.893832	0.987121	16.496	15.8971	16.7093	13.8252	1.01293	0.0185329
P67936	TPM4	Tropomyosin alpha-4 chain OS=Homo sapiens GN=TPM4 PE=1 SV=3 - [TPM4_HUMAN]	3.83201	19.6544	48.6511	0	35.7811	26.1988	0	10.4581	16.5124	0	0	22.1555	0	55.3904	13.3338	0	0	0	0	0	0	17.8499	4	7	0.325928	0.478287	14.6444	16.606	9.88451	17.2645	0.674971	-0.567103
P68032	ACTC1	Actin, alpha cardiac muscle 1 OS=Homo sapiens GN=ACTC1 PE=1 SV=1 - [ACTC_HUMAN]	0	362.793	933.949	0	459.955	289.783	130.707	0	588.828	135.658	0	470.162	0	578.732	0	0	148.454	0	0	0	0	390.261	4	7	0.325928	0.478287	263.788	302.686	144.328	223.873	0.547136	-0.870028
Q03591	CFHR1	Complement factor H-related protein 1 OS=Homo sapiens GN=CFHR1 PE=1 SV=2 - [FHR1_HUMAN]	832.144	1064.5	893.139	513.801	0	783.893	510.914	0	0	510.338	0	621.844	625.786	0	676.064	606.212	613.981	344.752	842.213	0	472.451	881.16	4	2	0.790783	0.891141	464.43	406.28	516.769	294.974	1.1127	0.154059
Q7Z4L9	PPP1R42	Protein phosphatase 1 regulatory subunit 42 OS=Homo sapiens GN=PPP1R42 PE=2 SV=2 - [PPR42_HUMAN]	615.108	658.582	200.666	0	326.87	0	103.876	623.95	986.646	0	0	0	0	0	0	0	0	0	320.139	0	0	0	4	10	0.00959851	0.478287	319.609	347.725	29.1035	96.5255	0.0910598	-3.45704
Q8IWQ3	BRSK2	Serine/threonine-protein kinase BRSK2 OS=Homo sapiens GN=BRSK2 PE=1 SV=3 - [BRSK2_HUMAN]	0	95.8409	202.129	69.6883	138.837	60.1247	154.455	0	113.222	0	0	0	0	0	0	0	0	0	119.904	0	49.0681	91.2877	4	8	0.0622569	0.478287	75.8452	71.5451	23.6599	43.5434	0.31195	-1.68061
Q8NGL0	OR5L2	Olfactory receptor 5L2 OS=Homo sapiens GN=OR5L2 PE=2 SV=1 - [OR5L2_HUMAN]	1.33238	0	1.7892	21.0008	7.55887	33.97	27.4344	13.8296	0	0	0	0	0	0	119.829	0	77.9353	0	0	0	9.19087	0	4	8	0.282083	0.478287	9.71958	12.4974	18.8141	40.7721	1.93569	0.952847
Q8WTU0	DDI1	Protein DDI1 homolog 1 OS=Homo sapiens GN=DDI1 PE=1 SV=1 - [DDI1_HUMAN]	86.5977	71.0498	350.112	0	34.0965	41.3544	50.3715	108.075	0	0	0	0	0	35.9972	0	30.141	0	0	76.3283	0	0	98.3974	4	7	0.160511	0.478287	67.4234	101.099	21.8967	35.2678	0.324765	-1.62253
Q8WZ42	TTN	Titin OS=Homo sapiens GN=TTN PE=1 SV=4 - [TITIN_HUMAN]	241.505	0	121.875	0	205.555	110.936	239.849	104.175	214.153	0	0	173.378	0	116.906	0	218.497	95.2693	0	0	96.159	136.331	284.05	4	4	0.787837	0.890678	112.55	101.31	101.872	97.4191	0.905126	-0.143809
Q99969	RARRES2	Retinoic acid receptor responder protein 2 OS=Homo sapiens GN=RARRES2 PE=1 SV=1 - [RARR2_HUMAN]	8.76197	9.6392	11.1903	8.88344	0	0	5.57697	9.51541	12.1851	0	0	9.15438	0	9.21324	0	0	0	0	9.79845	0	0	8.0629	4	7	0.206582	0.478287	5.97749	5.00911	3.29354	4.58677	0.550991	-0.859899
Q9H5L6	THAP9	DNA transposase THAP9 OS=Homo sapiens GN=THAP9 PE=1 SV=2 - [THAP9_HUMAN]	21.7208	337.351	115.656	180.303	270.128	0	0	118.384	34.1859	0	0	169.099	262.961	55.5323	0	0	0	0	369.606	0	259.288	0	4	6	0.730261	0.832108	97.9753	119.467	101.499	138.327	1.03596	0.0509718
Q9HCE9	ANO8	Anoctamin-8 OS=Homo sapiens GN=ANO8 PE=1 SV=3 - [ANO8_HUMAN]	17.4862	11.7442	0	20.1183	13.0336	8.26633	0	0	17.847	0	16.8061	23.1427	0	43.9257	130.396	9.89117	16.7616	22.4816	25.3977	21.4033	29.3263	19.2603	4	1	0.00825256	0.478287	9.57288	8.24357	31.0896	34.7192	3.24768	1.69941
Q9UIV1	CNOT7	CCR4-NOT transcription complex subunit 7 OS=Homo sapiens GN=CNOT7 PE=1 SV=3 - [CNOT7_HUMAN]	65.3015	65.0964	112.944	0	52.6214	0	97.0408	26.6917	39.0802	0	0	45.2796	0	0	0	0	0	0	25.8417	0	15.9105	40.3657	4	7	0.0680975	0.478287	41.7069	40.6812	11.5816	17.678	0.27769	-1.84845
Q9Y490	TLN1	Talin-1 OS=Homo sapiens GN=TLN1 PE=1 SV=3 - [TLN1_HUMAN]	6.35133	31.9727	80.9412	0	43.2876	20.4076	12.4654	0	64.0133	0	0	45.9871	10.3054	65.097	9.42402	436.394	11.0037	0	11.0828	10.106	0	30.542	4	2	0.740178	0.840957	23.5854	28.3522	57.2675	127.354	2.42809	1.27982
Q9Y520	PRRC2C	Protein PRRC2C OS=Homo sapiens GN=PRRC2C PE=1 SV=4 - [PRC2C_HUMAN]	0	73.8956	92.6861	0	38.4665	0	25.9646	79.5351	0	35.947	36.6473	0	0	127.887	0	0	0	97.2791	36.8555	0	0	70.4568	4	7	0.527707	0.652365	34.8311	34.3815	30.2253	47.0017	0.867768	-0.204619
A0A075B6K5	IGLV3-9	Immunoglobulin lambda variable 3-9 OS=Homo sapiens GN=IGLV3-9 PE=3 SV=1 - [LV39_HUMAN]	0	1433.56	0	617.197	1626.55	1001.41	767.272	0	698.768	0	0	1124.3	0	708.095	940.264	1422.07	861.32	536.372	1090.91	963.026	0	960.918	5	2	0.316862	0.478287	558.614	610.652	782.48	448.024	1.40075	0.486201
A0A0A0MT36	IGKV6D-21	Immunoglobulin kappa variable 6D-21 OS=Homo sapiens GN=IGKV6D-21 PE=3 SV=1 - [KVD21_HUMAN]	58.1605	51.8006	108.945	216.794	0	0	46.0847	77.095	0	0	0	113.228	0	97.5167	104.829	83.6395	0	0	0	0	0	70.6944	5	6	1	1	50.8073	66.7884	42.7189	50.238	0.840802	-0.250162
A0AVT1	UBA6	Ubiquitin-like modifier-activating enzyme 6 OS=Homo sapiens GN=UBA6 PE=1 SV=1 - [UBA6_HUMAN]	0	175.088	153.253	0	0	68.9333	0	42.5556	56.3582	0	52.5955	37.2094	0	0	0	79.1336	90.3491	0	30.8944	0	152.624	0	5	6	0.574565	0.699615	49.8895	62.6652	35.4736	51.2014	0.711045	-0.491988
A6NIZ1	#N/A	Ras-related protein Rap-1b-like protein OS=Homo sapiens PE=2 SV=1 - [RP1BL_HUMAN]	0	20.8514	18.3771	0	28.329	13.9988	0	0	19.0941	0	4.11123	20.4575	0	23.9264	0	0	0	0	0	0	0	16.9964	5	8	0.302356	0.478287	9.52379	10.746	5.58003	9.68172	0.585904	-0.771263
A6NNZ2	#N/A	Tubulin beta-8 chain-like protein LOC260334 OS=Homo sapiens PE=1 SV=1 - [TBB8L_HUMAN]	0	15.6893	27.5685	0	8.85225	14.1603	0	6.17367	27.1709	0	0	12.3595	0	0	0	0	0	0	0	5.8179	0	17.636	5	8	0.161589	0.478287	9.0559	10.7672	3.25576	6.17279	0.359518	-1.47586
O43526	KCNQ2	Potassium voltage-gated channel subfamily KQT member 2 OS=Homo sapiens GN=KCNQ2 PE=1 SV=2 - [KCNQ2_HUMAN]	0	0	0	0	30.8983	24.8222	39.8961	0	48.2014	96.9892	25.6885	18.5202	0	37.6357	33.4285	0	22.3616	0	104.886	24.863	53.527	0	5	4	0.891806	0.986212	24.2269	30.1602	26.8383	31.5246	1.10779	0.147687
P01344	IGF2	Insulin-like growth factor II OS=Homo sapiens GN=IGF2 PE=1 SV=1 - [IGF2_HUMAN]	31.7773	35.7847	35.1133	0	0	0	51.1545	0	39.4719	36.1483	0	36.8523	39.28	31.7163	29.7187	0	45.6078	27.1664	24.0378	0	17.6683	36.0697	5	2	0.738649	0.839918	20.8591	20.5394	26.1925	15.0091	1.25569	0.328476
P01717	IGLV3-25	Immunoglobulin lambda variable 3-25 OS=Homo sapiens GN=IGLV3-25 PE=1 SV=2 - [LV325_HUMAN]	0	110.683	273.089	210.12	586.376	193.118	0	0	0	0	118.021	393.443	0	0	573.776	0	0	0	0	0	0	249.908	5	8	0.417722	0.541337	135.582	179.953	110.648	202.928	0.816093	-0.293194
P01768	IGHV3-30	Immunoglobulin heavy variable 3-30 OS=Homo sapiens GN=IGHV3-30 PE=1 SV=2 - [HV330_HUMAN]	1257.34	1397.39	1652.69	0	0	1245.94	1481.42	0	0	1411.79	0	1695.29	0	1297.78	2193.43	0	1432.95	2692.18	1593.65	0	0	1405.72	5	4	0.276528	0.478287	767.871	742.917	1119.18	969.953	1.45751	0.543509
P03950	ANG	Angiogenin OS=Homo sapiens GN=ANG PE=1 SV=1 - [ANGI_HUMAN]	15.9531	0	48.9435	0	25.5764	22.1776	33.2615	0	0	0	13.1156	16.4393	17.3081	0	28.8408	33.4626	27.9977	0	0	0	16.9349	19.3227	5	4	0.733821	0.835817	14.4571	16.6591	14.5733	12.764	1.00804	0.0115497
P07359	GP1BA	Platelet glycoprotein Ib alpha chain OS=Homo sapiens GN=GP1BA PE=1 SV=2 - [GP1BA_HUMAN]	21.975	25.9568	26.5661	0	0	0	30.9608	26.6689	32.6078	0	0	20.4657	0	23.6118	0	0	0	0	0	35.7442	17.1695	25.5054	5	6	0.399781	0.519317	14.9759	14.5891	11.1361	13.5469	0.743596	-0.427408
P0DOX8	#N/A	Immunoglobulin lambda-1 light chain OS=Homo sapiens PE=1 SV=1 - [IGL1_HUMAN]	14946.4	10597.6	0	14757.4	13836.5	2399.05	24746.1	0	0	0	0	18152	0	9166.92	10003.6	0	0	5646.72	20782.3	0	0	0	5	6	0.623303	0.737243	7389.38	8731.72	5795.59	7796.85	0.784313	-0.350498
P20742	PZP	Pregnancy zone protein OS=Homo sapiens GN=PZP PE=1 SV=4 - [PZP_HUMAN]	6831.1	5313.93	0	3346.71	3701.49	0	6215.49	7685.78	0	0	0	6870.11	0	3519.23	0	0	3656.48	0	6364.92	0	0	4624.33	5	6	0.623303	0.737243	3008.59	3129.52	2275.91	2790.56	0.756472	-0.402641
P23528	CFL1	Cofilin-1 OS=Homo sapiens GN=CFL1 PE=1 SV=3 - [COF1_HUMAN]	5.60298	13.113	34.7769	0	26.0843	26.3859	0	0	34.5173	0	0	25.7982	16.8745	37.6344	0	0	0	0	0	0	0	17.6588	5	7	0.451477	0.580409	12.7709	14.7877	8.90599	13.4387	0.697364	-0.520017
P68366	TUBA4A	Tubulin alpha-4A chain OS=Homo sapiens GN=TUBA4A PE=1 SV=1 - [TBA4A_HUMAN]	10.3845	13.1611	77.9009	0	17.6598	11.7126	0	0	45.3976	0	0	26.0403	0	44.1606	0	0	0	0	0	0	0	28.3526	5	8	0.338203	0.478287	16.0197	24.5696	8.95941	15.966	0.559275	-0.83837
P98160	HSPG2	Basement membrane-specific heparan sulfate proteoglycan core protein OS=Homo sapiens GN=HSPG2 PE=1 SV=4 - [PGBM_HUMAN]	0	76.2873	58.313	0	0	43.3935	51.8153	4.38867	26.3898	0	0	312.432	0	0	67.312	62.0679	0	0	0	0	0	158.969	5	7	0.971398	1	23.6898	28.8624	54.6164	99.2248	2.30548	1.20507
Q07075	ENPEP	Glutamyl aminopeptidase OS=Homo sapiens GN=ENPEP PE=1 SV=3 - [AMPE_HUMAN]	0	57.7432	0	82.0136	0	70.2904	0	46.3722	0	26.8258	76.8186	0	37.7793	0	44.1204	57.0493	36.3567	37.3493	0	31.1862	42.1908	0	5	4	0.634027	0.748956	32.7331	34.6213	26.0029	21.5877	0.794393	-0.332075
Q14185	DOCK1	Dedicator of cytokinesis protein 1 OS=Homo sapiens GN=DOCK1 PE=1 SV=2 - [DOCK1_HUMAN]	0	55.7066	0	0	17.6833	18.6401	0	63.6571	0	29.8667	22.3385	0	0	53.4075	0	20.1303	27.4807	19.0666	65.7235	37.9866	0	0	5	5	0.863131	0.960321	18.8993	22.973	20.345	23.6342	1.0765	0.106342
Q15848	ADIPOQ	Adiponectin OS=Homo sapiens GN=ADIPOQ PE=1 SV=1 - [ADIPO_HUMAN]	51.3461	0	41.0657	0	0	0	55.4898	104.142	73.6312	17.4056	0	0	0	57.8868	88.2733	0	18.8317	77.5014	59.8111	73.3535	49.251	0	5	4	0.540481	0.66605	31.1891	36.4302	38.6281	35.3193	1.23851	0.308607
Q5JU67	CFAP157	Cilia- and flagella-associated protein 157 OS=Homo sapiens GN=CFAP157 PE=2 SV=1 - [CF157_HUMAN]	175.381	203.174	279.464	0	0	139.423	232.039	138.696	0	0	0	0	0	171.731	143.851	0	177.569	136.674	0	0	0	0	5	7	0.266351	0.478287	106.198	108.903	57.2568	80.208	0.539151	-0.891238
Q96L73	NSD1	Histone-lysine N-methyltransferase, H3 lysine-36 and H4 lysine-20 specific OS=Homo sapiens GN=NSD1 PE=1 SV=1 - [NSD1_HUMAN]	131.419	141.479	31.712	0	0	52.8884	50.7979	0	0	0	108.82	153.895	0	50.5913	0	0	0	0	0	0	0	0	5	9	0.118383	0.478287	47.0106	55.8591	18.5897	47.3728	0.395436	-1.33848
Q9BXI6	TBC1D10A	TBC1 domain family member 10A OS=Homo sapiens GN=TBC1D10A PE=1 SV=1 - [TB10A_HUMAN]	0	0	5.42717	0	0	30.7941	17.9445	0	8.64655	13.8871	14.6187	11.6249	12.904	0	10.3091	0	0	27.8859	44.6638	0	31.4956	0	5	5	0.756332	0.856822	8.30164	10.1142	12.6258	15.5527	1.52088	0.604902
Q9HCM7	FBRSL1	Fibrosin-1-like protein OS=Homo sapiens GN=FBRSL1 PE=1 SV=4 - [FBSL_HUMAN]	17.4669	10.1682	0	32.5405	0	0	69.5155	20.5698	0	0	24.5864	23.3502	0	24.9663	0	0	0	0	59.3153	55.6366	38.9403	0	5	6	0.94406	1	15.8952	21.3264	18.3826	23.6252	1.15649	0.209751
Q9HCU4	CELSR2	Cadherin EGF LAG seven-pass G-type receptor 2 OS=Homo sapiens GN=CELSR2 PE=1 SV=1 - [CELR2_HUMAN]	395.946	84.4454	0	62.522	0	0	547.682	0	0	62.403	108.529	229.275	0	155.257	70.7736	105.963	55.9347	0	334.477	185.909	167.953	0	5	3	0.439097	0.566356	114.684	184.055	118.686	107.58	1.03489	0.0494793
Q9NVC6	MED17	Mediator of RNA polymerase II transcription subunit 17 OS=Homo sapiens GN=MED17 PE=1 SV=2 - [MED17_HUMAN]	31.7873	251.29	0	0	350.851	307.333	45.8941	10.7781	0	0	0	207.01	160.971	389.116	0	241.696	0	647.163	14.7034	103.939	9.00841	218.125	5	2	0.256633	0.478287	90.7212	139.067	181.066	198.861	1.99586	0.997007
Q9NZ63	C9orf78	Telomere length and silencing protein 1 homolog OS=Homo sapiens GN=C9orf78 PE=1 SV=1 - [TLS1_HUMAN]	826.457	0	584.525	0	0	569.174	1312.54	0	486.939	0	620.317	636.858	0	225.243	663.054	1242.51	241.385	692.393	0	0	999.351	774.233	5	3	0.400348	0.519807	399.996	439.7	497.729	430.177	1.24434	0.315377
Q9UGJ0	PRKAG2	5'-AMP-activated protein kinase subunit gamma-2 OS=Homo sapiens GN=PRKAG2 PE=1 SV=1 - [AAKG2_HUMAN]	178.795	6.9441	292.352	184.513	0	103.123	239.264	0	0	0	0	0	0	140.797	0	148.471	0	0	198.527	92.1074	106.301	0	5	6	0.527707	0.652365	91.3628	112.957	62.3821	76.3264	0.682795	-0.550476
Q9Y2H5	PLEKHA6	Pleckstrin homology domain-containing family A member 6 OS=Homo sapiens GN=PLEKHA6 PE=1 SV=4 - [PKHA6_HUMAN]	11.4635	14.4882	15.5648	0	0	0	0	13.7203	17.9842	18.423	0	9.60724	16.9922	10.0427	0	0	0	0	15.0751	0	0	17.7009	5	6	0.527707	0.652365	8.33128	8.19242	6.31075	7.64456	0.757477	-0.400727
Q9Y4R8	TELO2	Telomere length regulation protein TEL2 homolog OS=Homo sapiens GN=TELO2 PE=1 SV=2 - [TELO2_HUMAN]	42.6457	15.6929	0	81.6971	34.0505	15.3938	0	22.6085	0	0	0	23.6764	0	0	0	0	0	0	39.8891	0	24.9742	16.3677	5	7	0.451477	0.580409	19.2808	25.6079	9.53704	14.2927	0.49464	-1.01555
A0A0B4J2H0	IGHV1-69D	Immunoglobulin heavy variable 1-69D OS=Homo sapiens GN=IGHV1-69D PE=3 SV=1 - [HV69D_HUMAN]	59.3723	0	0	82.7357	535.171	0	0	0	92.1749	461.208	0	307.798	424.205	0	0	0	0	337.598	649.935	539.175	0	420.988	6	5	0.399781	0.519317	111.878	195.014	243.609	250.244	2.17745	1.12264
A0FGR9	ESYT3	Extended synaptotagmin-3 OS=Homo sapiens GN=ESYT3 PE=1 SV=1 - [ESYT3_HUMAN]	0	0	0	36.3597	0	87.1619	0	4.69532	64.7585	0	7.16931	0	0	21.4877	0	8.63444	0	0	12.5622	0	10.1007	0	6	7	0.606066	0.718719	18.195	30.8945	4.79864	7.36757	0.263734	-1.92284
B9A064	IGLL5	Immunoglobulin lambda-like polypeptide 5 OS=Homo sapiens GN=IGLL5 PE=2 SV=2 - [IGLL5_HUMAN]	0	0	14159.4	0	0	0	0	16405.4	9107.63	11911.2	13808.6	0	10583.9	0	0	7957.87	8952.76	0	0	10690.9	12593.3	8576.78	6	5	0.725709	0.827266	5944.74	7045.47	5395.95	5307.23	0.907686	-0.139736
F5GYI3	UBAP1L	Ubiquitin-associated protein 1-like OS=Homo sapiens GN=UBAP1L PE=2 SV=1 - [UBA1L_HUMAN]	0	30.1964	0	0	24.5045	15.1177	14.8751	9.16809	0	0	0	0	0	0	16.1325	17.5206	13.6694	12.7348	23.5656	28.8599	22.024	0	6	4	0.448144	0.576666	8.53289	11.1591	12.2279	10.6996	1.43303	0.519071
O00222	GRM8	Metabotropic glutamate receptor 8 OS=Homo sapiens GN=GRM8 PE=2 SV=2 - [GRM8_HUMAN]	0	0	0	199.427	0	280.42	0	230.009	119.212	0	296.222	272.713	0	0	0	0	0	0	0	0	82.8267	0	6	9	0.152899	0.478287	102.299	125.759	32.3218	83.5112	0.315954	-1.66221
O14490	DLGAP1	Disks large-associated protein 1 OS=Homo sapiens GN=DLGAP1 PE=1 SV=1 - [DLGP1_HUMAN]	0	0	0	1557.85	1735.54	2063.8	0	1334.31	0	0	1595.17	0	902.303	0	1689.65	1029.53	1941.06	1633.54	0	1884.18	0	1932.92	6	4	0.448144	0.576666	753.334	882.076	1001.2	861.689	1.32902	0.410365
O14746	TERT	Telomerase reverse transcriptase OS=Homo sapiens GN=TERT PE=1 SV=1 - [TERT_HUMAN]	28.0799	0	0	30.429	0	33.3242	0	14.0802	21.9142	0	0	16.075	0	0	0	0	0	0	0	0	0	0	6	10	0.0543248	0.478287	11.6207	14.2055	1.46136	4.84679	0.125755	-2.99131
O75449	KATNA1	Katanin p60 ATPase-containing subunit A1 OS=Homo sapiens GN=KATNA1 PE=1 SV=1 - [KTNA1_HUMAN]	0	0	846.677	0	0	710.714	0	568.058	0	950.453	745.14	0	0	742.887	0	0	0	0	0	0	0	845.575	6	9	0.203889	0.478287	347.367	409.384	144.406	322.102	0.415714	-1.26634
P00918	CA2	Carbonic anhydrase 2 OS=Homo sapiens GN=CA2 PE=1 SV=2 - [CAH2_HUMAN]	0	0	26.7356	8.49313	13.8595	0	0	11.2235	11.6105	0	0	5.12984	0	0	0	0	14.1397	0	9.88249	0	4.84272	7.39596	6	6	0.615688	0.729182	6.53838	8.77226	3.76279	4.96303	0.575492	-0.797132
P01743	IGHV1-46	Immunoglobulin heavy variable 1-46 OS=Homo sapiens GN=IGHV1-46 PE=1 SV=2 - [HV146_HUMAN]	0	81.6775	102.322	0	0	0	117.876	385.082	0	455.356	0	303.653	424.839	581.189	0	0	0	0	663.051	1010.05	0	0	6	6	0.518674	0.64294	103.847	163.722	271.162	355.176	2.61118	1.3847
P04075	ALDOA	Fructose-bisphosphate aldolase A OS=Homo sapiens GN=ALDOA PE=1 SV=2 - [ALDOA_HUMAN]	0	0	18.1	0	18.166	11.7941	0	1.75058	14.3845	0	0	9.38112	0	19.747	0	0	0	0	10.1756	0	0	3.82719	6	7	0.606066	0.718719	5.83593	7.95019	3.921	6.53471	0.671872	-0.573742
P05106	ITGB3	Integrin beta-3 OS=Homo sapiens GN=ITGB3 PE=1 SV=2 - [ITB3_HUMAN]	0	10.5784	29.8692	0	11.3074	7.57539	0	0	27.7891	0	0	12.0667	0	28.5822	0	0	0	0	0	0	0	10.7558	6	8	0.492978	0.626407	7.91995	11.2764	4.67316	9.1543	0.590048	-0.761095
P07737	PFN1	Profilin-1 OS=Homo sapiens GN=PFN1 PE=1 SV=2 - [PROF1_HUMAN]	0	11.6488	34.4958	0	34.5756	16.4721	0	0	56.1744	0	0	18.1224	0	44.2006	0	0	0	0	0	0	0	0	6	9	0.233599	0.478287	13.9424	19.5185	5.66572	13.8889	0.406365	-1.29915
P08514	ITGA2B	Integrin alpha-IIb OS=Homo sapiens GN=ITGA2B PE=1 SV=3 - [ITA2B_HUMAN]	0	24.7235	40.309	0	19.8305	9.79717	0	0	29.4253	0	0	26.2963	0	39.5215	0	0	0	0	0	0	0	22.0551	6	8	0.492978	0.626407	11.2805	14.8034	7.98845	14.2755	0.708165	-0.497843
P09172	DBH	Dopamine beta-hydroxylase OS=Homo sapiens GN=DBH PE=1 SV=3 - [DOPO_HUMAN]	0	0	0	30.6995	24.5615	0	12.7732	0	21.5179	0	18.7381	0	0	10.1848	0	0	0	0	7.5893	0	41.2784	22.0656	6	7	0.606066	0.718719	9.84456	12.0704	7.37437	13.2436	0.749081	-0.416806
P11226	MBL2	Mannose-binding protein C OS=Homo sapiens GN=MBL2 PE=1 SV=2 - [MBL2_HUMAN]	0	41.6899	41.0402	0	0	39.9184	27.9279	0	34.6232	0	0	0	0	0	39.044	77.6334	15.0927	23.4059	49.1159	53.6505	0	0	6	5	0.623303	0.737243	16.8363	19.6888	23.4493	27.5121	1.39278	0.477968
P11766	ADH5	Alcohol dehydrogenase class-3 OS=Homo sapiens GN=ADH5 PE=1 SV=4 - [ADHX_HUMAN]	0	23.5555	0	37.0338	30.1814	0	0	0	14.4832	17.3258	0	0	0	16.9472	12.0099	0	0	0	0	0	0	42.8056	6	8	0.360661	0.478287	11.1436	14.0757	6.52389	13.4	0.585437	-0.772414
P12271	RLBP1	Retinaldehyde-binding protein 1 OS=Homo sapiens GN=RLBP1 PE=1 SV=2 - [RLBP1_HUMAN]	0	11.0407	0	13.1539	0	3.42269	0	0	12.5091	0	9.43949	0	0	19.1112	0	248.475	0	598.128	464.021	0	5.49729	10.5504	6	5	0.361674	0.478287	4.50599	5.73477	122.344	216.949	27.1514	4.76295
P12814	ACTN1	Alpha-actinin-1 OS=Homo sapiens GN=ACTN1 PE=1 SV=2 - [ACTN1_HUMAN]	0	21.1153	45.3723	0	19.5563	10.5158	0	0	31.2811	0	0	22.7821	0	26.7058	7.38066	0	8.07417	0	0	6.44321	0	22.2527	6	5	1	1	11.6219	15.7807	8.5126	10.4474	0.732462	-0.449173
P13645	KRT10	Keratin, type I cytoskeletal 10 OS=Homo sapiens GN=KRT10 PE=1 SV=6 - [K1C10_HUMAN]	43.262	23.5568	0	0	7.89432	0	0	0	0	24.7608	9.16349	29.7849	0	25.4273	21.9981	81.3582	0	47.7552	47.1393	0	54.2673	0	6	4	0.112743	0.478287	9.87612	14.5361	27.9755	27.3413	2.83264	1.50215
P22459	KCNA4	Potassium voltage-gated channel subfamily A member 4 OS=Homo sapiens GN=KCNA4 PE=1 SV=2 - [KCNA4_HUMAN]	0	0	3.89558	0	0	4.09757	6.88827	3.27214	2.62936	0	0	3.60403	0	4.68137	0	0	3.57516	0	0	0	0	0	6	8	0.446206	0.574714	1.88936	2.4035	1.07823	1.86809	0.570688	-0.809226
P32242	OTX1	Homeobox protein OTX1 OS=Homo sapiens GN=OTX1 PE=1 SV=1 - [OTX1_HUMAN]	0	267.397	0	219.221	154.887	197.261	243.07	0	0	0	0	0	0	0	196.333	0	0	129.613	0	147.363	0	0	6	8	0.195326	0.478287	98.3486	116.253	43.0281	75.297	0.437505	-1.19263
P35527	KRT9	Keratin, type I cytoskeletal 9 OS=Homo sapiens GN=KRT9 PE=1 SV=3 - [K1C9_HUMAN]	10.5463	0	0	0	7.11298	0	16.5573	0	13.2828	7.4138	0	14.0016	0	0	15.8082	42.5831	0	10.6654	0	0	0	0	6	7	1	1	4.9921	6.27078	7.55075	13.2131	1.51254	0.596973
P42658	DPP6	Dipeptidyl aminopeptidase-like protein 6 OS=Homo sapiens GN=DPP6 PE=1 SV=2 - [DPP6_HUMAN]	0	0	0	18.4092	5.98402	0	755.001	0	7.87333	0	1863.06	0	0	694.571	2282.83	2184.71	1535.53	844.612	1.59031	0	0	0	6	5	0.440206	0.56752	240.939	583.343	685.804	914.567	2.84638	1.50913
P46108	CRK	Adapter molecule crk OS=Homo sapiens GN=CRK PE=1 SV=2 - [CRK_HUMAN]	49.4655	806.276	0	0	0	748.295	719.47	0	0	0	868.967	544.283	0	0	65.0482	0	57.8581	0	0	0	65.2412	574.862	6	6	0.615688	0.729182	290.225	394.801	118.845	219.814	0.409492	-1.28809
P47992	XCL1	Lymphotactin OS=Homo sapiens GN=XCL1 PE=1 SV=1 - [XCL1_HUMAN]	200.332	0	0	206.843	0	0	80.0077	196.839	0	0	58.837	227.64	73.0088	197.603	0	0	0	53.9766	202.861	0	147.649	276.466	6	4	0.370026	0.486904	67.5327	90.199	107.2	105.871	1.58739	0.666653
P49913	CAMP	Cathelicidin antimicrobial peptide OS=Homo sapiens GN=CAMP PE=1 SV=1 - [CAMP_HUMAN]	0	0	2.19867	0	13.6027	11.5469	0	0	0	1.48391	12.2268	0	0	0	0	0	15.9041	0	0	0	14.3129	12.5723	6	8	0.760593	0.861292	3.73264	5.67131	3.88994	6.70384	1.04214	0.0595499
P50552	VASP	Vasodilator-stimulated phosphoprotein OS=Homo sapiens GN=VASP PE=1 SV=3 - [VASP_HUMAN]	0	4.24659	6.57271	0	5.14362	2.44058	0	0	5.60975	0	0	6.16512	0	9.19236	0	0	0	0	0	0	0	2.76561	6	8	0.542257	0.667937	2.18302	2.6962	1.64755	3.16699	0.754712	-0.406002
Q05BQ5	MBTD1	MBT domain-containing protein 1 OS=Homo sapiens GN=MBTD1 PE=1 SV=2 - [MBTD1_HUMAN]	0	0	282.151	0	0	405.041	301.124	0	0	317.042	418.141	323.514	0	294.281	0	0	0	0	0	0	0	365.463	6	8	0.40207	0.521795	156.682	184.299	89.3871	153.927	0.570501	-0.809698
Q0VDD7	C19orf57	Uncharacterized protein C19orf57 OS=Homo sapiens GN=C19orf57 PE=1 SV=2 - [CS057_HUMAN]	79.489	82.9768	96.4281	40.213	0	0	48.4185	0	0	0	0	0	55.7774	0	0	29.4271	107.411	0	0	94.9426	0	0	6	7	0.768235	0.869227	31.5932	39.3497	26.1417	41.2445	0.827446	-0.273264
Q14571	ITPR2	Inositol 1,4,5-trisphosphate receptor type 2 OS=Homo sapiens GN=ITPR2 PE=1 SV=2 - [ITPR2_HUMAN]	0	0	18.1957	19.6689	0	0	47.8097	50.63	55.3235	0	0	0	0	0	0	0	23.7136	0	0	11.6476	0	0	6	9	0.131356	0.478287	17.4207	22.9989	3.21465	7.64412	0.18453	-2.43807
Q15021	NCAPD2	Condensin complex subunit 1 OS=Homo sapiens GN=NCAPD2 PE=1 SV=3 - [CND1_HUMAN]	0	7.54495	0	22.259	0	19.9673	0	34.1404	0	0	17.4954	0	0	0	0	0	54.3155	1201.34	0	13.066	0	0	6	8	0.593875	0.709178	9.21883	12.1979	115.338	360.556	12.5112	3.64514
Q15485	FCN2	Ficolin-2 OS=Homo sapiens GN=FCN2 PE=1 SV=2 - [FCN2_HUMAN]	19.8225	24.8578	20.1973	10.5221	0	0	0	0	22.5066	0	0	7.78675	0	8.40482	16.4413	0	17.0388	0	28.6039	0	0	14.692	6	5	0.94406	1	8.90056	10.7917	8.45159	9.69651	0.949558	-0.0746723
Q5TH69	ARFGEF3	Brefeldin A-inhibited guanine nucleotide-exchange protein 3 OS=Homo sapiens GN=ARFGEF3 PE=1 SV=3 - [BIG3_HUMAN]	0	72.672	23.2581	0	162.86	0	0	192.459	0	284.203	0	13.6265	279.877	192.511	0	0	0	0	0	0	0	0	6	8	0.446206	0.574714	66.8593	100.492	44.1831	97.007	0.660837	-0.597633
Q6UY14	ADAMTSL4	ADAMTS-like protein 4 OS=Homo sapiens GN=ADAMTSL4 PE=1 SV=2 - [ATL4_HUMAN]	0	0	4.47155	4.07918	2.84281	0	3.8426	157.485	0	0	0	0	0	0	0	0	0	0	0	0	3.48669	0	6	10	0.0543248	0.478287	15.7019	47.0626	0.316972	1.05128	0.0201868	-5.63044
Q7Z5M8	ABHD12B	Protein ABHD12B OS=Homo sapiens GN=ABHD12B PE=2 SV=1 - [AB12B_HUMAN]	0	0	158.821	14.7623	0	425.576	0	350.172	445.613	0	0	0	0	0	363.82	0	409.021	0	0	0	0	464.896	6	8	0.593875	0.709178	126.813	187.31	112.522	194.041	0.887303	-0.172502
Q86U06	RBM23	Probable RNA-binding protein 23 OS=Homo sapiens GN=RBM23 PE=1 SV=1 - [RBM23_HUMAN]	0	0	90.8467	34.6971	0	0	65.9052	57.4152	40.2864	0	0	58.0933	0	46.6865	0	0	0	0	0	0	0	0	6	9	0.203889	0.478287	26.2864	33.3456	9.52544	21.3457	0.362371	-1.46446
Q8IV53	DENND1C	DENN domain-containing protein 1C OS=Homo sapiens GN=DENND1C PE=1 SV=1 - [DEN1C_HUMAN]	0	0	0	0	130.056	89.6437	149.576	0	0	160.108	115.566	112.273	152.765	0	139.288	141.979	0	147.029	0	83.4902	181.342	0	6	4	0.407971	0.529203	58.6318	69.6412	87.106	73.1523	1.48565	0.57109
Q8IVU3	HERC6	Probable E3 ubiquitin-protein ligase HERC6 OS=Homo sapiens GN=HERC6 PE=2 SV=2 - [HERC6_HUMAN]	172.683	228.87	0	221.467	0	0	0	242.222	259.489	0	0	192.832	195.281	185.56	0	0	0	0	198.113	0	0	226.32	6	6	0.667006	0.768349	102.248	119.27	90.7369	104.717	0.887417	-0.172317
Q8NEP4	C17orf47	Uncharacterized protein C17orf47 OS=Homo sapiens GN=C17orf47 PE=2 SV=3 - [CQ047_HUMAN]	0	0	0	43.0663	25.6336	38.62	8.15668	17.5992	0	0	0	49.715	0	0	0	0	22.0864	0	7.549	29.1151	0	41.089	6	6	0.942833	1	12.0978	16.6422	13.5959	18.7591	1.12383	0.168424
Q92786	PROX1	Prospero homeobox protein 1 OS=Homo sapiens GN=PROX1 PE=1 SV=2 - [PROX1_HUMAN]	135.342	34.9049	66.1336	32.0333	0	0	47.0971	0	0	0	0	22.97	0	0	0	0	0	0	87.4023	0	0	0	6	9	0.17703	0.478287	28.6829	42.5489	10.0338	26.5694	0.34982	-1.51531
Q92830	KAT2A	Histone acetyltransferase KAT2A OS=Homo sapiens GN=KAT2A PE=1 SV=3 - [KAT2A_HUMAN]	0	0	11.7538	0	0	0	0	9.80157	11.2069	22.6384	10.4723	0	14.5602	0	0	0	0	15.6271	11.5071	0	19.6901	0	6	7	1	1	5.98845	7.6649	5.5804	7.96094	0.93186	-0.101815
Q9NP80	PNPLA8	Calcium-independent phospholipase A2-gamma OS=Homo sapiens GN=PNPLA8 PE=1 SV=1 - [PLPL8_HUMAN]	0	0	0	55.8588	100.162	65.6427	102.696	0	13.9294	0	0	0	0	42.0524	49.2197	0	69.8899	0	0	0	137.664	41.2883	6	6	0.942833	1	30.7535	42.1882	30.9195	43.8356	1.0054	0.00776682
Q9NQ79	CRTAC1	Cartilage acidic protein 1 OS=Homo sapiens GN=CRTAC1 PE=1 SV=2 - [CRAC1_HUMAN]	21.7479	0	0	14.1866	12.3653	0	17.8038	0	0	0	22.4502	0	0	0	13.7852	0	17.8513	0	0	0	0	0	6	9	0.17703	0.478287	8.05033	9.67071	2.87605	6.46308	0.357258	-1.48496
Q9UBW7	ZMYM2	Zinc finger MYM-type protein 2 OS=Homo sapiens GN=ZMYM2 PE=1 SV=1 - [ZMYM2_HUMAN]	0	64.247	0	0	70.3131	34.2135	0	41.5584	122.793	0	0	0	0	0	0	47.9228	0	0	45.34	0	0	0	6	9	0.17703	0.478287	30.2841	41.1814	8.47844	18.8722	0.279963	-1.83669
Q9UPZ3	HPS5	Hermansky-Pudlak syndrome 5 protein OS=Homo sapiens GN=HPS5 PE=1 SV=2 - [HPS5_HUMAN]	0	20.6708	0	25.1867	11.5671	14.9843	0	0	0	0	14.3348	0	0	0	0	15.6486	0	0	0	0	0	0	6	10	0.0789327	0.478287	7.8858	9.7027	1.4226	4.71823	0.1804	-2.47073
Q9Y536	PPIAL4A	Peptidyl-prolyl cis-trans isomerase A-like 4A OS=Homo sapiens GN=PPIAL4A PE=2 SV=1 - [PAL4A_HUMAN]	0	15.5494	32.2017	0	22.2993	11.8486	0	0	29.3617	0	0	19.4865	0	33.2083	0	0	0	0	0	0	0	18.1768	6	8	0.492978	0.626407	10.1146	12.8574	6.44287	11.646	0.636988	-0.650663
O15439	ABCC4	Multidrug resistance-associated protein 4 OS=Homo sapiens GN=ABCC4 PE=1 SV=3 - [MRP4_HUMAN]	452.499	0	119.108	0	0	0	114.916	0	0	126.523	0	0	128.817	0	121.24	63.5727	65.6793	152.962	0	126.172	208.024	448.976	7	3	0.138194	0.478287	73.9133	137.135	119.586	129.039	1.61792	0.694139
P02655	APOC2	Apolipoprotein C-II OS=Homo sapiens GN=APOC2 PE=1 SV=1 - [APOC2_HUMAN]	0	201.752	242.575	0	142.95	0	382.912	0	0	0	0	248.508	71.9164	186.413	62.3178	0	484.812	0	171.969	74.8988	0	23.9049	7	3	0.317379	0.478287	88.199	134.549	120.431	147.248	1.36544	0.44937
Q5FYA8	ARSH	Arylsulfatase H OS=Homo sapiens GN=ARSH PE=2 SV=1 - [ARSH_HUMAN]	0	0	0	0	82.5672	0	0	120.664	0	128.198	0	101.36	137.226	74.9614	0	93.5565	104.801	63.7372	0	0	72.5834	141.896	8	3	0.0921768	0.478287	30.1299	52.7502	71.8293	52.1264	2.38399	1.25338
A0A075B6S5	IGKV1-27	Immunoglobulin kappa variable 1-27 OS=Homo sapiens GN=IGKV1-27 PE=3 SV=1 - [KV127_HUMAN]	0	0	0	0	142.933	117.606	0	0	0	273.944	245.298	196.46	278.136	0	209.918	171.839	223.636	270.416	232.599	0	0	0	7	4	0.182471	0.478287	70.8892	106.864	143.909	117.89	2.03006	1.02152
Q9Y613	FHOD1	FH1/FH2 domain-containing protein 1 OS=Homo sapiens GN=FHOD1 PE=1 SV=3 - [FHOD1_HUMAN]	0	0	256.888	0	25.3261	0	0	0	0	126.633	0	72.9071	0	0	23.6996	19.1242	89.7748	0	0	35.9849	44.2126	123.91	8	4	0.251232	0.478287	37.1679	82.1417	37.2376	42.0152	1.00188	0.00270378
Q9H9T3	ELP3	Elongator complex protein 3 OS=Homo sapiens GN=ELP3 PE=1 SV=2 - [ELP3_HUMAN]	92.8227	0	0	0	78.912	0	0	38.2254	90.0923	0	0	0	0	0	82.1123	0	43.7849	88.0403	0	69.7707	46.6754	31.9732	7	5	0.693282	0.793957	27.2775	40.2943	32.9415	35.4159	1.20765	0.272197
A0MZ66	SHTN1	Shootin-1 OS=Homo sapiens GN=SHTN1 PE=1 SV=4 - [SHOT1_HUMAN]	0	0	0	0	0	9.49434	0	12.7182	0	0	21.848	30.102	0	17.4402	0	39.9995	25.843	0	3.7278	0	0	24.614	8	5	0.121842	0.478287	4.00551	7.4347	12.8842	15.0726	3.21663	1.68555
P01718	IGLV3-27	Immunoglobulin lambda variable 3-27 OS=Homo sapiens GN=IGLV3-27 PE=1 SV=2 - [LV327_HUMAN]	0	0	0	0	0	0	538.038	236.9	0	332.666	0	0	348.097	0	0	594.872	311.261	138.274	314.606	0	91.9895	0	8	5	0.302356	0.478287	100.691	185.674	163.555	201.056	1.62432	0.699833
Q13103	SPP2	Secreted phosphoprotein 24 OS=Homo sapiens GN=SPP2 PE=1 SV=1 - [SPP24_HUMAN]	0	0	0	0	0	0	10.3023	0	0	25.4883	0	0	0	0	0	17.8544	29.7334	13.6397	0	13.8421	18.5991	26.4634	9	5	0.0734339	0.478287	3.25369	7.99587	10.9211	11.4663	3.35652	1.74697
P01715	IGLV3-1	Immunoglobulin lambda variable 3-1 OS=Homo sapiens GN=IGLV3-1 PE=1 SV=2 - [LV301_HUMAN]	51.4815	181.041	0	0	0	0	0	0	0	65.9749	29.3393	0	69.6118	0	0	27.2177	29.1462	65.574	0	45.8573	0	0	7	6	0.941272	1	29.8034	55.56	21.5825	27.7761	0.724162	-0.465616
P22891	PROZ	Vitamin K-dependent protein Z OS=Homo sapiens GN=PROZ PE=1 SV=2 - [PROZ_HUMAN]	30.1078	9.68217	27.0929	0	0	0	0	17.2202	0	0	0	44.5581	0	13.2725	0	20.6683	25.9252	0	13.7624	0	0	0	7	6	0.712609	0.815048	7.64574	11.7803	10.7442	14.7664	1.40526	0.490834
Q8NI35	PATJ	InaD-like protein OS=Homo sapiens GN=PATJ PE=1 SV=3 - [INADL_HUMAN]	0	0	0	202.027	0	217.329	0	180.547	0	0	167.38	0	182.763	0	166.53	0	163.109	0	0	83.3944	170.155	0	7	6	0.941272	1	69.753	97.5396	69.6319	83.852	0.998264	-0.00250706
Q9H668	STN1	CST complex subunit STN1 OS=Homo sapiens GN=STN1 PE=1 SV=2 - [STN1_HUMAN]	0	0	0	0	0	0	153.494	253.899	258.165	0	665.524	195.256	433.333	143.181	0	0	292.423	0	0	265.251	0	0	7	6	0.712609	0.815048	121.008	208.932	120.859	155.434	0.998769	-0.00177686
A0A0A0MRZ8	IGKV3D-11	Immunoglobulin kappa variable 3D-11 OS=Homo sapiens GN=IGKV3D-11 PE=3 SV=6 - [KVD11_HUMAN]	0	0	413.395	0	0	0	0	0	1205.65	1901.55	0	0	1912.85	0	3010.01	1130.24	0	0	0	2117.41	0	1394.04	8	6	0.253191	0.478287	320.054	641.373	869.506	1100.32	2.71675	1.44188
A0A0C4DH29	IGHV1-3	Immunoglobulin heavy variable 1-3 OS=Homo sapiens GN=IGHV1-3 PE=3 SV=1 - [HV103_HUMAN]	0	73.3953	0	0	0	0	78.6076	0	0	0	298.118	0	0	424.546	0	0	311.061	0	659.824	516.122	615.825	0	8	6	0.170325	0.478287	40.9201	90.5657	229.761	278.8	5.61488	2.48926
O14709	ZNF197	Zinc finger protein 197 OS=Homo sapiens GN=ZNF197 PE=2 SV=1 - [ZN197_HUMAN]	0	151.411	0	0	146.878	85.8233	0	0	0	0	0	0	172.995	92.5813	0	0	0	144.379	0	160.807	177.476	0	8	6	0.286217	0.478287	34.9193	62.0089	68.0216	81.1196	1.94797	0.96197
Q9UHG3	PCYOX1	Prenylcysteine oxidase 1 OS=Homo sapiens GN=PCYOX1 PE=1 SV=3 - [PCYOX_HUMAN]	10.6543	0	17.4067	0	0	0	0	0	14.1875	0	0	6.06816	0	0	0	0	10.9419	0	10.8447	13.938	9.08835	0	8	6	0.647633	0.760495	3.84077	6.74925	4.62555	5.61842	1.20433	0.26823
O75015	FCGR3B	Low affinity immunoglobulin gamma Fc region receptor III-B OS=Homo sapiens GN=FCGR3B PE=1 SV=2 - [FCG3B_HUMAN]	0	0	0	0	0	23.4242	0	26.6068	0	0	0	0	20.1227	17.747	0	29.6885	0	0	28.102	0	13.8688	0	9	6	0.233599	0.478287	4.54827	10.1443	9.95718	12.2178	2.18922	1.13042
P28290	ITPRID2	Sperm-specific antigen 2 OS=Homo sapiens GN=SSFA2 PE=1 SV=3 - [SSFA2_HUMAN]	0	0	0	0	110.879	0	0	0	0	0	71.7058	0	89.7471	10.9706	52.4176	0	0	0	0	67.5527	127.877	0	9	6	0.266254	0.478287	16.5986	37.9541	31.6878	45.5996	1.90906	0.932864
Q14409	GK3P	Glycerol kinase 3 OS=Homo sapiens GN=GK3P PE=2 SV=2 - [GLPK3_HUMAN]	0	873.254	0	0	0	0	0	1029.62	0	0	0	0	436.436	629.235	0	170.988	0	1716.7	830.789	0	0	0	9	6	0.301922	0.478287	172.989	386.461	344.014	543.243	1.98865	0.991786
Q9BR61	ACBD6	Acyl-CoA-binding domain-containing protein 6 OS=Homo sapiens GN=ACBD6 PE=1 SV=1 - [ACBD6_HUMAN]	0	0	11.1014	0	67.5898	0	0	0	0	0	0	0	0	0	37.2132	0	47.6907	15.7358	0	47.4472	50.0312	0	9	6	0.203889	0.478287	7.15375	20.3192	18.0107	22.5676	2.51767	1.33209
A0A0C4DH24	IGKV6-21	Immunoglobulin kappa variable 6-21 OS=Homo sapiens GN=IGKV6-21 PE=3 SV=1 - [KV621_HUMAN]	0	0	0	0	0	0	0	0	0	0	203.016	0	0	0	0	85.219	47.8579	55.7669	61.2701	0	13.975	0	10	6	0.111928	0.478287	18.456	61.2117	24.0081	32.0494	1.30083	0.379429
Q5T1R4	HIVEP3	Transcription factor HIVEP3 OS=Homo sapiens GN=HIVEP3 PE=2 SV=1 - [ZEP3_HUMAN]	0	0	0	0	0	0	0	9.3507	0	0	0	0	0	0.998238	3.18459	0	7.31486	7.32122	1.00271	0	0	0	10	6	0.111928	0.478287	0.850064	2.81934	1.80197	2.89021	2.1198	1.08393
Q96M86	DNHD1	Dynein heavy chain domain-containing protein 1 OS=Homo sapiens GN=DNHD1 PE=2 SV=2 - [DNHD1_HUMAN]	0	0	0	0	0	0	0	0	0	39.821	0	597.987	0	0	0	0	39.1341	575.218	44.0087	0	0	7.40745	10	6	0.0656838	0.478287	3.62009	12.0065	114.887	233.837	31.7359	4.98804
Q9UKJ3	GPATCH8	G patch domain-containing protein 8 OS=Homo sapiens GN=GPATCH8 PE=1 SV=2 - [GPTC8_HUMAN]	0	0	0	0	0	1859.6	0	0	0	0	0	310.046	1316.61	784.64	0	1977.95	0	0	0	0	0	894.296	10	6	0.094278	0.478287	169.054	560.689	480.321	679.668	2.84123	1.50651
B7ZC32	KIF28P	Kinesin-like protein KIF28P OS=Homo sapiens GN=KIF28P PE=3 SV=2 - [KIF28_HUMAN]	0	0	0	0	0	0	0	0	0	0	0	0	9.97017	0	0	0	7.28135	4.49054	3.80975	0	6.89371	0	11	6	0.0157621	0.478287	0	0	2.94959	3.72725	#NUM!	#NUM!
P82930	MRPS34	28S ribosomal protein S34, mitochondrial OS=Homo sapiens GN=MRPS34 PE=1 SV=2 - [RT34_HUMAN]	0	0	0	0	0	0	0	0	0	0	0	0	0	12.5188	12.0105	11.5439	0	0	0	0	14.1687	10.7582	11	6	0.0157621	0.478287	0	0	5.54546	6.42223	#NUM!	#NUM!
Q6P2Q9	PRPF8	Pre-mRNA-processing-splicing factor 8 OS=Homo sapiens GN=PRPF8 PE=1 SV=2 - [PRP8_HUMAN]	0	0	0	0	0	0	0	0	0	0	0	0	0	59.0985	21.1564	0	0	0	22.5005	0	261.267	233.148	11	6	0.0157621	0.478287	0	0	54.2882	97.286	#NUM!	#NUM!
P02743	APCS	Serum amyloid P-component OS=Homo sapiens GN=APCS PE=1 SV=2 - [SAMP_HUMAN]	6.54201	0	31.7543	0	0	0	0	0	57.763	13.1184	0	6.99291	30.404	0	0	0	0	0	24.0466	0	0	8.75452	7	7	0.909029	1	9.92525	18.6445	6.38164	10.8637	0.64297	-0.637178
P60660	MYL6	Myosin light polypeptide 6 OS=Homo sapiens GN=MYL6 PE=1 SV=2 - [MYL6_HUMAN]	0	10.0262	48.1635	0	20.2987	0	0	0	24.3871	0	0	24.0479	9.33034	32.4528	0	0	0	0	0	0	0	14.2408	7	7	0.909029	1	9.35232	15.7	7.27925	11.5693	0.778337	-0.361534
P63104	YWHAZ	14-3-3 protein zeta/delta OS=Homo sapiens GN=YWHAZ PE=1 SV=1 - [1433Z_HUMAN]	0	16.0089	39.3088	0	35.1673	0	0	0	56.0765	0	0	29.0307	16.0291	39.4515	0	0	0	0	0	0	0	20.4431	7	7	0.909029	1	13.3238	20.567	9.54132	14.3967	0.716112	-0.481742
Q5SYB0	FRMPD1	FERM and PDZ domain-containing protein 1 OS=Homo sapiens GN=FRMPD1 PE=1 SV=1 - [FRPD1_HUMAN]	0	11.1732	0	31.1666	0	5.32808	6.13542	0	0	0	0	0	0	2.57578	0	0	0	25.4111	144.285	123.069	0	0	7	7	0.848965	0.946484	4.89121	9.4819	26.8491	53.56	5.48927	2.45661
Q8IYT3	CCDC170	Coiled-coil domain-containing protein 170 OS=Homo sapiens GN=CCDC170 PE=1 SV=3 - [CC170_HUMAN]	0	0	0	0	59.3702	0	176.691	78.3404	0	55.2796	0	0	0	0	0	102.253	101.776	0	208.444	0	70.4084	0	7	7	0.789766	0.891141	33.6074	56.137	43.8984	69.2985	1.30621	0.385389
Q9H4B7	TUBB1	Tubulin beta-1 chain OS=Homo sapiens GN=TUBB1 PE=1 SV=1 - [TBB1_HUMAN]	0	12.7413	39.1253	0	20.7469	0	0	0	36.093	0	0	27.5831	13.0414	53.2966	0	0	0	0	0	0	0	13.9321	7	7	1	1	9.88241	15.3362	9.80484	17.053	0.992151	-0.0113687
Q9Y676	MRPS18B	28S ribosomal protein S18b, mitochondrial OS=Homo sapiens GN=MRPS18B PE=1 SV=1 - [RT18B_HUMAN]	0	0	0	242.579	0	0	293.241	0	0	105.016	200.257	137.307	0	0	139.374	0	197.467	0	0	138.957	0	0	7	7	0.789766	0.891141	76.463	114.74	55.7368	78.9988	0.728939	-0.456131
P35908	KRT2	Keratin, type II cytoskeletal 2 epidermal OS=Homo sapiens GN=KRT2 PE=1 SV=2 - [K22E_HUMAN]	0	24.0717	29.4363	0	0	0	0	0	0	8.43094	0	0	0	23.8757	0	52.5561	0	21.1415	12.8101	0	0	0	8	7	0.691333	0.793957	5.63081	10.8086	10.0349	16.8392	1.78213	0.833606
Q01064	PDE1B	Calcium/calmodulin-dependent 3',5'-cyclic nucleotide phosphodiesterase 1B OS=Homo sapiens GN=PDE1B PE=1 SV=2 - [PDE1B_HUMAN]	0	6707.62	0	7178.25	0	0	0	0	0	0	7659.86	0	0	7518.57	0	0	8602.04	6985.3	0	7172.86	0	0	8	7	0.63375	0.748952	1958.7	3361.41	2752.62	3839.56	1.40533	0.490905
Q0VAA5	PLCXD2	PI-PLC X domain-containing protein 2 OS=Homo sapiens GN=PLCXD2 PE=2 SV=1 - [PLCX2_HUMAN]	0	7.94732	0	0	70.4376	41.866	0	0	0	0	0	61.9308	0	0	0	75.3983	0	14.7851	0	58.0734	0	0	8	7	0.578303	0.699615	10.9319	23.3726	19.108	30.1582	1.74791	0.80563
Q8IZY2	ABCA7	ATP-binding cassette sub-family A member 7 OS=Homo sapiens GN=ABCA7 PE=1 SV=3 - [ABCA7_HUMAN]	0	296.58	0	0	0	373.309	0	0	0	0	1476.21	0	0	0	1092.13	294.617	0	803.151	0	0	0	396.119	8	7	0.691333	0.793957	195.1	445.849	235.092	383.869	1.20498	0.269014
Q9BXP8	PAPPA2	Pappalysin-2 OS=Homo sapiens GN=PAPPA2 PE=1 SV=4 - [PAPP2_HUMAN]	0	47.8323	0	0	0	0	0	50.197	0	64.2533	0	0	0	58.5251	0	0	50.5713	0	0	0	77.8354	56.4809	8	7	0.52525	0.650207	14.753	25.5773	22.1284	31.3763	1.49993	0.584896
Q9Y4K1	CRYBG1	Beta/gamma crystallin domain-containing protein 1 OS=Homo sapiens GN=CRYBG1 PE=1 SV=3 - [CRBG1_HUMAN]	0	186.927	0	0	8.60678	369.529	0	0	0	0	0	0	0	8.23985	0	0	0	0	88.1992	0	15.2599	379.581	8	7	0.75076	0.850862	51.3693	119.39	44.6618	114.114	0.869427	-0.201864
A0A075B6K0	IGLV3-16	Immunoglobulin lambda variable 3-16 OS=Homo sapiens GN=IGLV3-16 PE=3 SV=2 - [LV316_HUMAN]	349.373	0	0	0	0	0	0	0	190.11	0	0	0	0	312.324	0	0	0	0	356.18	298.4	93.2341	0	9	7	0.379696	0.495989	49.0439	114.78	96.3762	148.315	1.9651	0.974604
O43613	HCRTR1	Orexin receptor type 1 OS=Homo sapiens GN=HCRTR1 PE=1 SV=2 - [OX1R_HUMAN]	0	35.1996	0	0	0	0	0	0	0	48.1764	0	0	43.4155	0	0	0	0	17.0442	0	20.7566	21.4441	0	9	7	0.530352	0.655338	7.57963	17.1114	9.33276	14.5189	1.23129	0.300176
P20393	NR1D1	Nuclear receptor subfamily 1 group D member 1 OS=Homo sapiens GN=NR1D1 PE=1 SV=1 - [NR1D1_HUMAN]	0	0	0	0	0	0	0	0	0	2583.81	1158.22	0	2347.69	0	0	6034.3	0	3017.77	1.34077	0	0	0	9	7	0.33599	0.478287	340.184	821.252	1036.46	1980.26	3.04677	1.60728
P78362	SRPK2	SRSF protein kinase 2 OS=Homo sapiens GN=SRPK2 PE=1 SV=3 - [SRPK2_HUMAN]	0	32.5346	0	0	0	0	0	0	0	0	28.7153	0	0	0	0	0	43.8139	0	0	47.2207	25.3599	54.5215	9	7	0.295662	0.478287	5.56818	12.4178	15.5378	22.6042	2.79047	1.48051
Q01538	MYT1	Myelin transcription factor 1 OS=Homo sapiens GN=MYT1 PE=1 SV=2 - [MYT1_HUMAN]	0	0	0	0	0	7.38523	0	0	16.3402	0	0	0	4901.3	0	39.5402	0	7.16978	0	0	0	9.26252	0	9	7	0.33599	0.478287	2.15686	5.19974	450.661	1476.16	208.943	7.70697
Q68CP9	ARID2	AT-rich interactive domain-containing protein 2 OS=Homo sapiens GN=ARID2 PE=1 SV=2 - [ARID2_HUMAN]	0	0	0	297.555	0	0	279.751	0	0	0	0	0	0	321.428	0	0	278.679	0	113.582	118.368	0	0	9	7	0.477003	0.607236	52.4823	116.834	75.6414	120.396	1.44127	0.527345
Q8IZF2	ADGRF5	Adhesion G protein-coupled receptor F5 OS=Homo sapiens GN=ADGRF5 PE=1 SV=3 - [AGRF5_HUMAN]	0	0	0	0	136.871	0	0	0	0	47.9226	0	0	0	0	31.6649	15.1675	0	49.3884	0	0	48.465	0	9	7	0.477003	0.607236	16.7994	42.3389	13.1533	20.2921	0.78296	-0.35299
Q8WXI7	MUC16	Mucin-16 OS=Homo sapiens GN=MUC16 PE=1 SV=3 - [MUC16_HUMAN]	13.8921	0	0	0	0	0	0	0	0	48.2258	0	0	0	0	0	0	0	182.33	31.4409	39.8191	0	24.1455	9	7	0.33599	0.478287	5.64708	14.7239	25.2487	54.2114	4.4711	2.16063
Q96Q91	SLC4A9	Anion exchange protein 4 OS=Homo sapiens GN=SLC4A9 PE=2 SV=2 - [B3A4_HUMAN]	0	0	0	0	182.104	0	0	0	0	0	153.498	0	0	0	237.038	64.7513	0	225.516	0	197.126	0	0	9	7	0.295662	0.478287	30.5094	68.1797	65.8574	101.186	2.1586	1.11009
Q9Y566	SHANK1	SH3 and multiple ankyrin repeat domains protein 1 OS=Homo sapiens GN=SHANK1 PE=1 SV=2 - [SHAN1_HUMAN]	0	0	0	15.8288	0	0	0	0	0	0	9.82487	6.51858	0	28.5322	0	11.8454	0	7.09675	0	0	0	0	9	7	0.426733	0.55197	2.33215	5.35958	4.90845	8.8444	2.10468	1.0736
P01767	IGHV3-53	Immunoglobulin heavy variable 3-53 OS=Homo sapiens GN=IGHV3-53 PE=1 SV=2 - [HV353_HUMAN]	0	0	0	0	0	0	0	2185.55	0	0	0	1029.69	0	0	1838.75	0	0	1700.53	0	985.295	0	0	10	7	0.210606	0.478287	198.686	658.967	504.934	741.577	2.54137	1.3456
P10243	MYBL1	Myb-related protein A OS=Homo sapiens GN=MYBL1 PE=1 SV=2 - [MYBA_HUMAN]	0	0	0	0	0	0	0	0	0	100.12	0	0	11.2797	0	69.8624	0	150.304	74.777	0	0	0	0	10	7	0.179816	0.478287	9.10184	30.1874	27.8384	49.6649	3.05855	1.61285
Q14DG7	TMEM132B	Transmembrane protein 132B OS=Homo sapiens GN=TMEM132B PE=2 SV=2 - [T132B_HUMAN]	5.67886	0	0	0	0	0	0	0	0	0	0	13.0529	0	0	0	0	8.96074	75.9997	28.9225	0	0	0	10	7	0.107488	0.478287	0.51626	1.71224	11.5396	23.2343	22.3523	4.48235
Q8TD57	DNAH3	Dynein heavy chain 3, axonemal OS=Homo sapiens GN=DNAH3 PE=2 SV=1 - [DYH3_HUMAN]	0	0	0	0	0	0	0	0	0	0	26.7637	206.713	0	0	0	13.3996	37.5909	0	0	16.1454	0	0	10	7	0.152504	0.478287	2.43307	8.06957	24.8954	61.4542	10.2321	3.35503
Q96DZ1	ERLEC1	Endoplasmic reticulum lectin 1 OS=Homo sapiens GN=ERLEC1 PE=1 SV=1 - [ERLEC_HUMAN]	0	0	0	0	26.7476	0	0	0	0	0	0	15.3613	0	33.4806	0	0	0	0	8.0295	0	18.914	0	10	7	0.179816	0.478287	2.4316	8.0647	6.88958	11.2116	2.83336	1.50251
Q9C0F0	ASXL3	Putative Polycomb group protein ASXL3 OS=Homo sapiens GN=ASXL3 PE=2 SV=3 - [ASXL3_HUMAN]	0	0	0	0	0	152.664	0	0	0	0	0	0	0	188.939	0	10.5476	0	0	280.947	0	0	156.05	10	7	0.12847	0.478287	13.8785	46.0299	57.8622	101.126	4.16919	2.05977
Q9P2S6	ANKMY1	Ankyrin repeat and MYND domain-containing protein 1 OS=Homo sapiens GN=ANKMY1 PE=2 SV=2 - [ANKY1_HUMAN]	21.4852	0	0	0	0	0	0	0	0	0	0	0	0	19.4796	0	0	19.1241	453.994	0	0	0	12.4583	10	7	0.179816	0.478287	1.9532	6.47803	45.9142	135.581	23.5072	4.55503
P35749	MYH11	Myosin-11 OS=Homo sapiens GN=MYH11 PE=1 SV=3 - [MYH11_HUMAN]	0	0	0	0	0	0	0	0	0	0	0	76.0039	0	50.8125	0	43.7935	0	0	30.7047	0	0	0	11	7	0.0359098	0.478287	0	0	18.3013	27.4496	#NUM!	#NUM!
P40692	MLH1	DNA mismatch repair protein Mlh1 OS=Homo sapiens GN=MLH1 PE=1 SV=1 - [MLH1_HUMAN]	0	0	0	0	0	0	0	0	0	0	0	106.099	110.096	13.3698	0	88.1198	0	0	0	0	0	0	11	7	0.0359098	0.478287	0	0	28.8804	47.0607	#NUM!	#NUM!
Q5T5U3	ARHGAP21	Rho GTPase-activating protein 21 OS=Homo sapiens GN=ARHGAP21 PE=1 SV=1 - [RHG21_HUMAN]	0	0	0	0	0	0	0	0	0	0	0	34.1468	0	0	32.4447	24.9542	31.8607	0	0	0	0	0	11	7	0.0359098	0.478287	0	0	11.2188	15.7226	#NUM!	#NUM!
Q5UCC4	EMC10	ER membrane protein complex subunit 10 OS=Homo sapiens GN=EMC10 PE=1 SV=1 - [EMC10_HUMAN]	0	0	0	0	0	0	0	0	0	0	0	15.5518	0	0	0	25.9912	25.5062	0	0	0	0	13.4916	11	7	0.0359098	0.478287	0	0	7.32188	10.7716	#NUM!	#NUM!
Q86XI8	ZSWIM9	Uncharacterized protein ZSWIM9 OS=Homo sapiens GN=ZSWIM9 PE=1 SV=2 - [ZSWM9_HUMAN]	0	0	0	0	0	0	0	0	0	0	0	0	0	0	0	208.391	0	193.497	154.018	56.5314	0	0	11	7	0.0359098	0.478287	0	0	55.6762	85.8412	#NUM!	#NUM!
Q8NB91	FANCB	Fanconi anemia group B protein OS=Homo sapiens GN=FANCB PE=1 SV=1 - [FANCB_HUMAN]	0	0	0	0	0	0	0	0	0	0	0	0	122.839	0	0	115.147	40.5598	0	0	0	88.3666	0	11	7	0.0359098	0.478287	0	0	33.3556	50.5601	#NUM!	#NUM!
Q9BWV3	CDADC1	Cytidine and dCMP deaminase domain-containing protein 1 OS=Homo sapiens GN=CDADC1 PE=2 SV=1 - [CDAC1_HUMAN]	0	0	0	0	0	0	0	0	0	0	0	0	0	11.3908	0	8.66828	5.12168	0	0	3.26488	0	0	11	7	0.0359098	0.478287	0	0	2.58597	4.10148	#NUM!	#NUM!
Q9H6R3	ACSS3	Acyl-CoA synthetase short-chain family member 3, mitochondrial OS=Homo sapiens GN=ACSS3 PE=1 SV=1 - [ACSS3_HUMAN]	0	0	0	0	0	0	0	0	0	0	0	276.31	0	0	22.7556	0	126.455	0	153.487	0	0	0	11	7	0.0359098	0.478287	0	0	52.6371	92.7022	#NUM!	#NUM!
P01880	IGHD	Immunoglobulin heavy constant delta OS=Homo sapiens GN=IGHD PE=1 SV=3 - [IGHD_HUMAN]	270.044	0	0	0	0	0	501.838	0	142.851	84.0194	0	0	87.5282	0	0	0	0	91.4065	0	0	0	251.472	7	8	0.578303	0.699615	90.7956	161.724	39.1279	79.0023	0.430945	-1.21442
P04406	GAPDH	Glyceraldehyde-3-phosphate dehydrogenase OS=Homo sapiens GN=GAPDH PE=1 SV=3 - [G3P_HUMAN]	0	9.83227	58.3824	0	23.551	0	0	0	20.4793	0	0	34.3937	0	43.2452	0	0	0	0	0	10.0566	0	0	7	8	0.75076	0.850862	10.2041	18.2589	7.97232	15.6687	0.781287	-0.356075
P08254	MMP3	Stromelysin-1 OS=Homo sapiens GN=MMP3 PE=1 SV=2 - [MMP3_HUMAN]	0	0	0	199.847	246.565	114.797	0	0	0	0	215.778	0	0	24.1419	153.815	0	0	0	0	295.302	0	0	7	8	0.63375	0.748952	70.6351	102.756	43.0235	95.4379	0.609096	-0.715259
Q14643	ITPR1	Inositol 1,4,5-trisphosphate receptor type 1 OS=Homo sapiens GN=ITPR1 PE=1 SV=3 - [ITPR1_HUMAN]	91.9437	0	38.7827	0	76.5268	0	93.9068	0	0	0	0	0	0	0	36.2694	0	85.0973	0	39.3567	0	0	0	7	8	0.52525	0.650207	27.3782	40.4813	14.6112	27.8525	0.533681	-0.90595
Q15942	ZYX	Zyxin OS=Homo sapiens GN=ZYX PE=1 SV=1 - [ZYX_HUMAN]	0	6.4165	15.6286	0	6.58549	0	0	0	15.0399	0	0	12.5079	0	12.4889	0	0	0	0	0	0	0	10.2646	7	8	0.691333	0.793957	3.97005	6.17753	3.20559	5.52041	0.807443	-0.308568
Q86UX7	FERMT3	Fermitin family homolog 3 OS=Homo sapiens GN=FERMT3 PE=1 SV=1 - [URP2_HUMAN]	0	9.00512	27.3021	0	13.6859	0	0	0	13.6383	0	0	10.624	0	20.0244	0	0	0	0	0	0	0	15.8003	7	8	0.75076	0.850862	5.78468	9.11985	4.22261	7.53234	0.729964	-0.454102
Q8IZ21	PHACTR4	Phosphatase and actin regulator 4 OS=Homo sapiens GN=PHACTR4 PE=1 SV=1 - [PHAR4_HUMAN]	31.9177	13.2107	29.6858	0	0	0	0	0	37.9474	0	0	0	0	27.4183	0	0	56.3147	0	0	0	0	20.4932	7	8	0.691333	0.793957	10.2511	15.3577	9.47511	18.3181	0.924305	-0.113559
Q9NQX6	ZNF331	Zinc finger protein 331 OS=Homo sapiens GN=ZNF331 PE=1 SV=1 - [ZN331_HUMAN]	67.1588	0	0	48.2263	52.5941	35.0212	0	0	0	0	0	53.2539	0	0	85.4867	0	0	0	60.1699	0	0	0	7	8	0.936707	1	18.4546	26.6128	18.0828	31.8865	0.979853	-0.0293632
A0A0C4DH72	IGKV1-6	Immunoglobulin kappa variable 1-6 OS=Homo sapiens GN=IGKV1-6 PE=3 SV=1 - [KV106_HUMAN]	0	0	0	0	153.183	93.2695	0	0	0	0	163.915	0	0	0	0	0	201.295	132.756	0	88.1463	0	0	8	8	1	1	37.3061	66.1234	38.3816	70.5046	1.02883	0.0410014
A6NKG5	RTL1	Retrotransposon-like protein 1 OS=Homo sapiens GN=RTL1 PE=3 SV=3 - [RTL1_HUMAN]	0	0	0	153.815	0	135.493	0	0	0	157.654	0	93.251	0	0	0	268.402	0	0	0	110.014	0	0	8	8	0.933325	1	40.633	69.7933	42.8789	85.2139	1.05527	0.0776145
O60292	SIPA1L3	Signal-induced proliferation-associated 1-like protein 3 OS=Homo sapiens GN=SIPA1L3 PE=1 SV=3 - [SI1L3_HUMAN]	22.6324	0	26.0961	0	85.0671	0	0	0	0	0	0	0	117.74	0	0	0	98.2481	0	0	0	293.786	0	8	8	0.737889	0.839402	12.1632	26.0811	46.3431	92.8445	3.81009	1.92983
P02786	TFRC	Transferrin receptor protein 1 OS=Homo sapiens GN=TFRC PE=1 SV=2 - [TFR1_HUMAN]	13.8012	0	0	23.2824	0	0	0	0	24.167	0	0	0	22.2155	0	0	18.0305	0	161.044	0	0	0	0	8	8	1	1	5.56823	9.87689	18.2991	48.0316	3.28633	1.71648
P08567	PLEK	Pleckstrin OS=Homo sapiens GN=PLEK PE=1 SV=3 - [PLEK_HUMAN]	0	0	26.7076	0	10.1451	0	0	0	42.1706	0	0	39.8752	0	46.5996	0	0	0	0	0	0	0	24.3596	8	8	0.933325	1	7.18394	14.2368	10.0759	17.995	1.40255	0.488055
P23083	IGHV1-2	Immunoglobulin heavy variable 1-2 OS=Homo sapiens GN=IGHV1-2 PE=1 SV=2 - [HV102_HUMAN]	0	0	266.694	0	0	0	0	839.292	569.705	0	0	794.205	0	0	0	0	0	0	1186.93	0	0	694.751	8	8	0.867114	0.963187	152.336	290.66	243.262	432.584	1.59688	0.675258
P63267	ACTG2	Actin, gamma-enteric smooth muscle OS=Homo sapiens GN=ACTG2 PE=1 SV=1 - [ACTH_HUMAN]	153.564	0	0	42.7933	0	0	0	105.283	0	0	0	0	0	0	128.067	0	0	0	157.564	116.845	0	0	8	8	0.867114	0.963187	27.4218	53.1283	36.5887	63.3673	1.33429	0.416073
Q01973	ROR1	Inactive tyrosine-protein kinase transmembrane receptor ROR1 OS=Homo sapiens GN=ROR1 PE=1 SV=2 - [ROR1_HUMAN]	0	0	38.7785	0	124.744	0	0	0	0	21.8229	0	17.246	0	0	0	0	14.425	0	0	0	11.5065	0	8	8	0.737889	0.839402	16.8496	37.9712	3.92523	6.84414	0.232956	-2.10187
Q02985	CFHR3	Complement factor H-related protein 3 OS=Homo sapiens GN=CFHR3 PE=1 SV=2 - [FHR3_HUMAN]	0	0	0	280.858	0	0	0	347.738	399.715	0	0	0	0	290.776	0	0	135.998	0	0	0	0	238.535	8	8	0.801824	0.899792	93.4828	162.31	60.4826	109.41	0.646992	-0.628181
Q12955	ANK3	Ankyrin-3 OS=Homo sapiens GN=ANK3 PE=1 SV=3 - [ANK3_HUMAN]	0	0	0	0	169.099	203.754	0	0	0	243.733	0	0	233.984	0	305.288	0	252.409	0	0	0	0	0	8	8	0.801824	0.899792	56.0533	97.4446	71.971	124.371	1.28397	0.360615
Q1ED39	KNOP1	Lysine-rich nucleolar protein 1 OS=Homo sapiens GN=KNOP1 PE=1 SV=1 - [KNOP1_HUMAN]	0	0	741.772	0	0	972.137	0	1041.74	0	0	0	0	0	896.696	0	0	1126.05	901.615	0	0	0	0	8	8	1	1	250.514	434.762	265.851	459.076	1.06122	0.0857252
Q6PL18	ATAD2	ATPase family AAA domain-containing protein 2 OS=Homo sapiens GN=ATAD2 PE=1 SV=1 - [ATAD2_HUMAN]	0	0	0	0	123.614	74.4839	166.126	0	0	0	0	68.2564	0	0	70.6724	0	0	0	0	0	76.483	0	8	8	0.801824	0.899792	33.1113	60.3044	19.5829	33.5928	0.591427	-0.757729
Q6ZMN7	PDZRN4	PDZ domain-containing RING finger protein 4 OS=Homo sapiens GN=PDZRN4 PE=2 SV=3 - [PZRN4_HUMAN]	0	226.909	0	0	0	0	926.018	0	1683.28	0	0	0	0	0	0	0	0	981.713	2718.66	0	2954.87	0	8	8	0.801824	0.899792	257.837	548.74	605.022	1142.78	2.34653	1.23053
Q8WXR4	MYO3B	Myosin-IIIb OS=Homo sapiens GN=MYO3B PE=2 SV=4 - [MYO3B_HUMAN]	0	0	0	0	0	0	0	3.84815	0	61.6825	14.9707	0	0	0	5.79086	47.8364	0	35.4865	0	0	0	0	8	8	1	1	7.31831	18.5864	8.10125	16.9092	1.10698	0.146634
Q92887	ABCC2	Canalicular multispecific organic anion transporter 1 OS=Homo sapiens GN=ABCC2 PE=1 SV=3 - [MRP2_HUMAN]	0	59.1502	129.835	0	0	0	83.0588	0	0	0	0	0	0	22.3938	0	0	0	32.6769	0	0	0	14.5894	8	8	0.737889	0.839402	24.7313	45.3064	6.33273	11.58	0.256061	-1.96544
Q96BY6	DOCK10	Dedicator of cytokinesis protein 10 OS=Homo sapiens GN=DOCK10 PE=1 SV=3 - [DOC10_HUMAN]	0	0	126.656	0	368.812	0	120.516	0	0	0	0	34.1219	0	226.781	0	0	0	0	0	0	0	119.414	8	8	0.867114	0.963187	55.9985	114.932	34.5743	73.2833	0.617414	-0.695691
Q9UKB3	DNAJC12	DnaJ homolog subfamily C member 12 OS=Homo sapiens GN=DNAJC12 PE=1 SV=1 - [DJC12_HUMAN]	0	0	0	0	93.3661	0	0	68.9181	0	0	67.9481	65.4907	0	0	62.9949	0	0	0	0	72.6841	0	0	8	8	0.867114	0.963187	20.9302	36.4212	18.2882	31.4028	0.873769	-0.194677
Q9UKU0	ACSL6	Long-chain-fatty-acid--CoA ligase 6 OS=Homo sapiens GN=ACSL6 PE=2 SV=4 - [ACSL6_HUMAN]	186.627	0	0	243.925	463.985	0	0	0	0	0	0	0	0	0	0	0	0	0	158.708	0	500.372	193.932	8	8	1	1	81.3216	153.905	77.5465	157.169	0.953579	-0.0685761
A0A0C4DH39	IGHV1-58	Immunoglobulin heavy variable 1-58 OS=Homo sapiens GN=IGHV1-58 PE=3 SV=1 - [HV158_HUMAN]	0	0	0	0	0	0	10.5214	10.146	0	0	0	0	0	10.0404	0	12.4736	10.9535	0	0	0	0	0	9	8	0.591593	0.70707	1.87885	4.18103	3.0425	5.23979	1.61934	0.695403
O95810	CAVIN2	Caveolae-associated protein 2 OS=Homo sapiens GN=CAVIN2 PE=1 SV=3 - [CAVN2_HUMAN]	0	0	8.53227	0	0	0	0	0	19.2261	0	0	18.7733	0	17.2697	6.0846	0	0	0	0	0	0	0	9	8	0.720579	0.82176	2.52349	6.10241	3.82979	7.25509	1.51766	0.601846
O96028	NSD2	Histone-lysine N-methyltransferase NSD2 OS=Homo sapiens GN=NSD2 PE=1 SV=1 - [NSD2_HUMAN]	441.997	0	0	0	0	0	0	0	0	0	183.328	0	0	565.295	0	0	0	0	935.856	0	223.266	0	9	8	0.531348	0.655385	56.8477	139.076	156.765	312.235	2.75763	1.46343
P10826	RARB	Retinoic acid receptor beta OS=Homo sapiens GN=RARB PE=1 SV=2 - [RARB_HUMAN]	0	0	0	0	0	0	42.7439	0	66.619	0	0	0	0	10.8286	0	0	0	21.9175	0	0	0	25.0591	9	8	0.858061	0.955068	9.94209	22.7549	5.25502	9.60118	0.528563	-0.919851
P35580	MYH10	Myosin-10 OS=Homo sapiens GN=MYH10 PE=1 SV=3 - [MYH10_HUMAN]	0	0	27.0503	0	0	0	0	76.2948	0	0	0	49.7142	0	0	0	0	0	0	0	60.132	194.244	0	9	8	0.591593	0.70707	9.39501	23.6256	27.6446	59.5077	2.94248	1.55703
P52565	ARHGDIA	Rho GDP-dissociation inhibitor 1 OS=Homo sapiens GN=ARHGDIA PE=1 SV=3 - [GDIR1_HUMAN]	0	0	0	0	560.454	0	0	21.3798	0	0	0	0	36.2812	7.16757	0	0	0	0	0	0	942.488	0	9	8	0.654798	0.760495	52.8939	168.461	89.6306	283.069	1.69454	0.76089
Q13033	STRN3	Striatin-3 OS=Homo sapiens GN=STRN3 PE=1 SV=3 - [STRN3_HUMAN]	0	0	0	0	9.13052	0	0	12.398	0	0	0	0	32.8441	0	0	0	0	0	15.1354	13.9797	0	0	9	8	0.47438	0.605304	1.95714	4.41523	5.63265	10.7436	2.87801	1.52507
Q7RTY3	PRSS45P	Serine protease 45 OS=Homo sapiens GN=PRSS45 PE=2 SV=1 - [PRS45_HUMAN]	66.726	65.7542	0	0	0	0	0	0	0	0	0	79.2029	82.4038	0	0	0	97.8131	0	0	0	0	0	9	8	0.47438	0.605304	12.0437	26.7963	23.5836	40.636	1.95818	0.969512
Q92496	CFHR4	Complement factor H-related protein 4 OS=Homo sapiens GN=CFHR4 PE=1 SV=3 - [FHR4_HUMAN]	0	18.7213	0	0	0	0	27.4042	0	0	0	0	18.9104	0	0	0	0	0	13.2239	42.2937	0	0	0	9	8	0.654798	0.760495	4.19323	9.52924	6.76618	13.482	1.6136	0.690279
Q92797	SYMPK	Symplekin OS=Homo sapiens GN=SYMPK PE=1 SV=2 - [SYMPK_HUMAN]	0	0	64.9923	0	0	51.4454	0	0	0	0	0	0	0	0	0	0	0	95.1906	0	0	37.2512	62.5522	9	8	0.654798	0.760495	10.5852	23.7447	17.7267	33.0228	1.67466	0.743872
Q99728	BARD1	BRCA1-associated RING domain protein 1 OS=Homo sapiens GN=BARD1 PE=1 SV=2 - [BARD1_HUMAN]	0	0	0	0	0	0	49.9446	0	109.952	0	0	0	131.207	0	58.6152	0	0	0	0	83.9559	0	0	9	8	0.591593	0.70707	14.5361	35.0139	24.8889	45.7007	1.71221	0.775862
Q9H175	CSRNP2	Cysteine/serine-rich nuclear protein 2 OS=Homo sapiens GN=CSRNP2 PE=1 SV=1 - [CSRN2_HUMAN]	0	0	0	0	0	0	0	38.6566	0	0	28.4749	0	37.9964	0	26.8662	0	33.9308	0	0	0	0	0	9	8	0.720579	0.82176	6.10286	13.7676	8.98121	15.5869	1.47164	0.557425
Q9NNX1	TUFT1	Tuftelin OS=Homo sapiens GN=TUFT1 PE=1 SV=1 - [TUFT1_HUMAN]	0	58.7683	0	0	0	0	0	0	72.8864	0	0	0	0	0	0	0	147.071	0	130.672	0	170.021	0	9	8	0.47438	0.605304	11.9686	26.815	40.7059	70.275	3.40105	1.76598
Q9P2Q2	FRMD4A	FERM domain-containing protein 4A OS=Homo sapiens GN=FRMD4A PE=1 SV=3 - [FRM4A_HUMAN]	19.2168	0	0	0	0	0	0	78.4165	0	0	0	0	0	221.761	0	0	0	15.53	169.591	0	0	0	9	8	0.591593	0.70707	8.87576	23.7737	36.9893	79.4544	4.16745	2.05917
Q9UGH3	SLC23A2	Solute carrier family 23 member 2 OS=Homo sapiens GN=SLC23A2 PE=1 SV=1 - [S23A2_HUMAN]	0	0	33.7024	0	0	0	0	0	0	0	24.7402	0	0	0	0	21.1167	0	0	20.581	0	33.2461	0	9	8	0.788496	0.890678	5.31296	11.9893	6.81306	12.1004	1.28235	0.358788
Q9UK61	TASOR	Protein TASOR OS=Homo sapiens GN=FAM208A PE=1 SV=3 - [TASOR_HUMAN]	0	0	0	0	9.23087	0	0	0	0	0	22.9294	0	0	0	6.09632	0	0	0	0	0	15.2307	14.7088	9	8	0.720579	0.82176	2.92366	7.18986	3.27598	6.06164	1.12051	0.16415
O75095	MEGF6	Multiple epidermal growth factor-like domains protein 6 OS=Homo sapiens GN=MEGF6 PE=1 SV=4 - [MEGF6_HUMAN]	22.7376	0	0	0	0	0	0	0	0	0	0	16.619	0	0	98.2152	0	0	17.594	0	0	0	0	10	8	0.329169	0.478287	2.06706	6.85565	12.0389	29.3899	5.82419	2.54206
P00533	EGFR	Epidermal growth factor receptor OS=Homo sapiens GN=EGFR PE=1 SV=2 - [EGFR_HUMAN]	0	0	0	0	0	0	0	0	0	8.63161	0	0	8.8238	0	7.53666	0	7.07201	0	0	0	0	0	10	8	0.329169	0.478287	0.784692	2.60253	2.13022	3.67093	2.71473	1.44081
P05093	CYP17A1	Steroid 17-alpha-hydroxylase/17,20 lyase OS=Homo sapiens GN=CYP17A1 PE=1 SV=1 - [CP17A_HUMAN]	0	0	0	0	0	0	0	0	0	0	12.8936	0	0	22.6789	0	30.3941	0	0	0	0	42.716	0	10	8	0.24162	0.478287	1.17215	3.88757	8.70809	15.5841	7.42919	2.89321
P35968	KDR	Vascular endothelial growth factor receptor 2 OS=Homo sapiens GN=KDR PE=1 SV=2 - [VGFR2_HUMAN]	0	0	0	0	56.6432	0	0	0	0	0	0	0	0	0	0	0	116.1	31.1517	0	0	75.4598	0	10	8	0.283106	0.478287	5.14939	17.0786	20.2465	39.5406	3.93182	1.9752
Q12988	HSPB3	Heat shock protein beta-3 OS=Homo sapiens GN=HSPB3 PE=1 SV=2 - [HSPB3_HUMAN]	0	0	0	0	0	0	0	0	248.601	0	0	301.458	338.595	0	0	0	0	0	0	0	0	194.223	10	8	0.283106	0.478287	22.6001	74.9561	75.8432	134.153	3.35587	1.74669
Q15759	MAPK11	Mitogen-activated protein kinase 11 OS=Homo sapiens GN=MAPK11 PE=1 SV=2 - [MK11_HUMAN]	0	0	0	0	0	0	0	27.1296	0	0	0	0	0	0	0	38.6473	43.3331	0	0	0	28.3353	0	10	8	0.24162	0.478287	2.46633	8.17989	10.0287	17.5155	4.06624	2.0237
Q66K79	CPZ	Carboxypeptidase Z OS=Homo sapiens GN=CPZ PE=1 SV=2 - [CBPZ_HUMAN]	0	0	0	0	24.8097	0	0	0	0	0	0	0	548.038	0	0	0	0	0	463.888	0	340.24	0	10	8	0.24162	0.478287	2.25542	7.48039	122.924	215.659	54.5016	5.76823
Q6ZRI0	OTOG	Otogelin OS=Homo sapiens GN=OTOG PE=1 SV=3 - [OTOG_HUMAN]	354.168	0	0	0	0	0	0	0	0	0	0	0	0	0	299.756	0	0	0	163.768	195.046	0	0	10	8	0.379829	0.495989	32.1971	106.786	59.87	107.372	1.85948	0.894902
Q86VB7	CD163	Scavenger receptor cysteine-rich type 1 protein M130 OS=Homo sapiens GN=CD163 PE=1 SV=2 - [C163A_HUMAN]	0	0	16.9654	0	0	0	0	0	0	0	0	0	0	0	0	2.59482	3.27026	8.72635	0	0	0	0	10	8	0.379829	0.495989	1.54231	5.11527	1.32649	2.72436	0.860068	-0.217477
Q86VF7	NRAP	Nebulin-related-anchoring protein OS=Homo sapiens GN=NRAP PE=1 SV=2 - [NRAP_HUMAN]	0	0	0	0	0	0	0	0	18.4355	0	0	0	0	111.486	44.5393	0	0	0	81.1931	0	0	0	10	8	0.24162	0.478287	1.67595	5.55851	21.5653	39.8617	12.8675	3.68566
Q8N4C6	NIN	Ninein OS=Homo sapiens GN=NIN PE=1 SV=4 - [NIN_HUMAN]	0	0	0	14.9661	0	0	0	0	0	0	0	62.3477	0	0	0	0	0	0	65.5684	0	0	53.1797	10	8	0.24162	0.478287	1.36055	4.51244	16.4633	28.3427	12.1004	3.59698
Q8N9Z0	ZNF610	Zinc finger protein 610 OS=Homo sapiens GN=ZNF610 PE=2 SV=2 - [ZN610_HUMAN]	0	0	0	0	0	0	0	28.9615	0	0	0	0	0	0	0	0	40.0343	0	0	38.8217	0	51.8787	10	8	0.24162	0.478287	2.63286	8.73221	11.885	20.6094	4.5141	2.17444
Q8TB40	ABHD4	Protein ABHD4 OS=Homo sapiens GN=ABHD4 PE=1 SV=1 - [ABHD4_HUMAN]	0	0	0	0	0	0	0	0	0	12.1431	0	0	0	0	0	0	12.9662	19.1697	0	0	21.1044	0	10	8	0.24162	0.478287	1.10392	3.66128	4.84002	8.50476	4.38441	2.13238
Q9BY12	SCAPER	S phase cyclin A-associated protein in the endoplasmic reticulum OS=Homo sapiens GN=SCAPER PE=1 SV=2 - [SCAPE_HUMAN]	0	0	0	0	0	0	0	438.808	0	0	0	0	0	626.158	0	0	0	364.385	0	0	0	579.055	10	8	0.283106	0.478287	39.8916	132.306	142.691	252.228	3.57696	1.83873
Q9H7X7	IFT22	Intraflagellar transport protein 22 homolog OS=Homo sapiens GN=IFT22 PE=1 SV=1 - [IFT22_HUMAN]	0	0	0	0	0	0	0	0	0	0	12.8534	23.7756	0	0	14.146	0	0	0	18.9177	0	0	0	10	8	0.24162	0.478287	1.16849	3.87544	5.16722	9.10807	4.42213	2.14474
Q9NX38	ABITRAM	Protein Simiate OS=Homo sapiens GN=FAM206A PE=1 SV=1 - [F206A_HUMAN]	0	0	0	0	58.858	0	0	0	0	0	0	0	55.6379	34.2274	58.7852	0	0	0	0	0	0	0	10	8	0.379829	0.495989	5.35072	17.7463	13.5137	23.9039	2.52558	1.33661
Q9NYQ3	HAO2	Hydroxyacid oxidase 2 OS=Homo sapiens GN=HAO2 PE=1 SV=1 - [HAOX2_HUMAN]	0	0	0	0	0	0	0	9.38664	0	0	0	5.17897	0	0	18.4147	37.0078	0	0	0	0	0	0	10	8	0.283106	0.478287	0.853331	2.83018	5.50922	11.839	6.45614	2.69067
Q9UM19	HPCAL4	Hippocalcin-like protein 4 OS=Homo sapiens GN=HPCAL4 PE=1 SV=3 - [HPCL4_HUMAN]	0	0	0	0	0	0	0	0	15.6398	0	0	0	18.6956	0	0	0	43.0192	0	0	0	34.2442	0	10	8	0.24162	0.478287	1.4218	4.71558	8.72355	15.924	6.13556	2.6172
A0M8Q6	IGLC7	Immunoglobulin lambda constant 7 OS=Homo sapiens GN=IGLC7 PE=1 SV=3 - [IGLC7_HUMAN]	0	0	0	0	0	0	0	0	0	0	0	8558.67	0	7389.66	0	0	0	0	10510.9	0	0	0	11	8	0.0783831	0.478287	0	0	2405.39	4179.62	#NUM!	#NUM!
O43739	CYTH3	Cytohesin-3 OS=Homo sapiens GN=CYTH3 PE=1 SV=2 - [CYH3_HUMAN]	0	0	0	0	0	0	0	0	0	0	0	0	13.5209	0	0	721.602	0	0	41.3498	0	0	0	11	8	0.0783831	0.478287	0	0	70.5885	216.285	#NUM!	#NUM!
O75052	NOS1AP	Carboxyl-terminal PDZ ligand of neuronal nitric oxide synthase protein OS=Homo sapiens GN=NOS1AP PE=1 SV=3 - [CAPON_HUMAN]	0	0	0	0	0	0	0	0	0	0	0	0	7.53984	0	0	0	0	0	0	13.3629	0	13.3423	11	8	0.0783831	0.478287	0	0	3.11318	5.53915	#NUM!	#NUM!
O95202	LETM1	Mitochondrial proton/calcium exchanger protein OS=Homo sapiens GN=LETM1 PE=1 SV=1 - [LETM1_HUMAN]	0	0	0	0	0	0	0	0	0	0	0	0	17.0432	0	0	0	0	0	20.4446	13.9912	0	0	11	8	0.0783831	0.478287	0	0	4.67991	8.14426	#NUM!	#NUM!
P13995	MTHFD2	Bifunctional methylenetetrahydrofolate dehydrogenase/cyclohydrolase, mitochondrial OS=Homo sapiens GN=MTHFD2 PE=1 SV=2 - [MTDC_HUMAN]	0	0	0	0	0	0	0	0	0	0	0	0	949.455	0	0	0	558.761	0	0	0	0	453	11	8	0.0783831	0.478287	0	0	178.292	326.989	#NUM!	#NUM!
P19784	CSNK2A2	Casein kinase II subunit alpha' OS=Homo sapiens GN=CSNK2A2 PE=1 SV=1 - [CSK22_HUMAN]	0	0	0	0	0	0	0	0	0	0	0	8.3198	0	0	0	7.60428	0	0	9.97969	0	0	0	11	8	0.0783831	0.478287	0	0	2.35489	4.06986	#NUM!	#NUM!
P29466	CASP1	Caspase-1 OS=Homo sapiens GN=CASP1 PE=1 SV=1 - [CASP1_HUMAN]	0	0	0	0	0	0	0	0	0	0	0	0	0	0	0	0	227.584	0	205.988	0	0	3.6794	11	8	0.0783831	0.478287	0	0	39.7502	87.6689	#NUM!	#NUM!
P31939	ATIC	Bifunctional purine biosynthesis protein PURH OS=Homo sapiens GN=ATIC PE=1 SV=3 - [PUR9_HUMAN]	0	0	0	0	0	0	0	0	0	0	0	0	0	0	0	1350.56	0	0	0	119.099	1727.58	0	11	8	0.0783831	0.478287	0	0	290.658	623.973	#NUM!	#NUM!
Q03001	DST	Dystonin OS=Homo sapiens GN=DST PE=1 SV=4 - [DYST_HUMAN]	0	0	0	0	0	0	0	0	0	0	0	19.1777	0	0	0	0	0	980.79	20.9135	0	0	0	11	8	0.0783831	0.478287	0	0	92.8074	294.62	#NUM!	#NUM!
Q4UJ75	ANKRD20A4	Ankyrin repeat domain-containing protein 20A4 OS=Homo sapiens GN=ANKRD20A4 PE=4 SV=1 - [A20A4_HUMAN]	0	0	0	0	0	0	0	0	0	0	0	0	0	9.95622	0	0	9.68046	9.47867	0	0	0	0	11	8	0.0783831	0.478287	0	0	2.64685	4.53452	#NUM!	#NUM!
Q86XD8	ZFAND4	AN1-type zinc finger protein 4 OS=Homo sapiens GN=ZFAND4 PE=2 SV=2 - [ZFAN4_HUMAN]	0	0	0	0	0	0	0	0	0	0	0	0	0	0	0	0	48.2183	51.0032	44.2192	0	0	0	11	8	0.0783831	0.478287	0	0	13.0401	22.3857	#NUM!	#NUM!
Q8NEV8	EXPH5	Exophilin-5 OS=Homo sapiens GN=EXPH5 PE=1 SV=3 - [EXPH5_HUMAN]	0	0	0	0	0	0	0	0	0	0	0	44.4849	0	40.0938	0	0	0	46.8233	0	0	0	0	11	8	0.0783831	0.478287	0	0	11.9456	20.5162	#NUM!	#NUM!
Q8NFC6	BOD1L1	Biorientation of chromosomes in cell division protein 1-like 1 OS=Homo sapiens GN=BOD1L1 PE=1 SV=2 - [BD1L1_HUMAN]	0	0	0	0	0	0	0	0	0	0	0	106.054	0	115.493	0	0	0	86.9381	0	0	0	0	11	8	0.0783831	0.478287	0	0	28.0441	48.4697	#NUM!	#NUM!
Q9HCM4	EPB41L5	Band 4.1-like protein 5 OS=Homo sapiens GN=EPB41L5 PE=1 SV=3 - [E41L5_HUMAN]	0	0	0	0	0	0	0	0	0	0	0	0	0	0	8.79805	0	6.88578	0	0	0	13.3037	0	11	8	0.0783831	0.478287	0	0	2.63523	4.74783	#NUM!	#NUM!
Q9UJ42	GPR160	Probable G-protein coupled receptor 160 OS=Homo sapiens GN=GPR160 PE=2 SV=1 - [GP160_HUMAN]	0	0	0	0	0	0	0	0	0	0	0	0	0	0	0	0	0	29.5579	0	24.8989	30.3151	0	11	8	0.0783831	0.478287	0	0	7.70653	13.264	#NUM!	#NUM!
A4D0S4	LAMB4	Laminin subunit beta-4 OS=Homo sapiens GN=LAMB4 PE=2 SV=1 - [LAMB4_HUMAN]	0	0	0	49.6326	0	30.1295	0	0	18.7715	18.899	0	22.6464	0	0	0	33.0884	0	0	0	0	0	0	7	9	0.426733	0.55197	10.6757	16.8138	5.0668	11.5122	0.47461	-1.07519
P11142	HSPA8	Heat shock cognate 71 kDa protein OS=Homo sapiens GN=HSPA8 PE=1 SV=1 - [HSP7C_HUMAN]	8.14625	43.0583	25.9694	0	0	0	0	0	12.7893	0	0	0	0	14.1997	0	0	0	0	0	0	0	3.91875	7	9	0.295662	0.478287	8.17848	14.2218	1.64713	4.32601	0.201398	-2.31188
P18206	VCL	Vinculin OS=Homo sapiens GN=VCL PE=1 SV=4 - [VINC_HUMAN]	0	0	41.7973	0	10.5877	8.24511	0	0	8.76261	0	0	15.6598	0	16.395	0	0	0	0	0	0	0	0	7	9	0.477003	0.607236	6.30844	12.5145	2.91408	6.4855	0.461933	-1.11424
P27348	YWHAQ	14-3-3 protein theta OS=Homo sapiens GN=YWHAQ PE=1 SV=1 - [1433T_HUMAN]	9.65109	0	0	0	0	30.0076	0	6.9332	0	0	8.12828	0	0	0	13.0551	0	17.0601	0	0	0	0	0	7	9	0.477003	0.607236	4.97456	9.14072	2.73775	6.15658	0.55035	-0.86158
P33076	CIITA	MHC class II transactivator OS=Homo sapiens GN=CIITA PE=1 SV=3 - [C2TA_HUMAN]	0	0	14.8396	13.0239	0	0	3.87195	18.7911	0	0	0	0	0	97.5744	22.6952	0	0	0	0	0	0	0	7	9	0.586575	0.703838	4.59332	7.25153	10.9336	29.5311	2.38033	1.25116
P41222	PTGDS	Prostaglandin-H2 D-isomerase OS=Homo sapiens GN=PTGDS PE=1 SV=1 - [PTGDS_HUMAN]	0	0	0	0	21.526	18.6451	0	0	23.0704	16.9162	0	0	0	0	0	17.3279	0	0	0	0	16.3695	0	7	9	0.258711	0.478287	7.28707	10.224	3.06341	6.81902	0.420389	-1.2502
P78504	JAG1	Protein jagged-1 OS=Homo sapiens GN=JAG1 PE=1 SV=3 - [JAG1_HUMAN]	0	31.6526	0	18.2645	0	24.6175	0	13.0742	0	0	0	0	0	45.7005	0	0	0	0	50.7449	0	0	0	7	9	0.586575	0.703838	7.96443	11.894	8.76777	19.5396	1.10086	0.138637
Q14966	ZNF638	Zinc finger protein 638 OS=Homo sapiens GN=ZNF638 PE=1 SV=2 - [ZN638_HUMAN]	0	0	0	0	158.537	208.03	0	216.456	0	166.943	0	0	0	0	114.994	0	156.429	0	0	0	0	0	7	9	0.225089	0.478287	68.1788	95.9177	24.6748	55.6744	0.361913	-1.46628
Q8NB25	FAM184A	Protein FAM184A OS=Homo sapiens GN=FAM184A PE=2 SV=3 - [F184A_HUMAN]	0	0	0	14.408	30.7759	84.7306	0	0	0	65.6184	0	7.7526	0	0	0	0	0	32.5228	0	0	0	0	7	9	0.295662	0.478287	17.7757	30.2722	3.6614	9.85074	0.205978	-2.27944
Q96RR4	CAMKK2	Calcium/calmodulin-dependent protein kinase kinase 2 OS=Homo sapiens GN=CAMKK2 PE=1 SV=2 - [KKCC2_HUMAN]	0	0	13.0469	0	28.4459	3.97127	10.1253	0	0	0	0	9.05681	0	0	0	0	0	0	0	0	0	5.94406	7	9	0.295662	0.478287	5.05359	9.03748	1.36372	3.11289	0.269851	-1.88976
Q9BQI6	SLF1	SMC5-SMC6 complex localization factor protein 1 OS=Homo sapiens GN=SLF1 PE=1 SV=2 - [SLF1_HUMAN]	60.3801	9.13747	21.0824	0	0	0	0	0	0	12.0924	0	0	0	13.3505	0	0	0	0	34.1835	0	0	0	7	9	0.426733	0.55197	9.33567	18.3337	4.32127	10.6833	0.462877	-1.1113
Q9P2S5	WRAP73	WD repeat-containing protein WRAP73 OS=Homo sapiens GN=WRAP73 PE=1 SV=1 - [WRP73_HUMAN]	7.17374	0	0	27.1038	0	17.9054	0	25.9639	0	0	0	12.5138	0	0	0	0	0	0	0	0	0	22.4046	7	9	0.33599	0.478287	7.10426	11.0708	3.1744	7.4008	0.446831	-1.1622
Q9UKE5	TNIK	TRAF2 and NCK-interacting protein kinase OS=Homo sapiens GN=TNIK PE=1 SV=1 - [TNIK_HUMAN]	11.8556	63.7709	0	0	115.694	0	0	0	0	0	224.469	0	0	8.50522	0	0	104.384	0	0	0	0	0	7	9	0.295662	0.478287	37.7991	72.2927	10.2627	31.3206	0.271505	-1.88095
Q9ULW8	PADI3	Protein-arginine deiminase type-3 OS=Homo sapiens GN=PADI3 PE=1 SV=2 - [PADI3_HUMAN]	0	6.00485	0	0	20.2898	0	4.4046	30.1821	0	0	0	0	0	0	20.7867	0	0	0	0	0	0	22.1134	7	9	0.477003	0.607236	5.53466	10.2036	3.90001	8.68204	0.704651	-0.505019
Q9Y4F3	MARF1	Meiosis regulator and mRNA stability factor 1 OS=Homo sapiens GN=MARF1 PE=1 SV=6 - [MARF1_HUMAN]	21.6584	0	5.72363	175.15	0	0	0	0	13.3389	0	0	0	0	0	0	0	0	0	199.076	0	5827.5	0	7	9	0.586575	0.703838	19.6246	52.0776	547.871	1752.07	27.9176	4.8031
A0A075B6J9	IGLV2-18	Immunoglobulin lambda variable 2-18 OS=Homo sapiens GN=IGLV2-18 PE=3 SV=2 - [LV218_HUMAN]	0	0	0	227.743	0	122.975	0	0	0	0	118.473	0	0	0	0	288.162	0	113.44	0	0	0	0	8	9	0.654798	0.760495	42.6537	78.1106	36.5092	90.1353	0.855946	-0.224408
A6NKL6	TMEM200C	Transmembrane protein 200C OS=Homo sapiens GN=TMEM200C PE=2 SV=2 - [T200C_HUMAN]	0	0	0	0	92.0069	0	40.6251	0	39.7595	0	0	125.241	160.53	0	0	0	0	0	0	0	0	0	8	9	0.858061	0.955068	15.672	29.9913	25.9792	58.3361	1.65768	0.729169
A6NN90	C2orf81	Uncharacterized protein C2orf81 OS=Homo sapiens GN=C2orf81 PE=3 SV=2 - [CB081_HUMAN]	0	0	22.8471	51.1808	0	0	0	0	43.5865	0	0	0	0	43.306	0	0	0	0	57.9325	0	0	0	8	9	0.720579	0.82176	10.6922	19.4517	9.2035	20.7361	0.860766	-0.216307
P01742	IGHV1-69	Immunoglobulin heavy variable 1-69 OS=Homo sapiens GN=IGHV1-69 PE=1 SV=2 - [HV169_HUMAN]	0	0	87.6932	0	0	0	98.7656	408.663	0	0	0	0	0	429.859	0	343.344	0	0	0	0	0	0	8	9	0.788496	0.890678	54.102	123.391	70.2912	157.58	1.29924	0.377663
P0DOX6	#N/A	Immunoglobulin mu heavy chain OS=Homo sapiens PE=1 SV=1 - [IGM_HUMAN]	0	0	0	6497.17	0	3954.45	0	0	0	0	12469.3	0	0	0	4960.29	0	0	21242.3	0	0	0	0	8	9	0.720579	0.82176	2083.72	4069.07	2382.06	6429.81	1.14318	0.193047
P13224	GP1BB	Platelet glycoprotein Ib beta chain OS=Homo sapiens GN=GP1BB PE=1 SV=1 - [GP1BB_HUMAN]	0	12.0029	26.4919	0	0	0	0	0	24.5394	0	0	13.1415	0	18.0524	0	0	0	0	0	0	0	0	8	9	0.591593	0.70707	5.73038	10.4253	2.83581	6.40412	0.494873	-1.01487
P43121	MCAM	Cell surface glycoprotein MUC18 OS=Homo sapiens GN=MCAM PE=1 SV=2 - [MUC18_HUMAN]	0	0	12.9032	0	0	0	0	4.65528	6.71545	0	0	0	7.40411	0	0	0	0	0	0	0	0	5.51097	8	9	0.654798	0.760495	2.20672	4.23905	1.1741	2.64628	0.532056	-0.910349
P49641	MAN2A2	Alpha-mannosidase 2x OS=Homo sapiens GN=MAN2A2 PE=2 SV=3 - [MA2A2_HUMAN]	116.855	0	0	0	0	0	380.492	0	0	0	49.0303	0	91.0815	0	0	0	0	24.95	0	0	0	0	8	9	0.531348	0.655385	49.6707	115.626	10.5483	27.7388	0.212365	-2.23538
Q01518	CAP1	Adenylyl cyclase-associated protein 1 OS=Homo sapiens GN=CAP1 PE=1 SV=5 - [CAP1_HUMAN]	0	5.78677	16.3974	0	0	0	0	0	17.4925	0	0	3.37664	0	11.542	0	0	0	0	0	0	0	0	8	9	0.531348	0.655385	3.60697	6.82082	1.35624	3.52685	0.376006	-1.41117
Q02763	TEK	Angiopoietin-1 receptor OS=Homo sapiens GN=TEK PE=1 SV=2 - [TIE2_HUMAN]	0	47.4341	0	0	0	0	35.6041	0	0	0	60.6958	0	0	57.1631	0	0	0	42.826	0	0	0	0	8	9	0.654798	0.760495	13.0667	23.0727	9.08992	20.4763	0.695653	-0.523559
Q13895	BYSL	Bystin OS=Homo sapiens GN=BYSL PE=1 SV=3 - [BYST_HUMAN]	0	0	0	45.6436	0	52.1859	18.3069	0	0	0	0	0	0	0	0	40.6659	0	0	0	54.2266	0	0	8	9	0.720579	0.82176	10.5579	19.7881	8.6266	19.431	0.817078	-0.291453
Q14204	DYNC1H1	Cytoplasmic dynein 1 heavy chain 1 OS=Homo sapiens GN=DYNC1H1 PE=1 SV=5 - [DYHC1_HUMAN]	0	0	0	0	7.9641	24.187	0	786.294	0	0	0	0	0	0	0	0	0	4.8752	0	0	243.641	0	8	9	0.591593	0.70707	74.4041	236.223	22.5924	73.328	0.303644	-1.71955
Q15404	RSU1	Ras suppressor protein 1 OS=Homo sapiens GN=RSU1 PE=1 SV=3 - [RSU1_HUMAN]	0	0	19.3809	0	5.98506	0	0	0	5.42053	0	0	4.47178	0	9.18721	0	0	0	0	0	0	0	0	8	9	0.591593	0.70707	2.79877	5.95532	1.24173	2.95704	0.443668	-1.17245
Q5T0W9	FAM83B	Protein FAM83B OS=Homo sapiens GN=FAM83B PE=1 SV=1 - [FA83B_HUMAN]	0	0	435.645	0	0	93.057	57.4836	0	0	0	0	0	0	0	0	0	38.8726	0	0	0	108.225	0	8	9	0.591593	0.70707	53.2896	130.581	13.3725	33.551	0.25094	-1.99458
Q6KB66	KRT80	Keratin, type II cytoskeletal 80 OS=Homo sapiens GN=KRT80 PE=1 SV=2 - [K2C80_HUMAN]	0	0	0	0	0	0	220.704	201.636	0	0	181.368	0	135.939	0	0	0	0	168.253	0	0	0	0	8	9	0.47438	0.605304	54.8825	94.4079	27.6538	61.9487	0.503873	-0.988868
Q6UX71	PLXDC2	Plexin domain-containing protein 2 OS=Homo sapiens GN=PLXDC2 PE=1 SV=1 - [PXDC2_HUMAN]	4.32478	0	0	0	0	0	4.93761	6.18473	0	0	0	0	0	0	0	0	0	0	3.9139	0	0	6.06159	8	9	0.591593	0.70707	1.40428	2.44218	0.906863	2.07401	0.645784	-0.630877
Q86YW9	MED12L	Mediator of RNA polymerase II transcription subunit 12-like protein OS=Homo sapiens GN=MED12L PE=1 SV=2 - [MD12L_HUMAN]	9.65992	4.52522	0	0	0	0	0	4.77384	0	0	0	0	0	0	22.2215	0	0	0	24.4011	0	0	0	8	9	0.858061	0.955068	1.72354	3.22342	4.23842	9.44248	2.45913	1.29815
Q96HE9	PRR11	Proline-rich protein 11 OS=Homo sapiens GN=PRR11 PE=1 SV=1 - [PRR11_HUMAN]	47.0127	0	29.4085	0	0	0	0	17.9555	0	0	0	0	0	29348.7	0	0	0	35.7717	0	0	0	0	8	9	0.788496	0.890678	8.57969	16.0864	2671.31	8847.88	311.353	8.28241
Q96T58	SPEN	Msx2-interacting protein OS=Homo sapiens GN=SPEN PE=1 SV=1 - [MINT_HUMAN]	0	0	0	3.66584	0	4.49007	19.6371	0	0	0	0	0	0	0	7.98405	0	0	0	0	3.9729	0	0	8	9	0.654798	0.760495	2.52663	5.90754	1.087	2.57938	0.430215	-1.21687
Q9H2E6	SEMA6A	Semaphorin-6A OS=Homo sapiens GN=SEMA6A PE=1 SV=2 - [SEM6A_HUMAN]	0	23.0056	0	24.7336	0	0	0	0	26.0727	0	0	0	0	0	449.946	0	0	0	41.8749	0	0	0	8	9	0.858061	0.955068	6.71018	11.5131	44.711	134.987	6.66317	2.73621
Q9HAU5	UPF2	Regulator of nonsense transcripts 2 OS=Homo sapiens GN=UPF2 PE=1 SV=1 - [RENT2_HUMAN]	161.612	0	0	0	86.592	0	0	0	60.3315	0	0	0	0	49.7912	0	0	0	0	14.2092	0	0	0	8	9	0.47438	0.605304	28.0487	53.4814	5.81822	15.1944	0.207433	-2.26929
Q9HBI1	PARVB	Beta-parvin OS=Homo sapiens GN=PARVB PE=1 SV=1 - [PARVB_HUMAN]	0	2.92177	37.0308	0	0	0	0	0	6.49133	0	0	5.93172	0	0	0	0	0	0	1.89803	0	0	0	8	9	0.531348	0.655385	4.22217	11.0719	0.711796	1.82249	0.168585	-2.56845
Q9UGJ1	TUBGCP4	Gamma-tubulin complex component 4 OS=Homo sapiens GN=TUBGCP4 PE=1 SV=1 - [GCP4_HUMAN]	0	47.6946	62.9012	0	0	0	0	81.8607	0	0	0	26.0254	0	0	0	0	0	0	0	0	0	118.733	8	9	0.654798	0.760495	17.496	30.9278	13.1599	35.8747	0.752164	-0.410881
Q9Y210	TRPC6	Short transient receptor potential channel 6 OS=Homo sapiens GN=TRPC6 PE=1 SV=1 - [TRPC6_HUMAN]	0	16.0552	0	0	0	0	0	13.404	0	0	39.4136	0	0	0	0	0	8.58943	0	552.169	0	0	0	8	9	0.654798	0.760495	6.26116	12.4886	50.978	166.246	8.14195	3.02537
A0A075B6S2	IGKV2D-29	Immunoglobulin kappa variable 2D-29 OS=Homo sapiens GN=IGKV2D-29 PE=3 SV=1 - [KVD29_HUMAN]	0	0	0	0	0	0	0	2068.74	0	0	1141.37	0	0	1176.31	2236.58	0	0	0	0	0	0	0	9	9	0.961087	1	291.828	681.587	310.263	729.87	1.06317	0.088371
A8MQ14	ZNF850	Zinc finger protein 850 OS=Homo sapiens GN=ZNF850 PE=3 SV=2 - [ZN850_HUMAN]	0	0	0	0	0	0	0	72.1202	0	0	137.94	0	0	0	0	0	7.92017	0	42.7112	0	0	0	9	9	0.883631	0.977961	19.0964	44.9637	4.60285	12.8605	0.241033	-2.0527
O00151	PDLIM1	PDZ and LIM domain protein 1 OS=Homo sapiens GN=PDLIM1 PE=1 SV=4 - [PDLI1_HUMAN]	0	0	22.6181	0	0	0	0	0	12.4879	0	0	9.28982	0	12.879	0	0	0	0	0	0	0	0	9	9	0.961087	1	3.19146	7.45312	2.01534	4.55511	0.63148	-0.663192
P00709	LALBA	Alpha-lactalbumin OS=Homo sapiens GN=LALBA PE=1 SV=1 - [LALBA_HUMAN]	0	0	0	0	16.4943	0	0	0	27.9228	0	0	0	0	0	0	0	0	0	32.3937	0	0	23.8486	9	9	0.961087	1	4.03791	9.34018	5.11294	11.5349	1.26623	0.340543
P01763	IGHV3-48	Immunoglobulin heavy variable 3-48 OS=Homo sapiens GN=IGHV3-48 PE=1 SV=2 - [HV348_HUMAN]	0	1119.31	0	0	0	0	0	1661.61	0	0	0	0	0	1069.33	802.803	0	0	0	0	0	0	0	9	9	0.883631	0.977961	252.81	575.391	170.194	383.319	0.673207	-0.570877
P02776	PF4	Platelet factor 4 OS=Homo sapiens GN=PF4 PE=1 SV=2 - [PLF4_HUMAN]	0	46.428	28.6552	0	0	0	0	0	0	0	0	0	0	32.1187	0	0	0	0	0	0	0	54.6106	9	9	0.961087	1	6.82575	15.6977	7.88448	18.2486	1.15511	0.208029
P15259	PGAM2	Phosphoglycerate mutase 2 OS=Homo sapiens GN=PGAM2 PE=1 SV=3 - [PGAM2_HUMAN]	0	0	0	0	0	0	0	0	0	369.718	56.2375	0	0	0	0	58.0378	0	0	0	0	0	413.164	9	9	0.961087	1	38.7233	111.067	42.8365	124.052	1.10622	0.14564
P21730	C5AR1	C5a anaphylatoxin chemotactic receptor 1 OS=Homo sapiens GN=C5AR1 PE=1 SV=2 - [C5AR1_HUMAN]	0	0	0	0	51.0773	99.9832	0	0	0	0	0	0	0	0	0	0	0	0	67.7523	0	0	74.3649	9	9	1	1	13.7328	32.4516	12.9197	28.7826	0.940796	-0.0880455
P29558	RBMS1	RNA-binding motif, single-stranded-interacting protein 1 OS=Homo sapiens GN=RBMS1 PE=1 SV=3 - [RBMS1_HUMAN]	0	0	11.9333	0	0	0	0	9.13993	0	0	0	0	0	0	0	0	0	4.47691	16.6303	0	0	0	9	9	1	1	1.91575	4.3078	1.91884	5.06071	1.00161	0.00232222
P49790	NUP153	Nuclear pore complex protein Nup153 OS=Homo sapiens GN=NUP153 PE=1 SV=2 - [NU153_HUMAN]	7.60149	0	0	0	0	0	0	5.27478	0	0	0	0	0	6.93454	0	0	0	0	0	0	0	5.65345	9	9	1	1	1.17057	2.65581	1.14436	2.56211	0.977612	-0.0326661
Q00888	PSG4	Pregnancy-specific beta-1-glycoprotein 4 OS=Homo sapiens GN=PSG4 PE=2 SV=3 - [PSG4_HUMAN]	12.716	0	0	0	0	0	18.9785	0	0	0	0	0	0	0	0	0	0	0	6.52021	0	0	4.29834	9	9	0.883631	0.977961	2.88131	6.56168	0.983505	2.24385	0.341339	-1.55072
Q07812	BAX	Apoptosis regulator BAX OS=Homo sapiens GN=BAX PE=1 SV=1 - [BAX_HUMAN]	0	0	218.523	0	177.918	0	0	0	0	0	0	223.69	0	0	0	0	0	0	0	0	0	34.0593	9	9	1	1	36.0401	80.6966	23.4317	67.1994	0.650157	-0.62114
Q12872	SFSWAP	Splicing factor, suppressor of white-apricot homolog OS=Homo sapiens GN=SFSWAP PE=1 SV=3 - [SFSWA_HUMAN]	0	0	0	0	0	88.6403	0	0	0	0	60.2745	0	47.2688	0	61.2322	0	0	0	0	0	0	0	9	9	0.961087	1	13.5377	30.7801	9.86373	22.1664	0.728612	-0.456778
Q15029	EFTUD2	116 kDa U5 small nuclear ribonucleoprotein component OS=Homo sapiens GN=EFTUD2 PE=1 SV=1 - [U5S1_HUMAN]	0	49.2228	0	33.9586	0	0	0	0	0	0	0	0	34.5202	0	0	0	0	0	0	43.5183	0	0	9	9	1	1	7.56195	17.167	7.09441	15.9118	0.938172	-0.0920751
Q2KHM9	KIAA0753	Protein moonraker OS=Homo sapiens GN=KIAA0753 PE=1 SV=3 - [MOONR_HUMAN]	0	0	0	0	9.62573	6.01849	0	0	0	0	0	22.1443	0	0	0	11.9064	0	0	0	0	0	0	9	9	0.883631	0.977961	1.4222	3.26539	3.09553	7.25762	2.17657	1.12206
Q3L8U1	CHD9	Chromodomain-helicase-DNA-binding protein 9 OS=Homo sapiens GN=CHD9 PE=1 SV=2 - [CHD9_HUMAN]	0	0	0	0	131.585	26.1464	0	0	0	0	0	0	0	177.041	0	33.549	0	0	0	0	0	0	9	9	0.961087	1	14.3392	39.6693	19.1446	53.3268	1.33512	0.416967
Q6P2H3	CEP85	Centrosomal protein of 85 kDa OS=Homo sapiens GN=CEP85 PE=1 SV=1 - [CEP85_HUMAN]	0	78.636	0	0	0	0	0	63.8304	0	0	0	0	0	0	58.6015	0	0	86.3005	0	0	0	0	9	9	1	1	12.9515	29.0048	13.1729	29.9552	1.0171	0.0244562
Q6WCQ1	MPRIP	Myosin phosphatase Rho-interacting protein OS=Homo sapiens GN=MPRIP PE=1 SV=3 - [MPRIP_HUMAN]	0	26.0922	0	0	0	0	0	0	0	0	620.092	0	357.748	0	0	0	181.96	0	0	0	0	0	9	9	1	1	58.7441	186.343	49.0643	116.023	0.835222	-0.259769
Q7Z794	KRT77	Keratin, type II cytoskeletal 1b OS=Homo sapiens GN=KRT77 PE=1 SV=3 - [K2C1B_HUMAN]	0	0	0	0	0	16.6596	0	0	0	0	12.9057	0	0	0	0	0	0	0	0	0	26.6681	13.6703	9	9	0.961087	1	2.68776	6.0385	3.66713	8.66106	1.36438	0.448248
Q8IVF2	AHNAK2	Protein AHNAK2 OS=Homo sapiens GN=AHNAK2 PE=1 SV=2 - [AHNK2_HUMAN]	0	16.3915	0	0	12.7707	0	0	0	0	0	0	0	0	0	0	35.0969	11.0274	0	0	0	0	0	9	9	1	1	2.65111	5.95365	4.19312	10.7703	1.58165	0.661428
Q8N3Y3	LARGE2	LARGE xylosyl- and glucuronyltransferase 2 OS=Homo sapiens GN=LARGE2 PE=1 SV=2 - [LARG2_HUMAN]	0	0	0	0	0	911.186	57.1865	0	0	0	0	0	0	0	55.6199	0	0	721.02	0	0	0	0	9	9	0.961087	1	88.0339	273.547	70.6036	216.363	0.802005	-0.318317
Q8NEF3	CCDC112	Coiled-coil domain-containing protein 112 OS=Homo sapiens GN=CCDC112 PE=1 SV=2 - [CC112_HUMAN]	0	12.7518	0	0	0	0	0	0	9.32892	0	0	0	0	0	0	9.78237	0	11.8827	0	0	0	0	9	9	1	1	2.00734	4.53116	1.96955	4.40707	0.981174	-0.0274196
Q8TCU4	ALMS1	Alstrom syndrome protein 1 OS=Homo sapiens GN=ALMS1 PE=1 SV=3 - [ALMS1_HUMAN]	0	14.4002	0	0	0	0	0	0	0	0	17.5464	0	0	0	0	0	0	0	23.7087	11.3033	0	0	9	9	1	1	2.90424	6.4997	3.18292	7.60546	1.09596	0.13219
Q8TER5	ARHGEF40	Rho guanine nucleotide exchange factor 40 OS=Homo sapiens GN=ARHGEF40 PE=1 SV=3 - [ARH40_HUMAN]	0	0	0	2679.17	0	0	0	0	0	4686.98	0	4661.76	0	0	0	0	0	0	0	0	0	3815.12	9	9	1	1	669.65	1556.05	770.626	1724.95	1.15079	0.202623
Q96G01	BICD1	Protein bicaudal D homolog 1 OS=Homo sapiens GN=BICD1 PE=1 SV=3 - [BICD1_HUMAN]	0	0	0	0	0	1.31643	0	0	0	0	1.15898	0	0	1.17543	0	0	0	0	1.32198	0	0	0	9	9	0.961087	1	0.225038	0.501913	0.227037	0.506188	1.00889	0.0127624
Q96J94	PIWIL1	Piwi-like protein 1 OS=Homo sapiens GN=PIWIL1 PE=1 SV=1 - [PIWL1_HUMAN]	0	21.6322	0	0	0	51.9324	0	0	0	0	0	0	191.45	0	0	0	734.395	0	0	0	0	0	9	9	0.883631	0.977961	6.68769	16.3492	84.1677	223.173	12.5855	3.65369
Q96NU0	CNTNAP3B	Contactin-associated protein-like 3B OS=Homo sapiens GN=CNTNAP3B PE=2 SV=2 - [CNT3B_HUMAN]	0	0	124.598	0	71.3618	0	0	0	0	0	0	112.674	38.9859	0	0	0	0	0	0	0	0	0	9	9	0.961087	1	17.8145	41.3838	13.7873	34.8202	0.773937	-0.369712
Q99459	CDC5L	Cell division cycle 5-like protein OS=Homo sapiens GN=CDC5L PE=1 SV=2 - [CDC5L_HUMAN]	0	0	0	0	0	0	1877.96	0	0	0	1273.04	0	0	0	0	0	0	0	0	0	1185.85	944.972	9	9	0.883631	0.977961	286.455	651.518	193.711	434.332	0.676236	-0.564401
Q9BUN1	MENT	Protein MENT OS=Homo sapiens GN=MENT PE=2 SV=1 - [MENT_HUMAN]	4.98276	7.03597	0	0	0	0	0	0	0	0	0	6.87684	0	0	0	0	0	0	0	0	0	7.68922	9	9	0.961087	1	1.09261	2.47388	1.32419	2.95173	1.21195	0.277326
Q9H040	SPRTN	SprT-like domain-containing protein Spartan OS=Homo sapiens GN=SPRTN PE=1 SV=2 - [SPRTN_HUMAN]	0	0	9.34628	0	29.1358	0	0	0	0	0	0	0	0	25.8722	9.91096	0	0	0	0	0	0	0	9	9	1	1	3.49837	8.95335	3.25301	8.06967	0.929865	-0.104906
Q9NUW8	TDP1	Tyrosyl-DNA phosphodiesterase 1 OS=Homo sapiens GN=TDP1 PE=1 SV=2 - [TYDP1_HUMAN]	0	0	0	8.78697	0	10.735	0	0	0	0	0	0	0	0	0	166.041	0	0	0	0	115.073	0	9	9	0.883631	0.977961	1.77472	3.97247	25.5558	57.989	14.3999	3.84798
Q9NYC9	DNAH9	Dynein heavy chain 9, axonemal OS=Homo sapiens GN=DNAH9 PE=1 SV=3 - [DYH9_HUMAN]	0	1.34568	0	0	0	291.082	0	0	0	0	0	94.9679	0	0	0	0	0	1442.6	0	0	0	0	9	9	0.961087	1	26.5843	87.7249	139.779	433.035	5.25794	2.3945
Q9P260	RELCH	LisH domain and HEAT repeat-containing protein KIAA1468 OS=Homo sapiens GN=KIAA1468 PE=1 SV=2 - [K1468_HUMAN]	13.2195	0	0	20.8783	0	0	0	0	0	0	0	0	0	589.02	0	0	0	0	5.10606	0	0	0	9	9	1	1	3.0998	7.10607	54.0115	177.449	17.4242	4.12302
Q9P2H5	USP35	Ubiquitin carboxyl-terminal hydrolase 35 OS=Homo sapiens GN=USP35 PE=1 SV=3 - [UBP35_HUMAN]	0	0	0	9.42431	0	9.39571	0	0	0	0	0	0	0	14.8349	0	186.24	0	0	0	0	0	0	9	9	0.883631	0.977961	1.71091	3.80654	18.2796	55.8837	10.6841	3.41739
Q9UN81	L1RE1	LINE-1 retrotransposable element ORF1 protein OS=Homo sapiens GN=L1RE1 PE=1 SV=1 - [LORF1_HUMAN]	0	0	0	0	0	0	0	158.901	84.9625	0	0	0	0	89.4902	0	0	0	0	28.5368	0	0	0	9	9	0.961087	1	22.1694	52.0211	10.7297	27.489	0.483987	-1.04696
Q9Y5T5	USP16	Ubiquitin carboxyl-terminal hydrolase 16 OS=Homo sapiens GN=USP16 PE=1 SV=1 - [UBP16_HUMAN]	0	0	0	35.9015	0	41.4634	0	0	0	0	0	31.5551	0	58.2864	0	0	0	0	0	0	0	0	9	9	1	1	7.03318	15.6972	8.16741	19.1292	1.16127	0.215701
Q9Y6Q6	TNFRSF11A	Tumor necrosis factor receptor superfamily member 11A OS=Homo sapiens GN=TNFRSF11A PE=1 SV=1 - [TNR11_HUMAN]	54.5167	0	0	2.36402	0	0	0	0	0	0	0	0	0	0	90.4598	0	69.4518	0	0	0	0	0	9	9	0.883631	0.977961	5.17097	16.3815	14.5374	32.683	2.81135	1.49126
A6NEC2	NPEPPSL1	Puromycin-sensitive aminopeptidase-like protein OS=Homo sapiens GN=NPEPPSL1 PE=2 SV=3 - [PSAL_HUMAN]	0	0	0	0	194.587	0	0	0	0	0	0	0	9.03595	0	0	0	6.26396	0	0	0	0	0	10	9	0.659911	0.760495	17.6898	58.6703	1.3909	3.15602	0.0786274	-3.66882
A6NKF2	ARID3C	AT-rich interactive domain-containing protein 3C OS=Homo sapiens GN=ARID3C PE=3 SV=1 - [ARI3C_HUMAN]	0	0	0	0	17.0172	0	0	0	0	0	0	1.4644	0	0	0	0	0	0	10.0174	0	0	0	10	9	0.659911	0.760495	1.54702	5.13087	1.0438	3.00847	0.67472	-0.567638
B1AJZ9	FHAD1	Forkhead-associated domain-containing protein 1 OS=Homo sapiens GN=FHAD1 PE=2 SV=2 - [FHAD1_HUMAN]	0	0	77.4261	0	0	0	0	0	0	0	0	0	0	0	0	0	0	0	22.3478	0	0	27.7564	10	9	0.659911	0.760495	7.03873	23.3448	4.55492	10.206	0.647123	-0.627889
C9JUS6	ADM5	Putative adrenomedullin-5-like protein OS=Homo sapiens GN=ADM5 PE=2 SV=1 - [ADM5_HUMAN]	67.1008	0	0	0	0	0	0	0	0	0	0	0	0	0	0	0	0	0	166.045	0	0	247.619	10	9	0.509219	0.632652	6.10007	20.2316	37.6058	85.6328	6.16481	2.62406
O00370	#N/A	LINE-1 retrotransposable element ORF2 protein OS=Homo sapiens PE=1 SV=1 - [LORF2_HUMAN]	0	0	0	0	0	0	6.29923	0	0	0	0	9.55538	0	0	0	0	0	0	17.8733	0	0	0	10	9	0.509219	0.632652	0.572657	1.89929	2.49352	5.85121	4.35429	2.12244
O15504	NUPL2	Nucleoporin-like protein 2 OS=Homo sapiens GN=NUPL2 PE=1 SV=1 - [NUPL2_HUMAN]	0	0	0	0	0	0	0	0	2.60907	0	0	0	0	7.3276	0	0	0	0	0	0	0	5.45889	10	9	0.509219	0.632652	0.237189	0.786665	1.16241	2.61973	4.90078	2.29301
O75694	NUP155	Nuclear pore complex protein Nup155 OS=Homo sapiens GN=NUP155 PE=1 SV=1 - [NU155_HUMAN]	0	0	0	0	0	0	0	0	0	0	17.8711	0	0	0	53.9606	0	0	0	0	0	65.3845	0	10	9	0.509219	0.632652	1.62465	5.38835	10.8496	24.2735	6.6781	2.73944
O94876	TMCC1	Transmembrane and coiled-coil domains protein 1 OS=Homo sapiens GN=TMCC1 PE=1 SV=3 - [TMCC1_HUMAN]	0	0	0	0	24.6867	0	0	0	0	0	0	0	0	0	0	23.3714	0	0	0	27.3022	0	0	10	9	0.582288	0.699615	2.24424	7.44331	4.60669	10.2869	2.05267	1.0375
O95267	RASGRP1	RAS guanyl-releasing protein 1 OS=Homo sapiens GN=RASGRP1 PE=1 SV=2 - [GRP1_HUMAN]	0	0	0	0	0	1077.29	0	0	0	0	0	1306.76	0	0	0	0	0	23.9635	0	0	0	0	10	9	0.582288	0.699615	97.9356	324.816	120.975	393.347	1.23525	0.304807
P11217	PYGM	Glycogen phosphorylase, muscle form OS=Homo sapiens GN=PYGM PE=1 SV=6 - [PYGM_HUMAN]	0	0	0	34.8116	0	0	0	0	0	0	0	0	0	10.8771	0	0	0	22.7923	0	0	0	0	10	9	0.659911	0.760495	3.16469	10.4961	3.06085	7.31261	0.967188	-0.0481316
P13674	P4HA1	Prolyl 4-hydroxylase subunit alpha-1 OS=Homo sapiens GN=P4HA1 PE=1 SV=2 - [P4HA1_HUMAN]	0	0	0	0	190.258	0	0	0	0	0	0	0	0	233.192	0	0	0	0	0	0	0	239.732	10	9	0.509219	0.632652	17.2961	57.3648	42.9931	95.6647	2.4857	1.31365
P17038	ZNF43	Zinc finger protein 43 OS=Homo sapiens GN=ZNF43 PE=2 SV=4 - [ZNF43_HUMAN]	0	0	0	0	0	0	0	0	0	0	137.169	0	0	0	0	212.518	0	228.318	0	0	0	0	10	9	0.509219	0.632652	12.4699	41.3581	40.076	89.2335	3.21381	1.68428
P21817	RYR1	Ryanodine receptor 1 OS=Homo sapiens GN=RYR1 PE=1 SV=3 - [RYR1_HUMAN]	0	0	205.137	0	0	0	0	0	0	0	0	0	0	0	0	0	16.7014	0	33.1884	0	0	0	10	9	0.659911	0.760495	18.6488	61.851	4.53544	10.7431	0.243203	-2.03977
P35573	AGL	Glycogen debranching enzyme OS=Homo sapiens GN=AGL PE=1 SV=3 - [GDE_HUMAN]	0	0	0	0	0	0	18311.8	0	0	0	0	0	0	0.975934	0	0	0	0	0	0	26.605	0	10	9	0.659911	0.760495	1664.71	5521.2	2.50736	7.99764	0.00150619	-9.37488
P38432	COIL	Coilin OS=Homo sapiens GN=COIL PE=1 SV=1 - [COIL_HUMAN]	0	0	0	0	0	0	0	0	0	0	14.6497	0	0	0	0	0	27.7523	22.3071	0	0	0	0	10	9	0.509219	0.632652	1.33179	4.41706	4.55086	10.198	3.41709	1.77277
P41252	IARS	Isoleucine--tRNA ligase, cytoplasmic OS=Homo sapiens GN=IARS PE=1 SV=2 - [SYIC_HUMAN]	0	0	0	0	41.534	0	0	0	0	0	0	0	0	0	0	0	0	0	35.429	0	36.2315	0	10	9	0.659911	0.760495	3.77582	12.523	6.51459	14.4952	1.72534	0.786884
P52747	ZNF143	Zinc finger protein 143 OS=Homo sapiens GN=ZNF143 PE=1 SV=2 - [ZN143_HUMAN]	0	0	0	0	0	0	0	88.4579	0	0	0	0	0	0	0	0	124.983	296.607	0	0	0	0	10	9	0.509219	0.632652	8.04163	26.6711	38.3263	93.5084	4.76599	2.25278
P52948	NUP98	Nuclear pore complex protein Nup98-Nup96 OS=Homo sapiens GN=NUP98 PE=1 SV=4 - [NUP98_HUMAN]	0	0	0	0	0	0	0	0	0	0	18.3116	0	0	0	0	17.3637	897.437	0	0	0	0	0	10	9	0.582288	0.699615	1.66469	5.52117	83.1637	270.114	49.9573	5.64262
P78527	PRKDC	DNA-dependent protein kinase catalytic subunit OS=Homo sapiens GN=PRKDC PE=1 SV=3 - [PRKDC_HUMAN]	0	0	0	0	0	0	3.45111	0	0	0	0	0	0	0	0	0	0	17.8839	0	0	8.05489	0	10	9	0.509219	0.632652	0.313738	1.04055	2.35807	5.68814	7.51606	2.90998
Q07889	SOS1	Son of sevenless homolog 1 OS=Homo sapiens GN=SOS1 PE=1 SV=1 - [SOS1_HUMAN]	0	0	0	0	0	0	6.43872	0	0	0	0	0	0	0	0	555.643	0	3.28174	0	0	0	0	10	9	0.582288	0.699615	0.585338	1.94135	50.8114	167.437	86.8068	6.43974
Q13459	MYO9B	Unconventional myosin-IXb OS=Homo sapiens GN=MYO9B PE=1 SV=3 - [MYO9B_HUMAN]	0	0	0	69.0431	0	0	0	0	0	0	0	0	0	0	0	0	123.99	0	0	0	96.8146	0	10	9	0.509219	0.632652	6.27664	20.8173	20.0732	45.0715	3.19807	1.6772
Q15008	PSMD6	26S proteasome non-ATPase regulatory subunit 6 OS=Homo sapiens GN=PSMD6 PE=1 SV=1 - [PSMD6_HUMAN]	0	0	0	5.17248	0	0	0	0	0	0	0	0	0	15.1655	0	0	0	0	0	0	0	29.2109	10	9	0.509219	0.632652	0.470226	1.55956	4.03421	9.50918	8.57932	3.10086
Q15643	TRIP11	Thyroid receptor-interacting protein 11 OS=Homo sapiens GN=TRIP11 PE=1 SV=3 - [TRIPB_HUMAN]	0	1.7867	0	0	0	0	0	0	0	0	0	0	0	1.55145	0	17.9875	0	0	0	0	0	0	10	9	0.582288	0.699615	0.162428	0.538711	1.77627	5.39677	10.9358	3.45098
Q15811	ITSN1	Intersectin-1 OS=Homo sapiens GN=ITSN1 PE=1 SV=3 - [ITSN1_HUMAN]	0	0	0	0	0	0	0	0	0	32.2293	0	0	0	0	0	0	36.0828	0	3.42923	0	0	0	10	9	0.582288	0.699615	2.92993	9.71749	3.592	10.825	1.22597	0.29392
Q16787	LAMA3	Laminin subunit alpha-3 OS=Homo sapiens GN=LAMA3 PE=1 SV=2 - [LAMA3_HUMAN]	0	0	0	0	0	75.0425	0	0	0	0	0	0	0	0	0	0	0	0	0	0	73.0559	15.3258	10	9	0.659911	0.760495	6.82205	22.6262	8.0347	22.0498	1.17775	0.236039
Q3T8J9	GON4L	GON-4-like protein OS=Homo sapiens GN=GON4L PE=1 SV=1 - [GON4L_HUMAN]	21.0447	0	0	0	0	0	0	0	0	0	0	0	0	0	0	0	0	0	50.7375	0	0	14.1167	10	9	0.582288	0.699615	1.91316	6.34523	5.89584	15.4635	3.08173	1.62374
Q5HYI7	MTX3	Metaxin-3 OS=Homo sapiens GN=MTX3 PE=1 SV=2 - [MTX3_HUMAN]	0	0	0	0	14.5189	0	0	0	0	0	0	12.1609	0	0	0	0	0	0	0	0	0	6.98995	10	9	0.659911	0.760495	1.3199	4.37762	1.74098	4.04233	1.31902	0.39947
Q5UIP0	RIF1	Telomere-associated protein RIF1 OS=Homo sapiens GN=RIF1 PE=1 SV=2 - [RIF1_HUMAN]	0	14.1011	0	0	0	0	0	0	0	0	0	0	0	0	0	0	18.1016	7.14236	0	0	0	0	10	9	0.582288	0.699615	1.28192	4.25164	2.2949	5.66345	1.79021	0.84013
Q5VST9	OBSCN	Obscurin OS=Homo sapiens GN=OBSCN PE=1 SV=3 - [OBSCN_HUMAN]	20.3436	0	0	0	0	0	0	0	0	0	0	79.5696	0	0	0	0	0	0	0	0	0	27.8758	10	9	0.509219	0.632652	1.84942	6.13383	9.76776	24.6148	5.28153	2.40095
Q5W0V3	FAM160B1	Protein FAM160B1 OS=Homo sapiens GN=FAM160B1 PE=1 SV=1 - [F16B1_HUMAN]	0	0	0	0	0	0	0	0	0	0	115.624	0	0	0	0	0	0	0	0	0	33.5186	30.419	10	9	0.659911	0.760495	10.5113	34.862	5.81251	12.9506	0.552977	-0.854708
Q6AI08	HEATR6	HEAT repeat-containing protein 6 OS=Homo sapiens GN=HEATR6 PE=1 SV=1 - [HEAT6_HUMAN]	0	0	0	0	0	0	0	0	0	0	33.2826	0	0	0	0	0	0	9.67523	0	0	0	94.1697	10	9	0.582288	0.699615	3.02569	10.0351	9.44045	28.251	3.1201	1.64159
Q6IE37	OVOS1	Ovostatin homolog 1 OS=Homo sapiens GN=OVOS1 PE=2 SV=2 - [OVOS1_HUMAN]	0	51.1285	0	0	0	0	0	0	0	0	0	0	0	31.268	0	0	0	0	29.9666	0	0	0	10	9	0.659911	0.760495	4.64804	15.4158	5.56678	12.3887	1.19766	0.26022
Q7Z6E9	RBBP6	E3 ubiquitin-protein ligase RBBP6 OS=Homo sapiens GN=RBBP6 PE=1 SV=1 - [RBBP6_HUMAN]	0	0	0	0	0	0	0	1215.71	0	0	0	966.458	0	0	0	0	0	0	0	0	0	1294.91	10	9	0.582288	0.699615	110.519	366.552	205.579	463.244	1.86012	0.895395
Q86SQ0	PHLDB2	Pleckstrin homology-like domain family B member 2 OS=Homo sapiens GN=PHLDB2 PE=1 SV=2 - [PHLB2_HUMAN]	0	0	0	0	0	508.495	0	0	0	0	0	0	0	0	0	452.428	0	1651.92	0	0	0	0	10	9	0.582288	0.699615	46.2268	153.317	191.304	503.087	4.13838	2.04907
Q8IV33	KIAA0825	Uncharacterized protein KIAA0825 OS=Homo sapiens GN=KIAA0825 PE=2 SV=2 - [K0825_HUMAN]	0	0	0	0	0	0	0	0	11.3558	0	0	16.3778	0	0	0	0	0	0	0	10.4573	0	0	10	9	0.582288	0.699615	1.03235	3.42392	2.43955	5.58678	2.36311	1.24069
Q8TD30	GPT2	Alanine aminotransferase 2 OS=Homo sapiens GN=GPT2 PE=1 SV=1 - [ALAT2_HUMAN]	0	0	0	71.0331	0	0	0	0	0	0	0	0	21.4148	27.4752	0	0	0	0	0	0	0	0	10	9	0.659911	0.760495	6.45755	21.4173	4.44454	9.98091	0.68827	-0.538953
Q92508	PIEZO1	Piezo-type mechanosensitive ion channel component 1 OS=Homo sapiens GN=PIEZO1 PE=1 SV=4 - [PIEZ1_HUMAN]	0	0	0	0	0	0	18.6382	0	0	0	0	0	0	0	0	28.492	0	22.3699	0	0	0	0	10	9	0.509219	0.632652	1.69439	5.61964	4.62382	10.378	2.7289	1.44832
Q96HS1	PGAM5	Serine/threonine-protein phosphatase PGAM5, mitochondrial OS=Homo sapiens GN=PGAM5 PE=1 SV=2 - [PGAM5_HUMAN]	0	0	2.20575	0	0	0	0	0	0	0	0	0	0	0	4948.19	0	0	0	0	0	22.7166	0	10	9	0.509219	0.632652	0.200522	0.665057	451.9	1491.26	2253.62	11.138
Q96LT4	SAMD8	Sphingomyelin synthase-related protein 1 OS=Homo sapiens GN=SAMD8 PE=1 SV=2 - [SAMD8_HUMAN]	0	0	0	0	0	0	0	0	283.597	0	0	96.1093	0	0	0	0	0	0	0	54.1101	0	0	10	9	0.659911	0.760495	25.7815	85.5077	13.6563	31.8017	0.529693	-0.916771
Q9BST9	RTKN	Rhotekin OS=Homo sapiens GN=RTKN PE=1 SV=2 - [RTKN_HUMAN]	0	0	6.2523	0	0	0	0	0	0	0	0	0	0	0	11.3441	3.44023	0	0	0	0	0	0	10	9	0.582288	0.699615	0.568391	1.88514	1.34403	3.47351	2.36462	1.24161
Q9BZC7	ABCA2	ATP-binding cassette sub-family A member 2 OS=Homo sapiens GN=ABCA2 PE=1 SV=3 - [ABCA2_HUMAN]	0	0	0	0	0	0	0	0	1.75764	0	0	0	0	0	22.3814	11.2558	0	0	0	0	0	0	10	9	0.509219	0.632652	0.159785	0.529947	3.05793	7.24404	19.1378	4.25835
Q9BZF3	OSBPL6	Oxysterol-binding protein-related protein 6 OS=Homo sapiens GN=OSBPL6 PE=1 SV=1 - [OSBL6_HUMAN]	0	0.801751	0	0	0	0	0	0	0	0	0	0	0	0	0	0	0	0	51.081	17.377	0	0	10	9	0.509219	0.632652	0.0728865	0.241737	6.22345	15.7645	85.3856	6.41592
Q9GZZ6	CHRNA10	Neuronal acetylcholine receptor subunit alpha-10 OS=Homo sapiens GN=CHRNA10 PE=1 SV=1 - [ACH10_HUMAN]	0	0	0	0	0	0	0	0	0	0	4872.55	0	0	0	30551.9	0	0	33.8964	0	0	0	0	10	9	0.582288	0.699615	442.959	1469.13	2780.53	9210.73	6.27717	2.65011
Q9H2Q1	TMEM133	Transmembrane protein 133 OS=Homo sapiens GN=TMEM133 PE=2 SV=1 - [TM133_HUMAN]	0	0	0	0	0	11.813	0	0	0	0	0	0	0	0	0	0	0	14.3614	0	0	0	5.71857	10	9	0.582288	0.699615	1.07391	3.56174	1.82545	4.49774	1.69983	0.765387
Q9NTI5	PDS5B	Sister chromatid cohesion protein PDS5 homolog B OS=Homo sapiens GN=PDS5B PE=1 SV=1 - [PDS5B_HUMAN]	0	0	0	0	0	25.3273	0	0	0	0	0	0	0	0	4.2269	0	0	0	0	0	0	3.94309	10	9	0.659911	0.760495	2.30249	7.63648	0.742726	1.65368	0.322576	-1.63229
Q9NZ56	FMN2	Formin-2 OS=Homo sapiens GN=FMN2 PE=1 SV=4 - [FMN2_HUMAN]	0	0	0	0	0	0	0	0	0	0	410.53	1.31924	0	0	0	0	0	0	105.188	0	0	0	10	9	0.659911	0.760495	37.3209	123.779	9.68245	31.678	0.259438	-1.94654
Q9P1Z2	CALCOCO1	Calcium-binding and coiled-coil domain-containing protein 1 OS=Homo sapiens GN=CALCOCO1 PE=1 SV=2 - [CACO1_HUMAN]	0	0	0	0	0	0	0	0	0	109.745	0	0	0	89.5553	0	0	135.99	0	0	0	0	0	10	9	0.582288	0.699615	9.97682	33.0894	20.5042	46.7856	2.05518	1.03926
Q9UNN8	PROCR	Endothelial protein C receptor OS=Homo sapiens GN=PROCR PE=1 SV=1 - [EPCR_HUMAN]	0	0	0	0	0	0	0	18.1503	0	0	0	0	0	19.538	0	0	0	0	17.3371	0	0	0	10	9	0.582288	0.699615	1.65003	5.47251	3.35229	7.47459	2.03166	1.02266
Q9Y2F5	ICE1	Little elongation complex subunit 1 OS=Homo sapiens GN=ICE1 PE=1 SV=5 - [ICE1_HUMAN]	13.4484	0	0	0	0	0	0	0	0	0	0	0	1659.08	0	0	0	0	0	0	0	18.5912	0	10	9	0.509219	0.632652	1.22258	4.05484	152.516	499.703	124.749	6.96289
Q9Y6A5	TACC3	Transforming acidic coiled-coil-containing protein 3 OS=Homo sapiens GN=TACC3 PE=1 SV=1 - [TACC3_HUMAN]	21.0637	0	0	0	0	0	0	0	0	0	0	0	0	0	0	0	0	0	14.7995	0	0	14.3546	10	9	0.659911	0.760495	1.91489	6.35096	2.65037	5.89755	1.38409	0.468937
Q9Y6B7	AP4B1	AP-4 complex subunit beta-1 OS=Homo sapiens GN=AP4B1 PE=1 SV=2 - [AP4B1_HUMAN]	0	0	0	0	0	0	0	0	0	10.0589	0	0	0	0	29.6425	0	105.546	0	0	0	0	0	10	9	0.509219	0.632652	0.914442	3.03286	12.2899	32.1827	13.4398	3.74844
A0A087WXM9	MEIKIN	Meiosis-specific kinetochore protein OS=Homo sapiens GN=MEIKIN PE=2 SV=2 - [MEIKN_HUMAN]	0	0	0	0	0	0	0	0	0	0	0	0	0	7.99046	0	0	0	0	13.2882	0	0	0	11	9	0.167064	0.478287	0	0	1.93443	4.46388	#NUM!	#NUM!
A7MBM2	DISP2	Protein dispatched homolog 2 OS=Homo sapiens GN=DISP2 PE=2 SV=2 - [DISP2_HUMAN]	0	0	0	0	0	0	0	0	0	0	0	3.07248	0	0	0	44.436	0	0	0	0	0	0	11	9	0.167064	0.478287	0	0	4.31896	13.3372	#NUM!	#NUM!
A8TX70	COL6A5	Collagen alpha-5(VI) chain OS=Homo sapiens GN=COL6A5 PE=1 SV=1 - [CO6A5_HUMAN]	0	0	0	0	0	0	0	0	0	0	0	0	0	0	2572.45	0	0	0	0	0	251.372	0	11	9	0.167064	0.478287	0	0	256.711	771.737	#NUM!	#NUM!
B3KS81	SRRM5	Serine/arginine repetitive matrix protein 5 OS=Homo sapiens GN=SRRM5 PE=1 SV=3 - [SRRM5_HUMAN]	0	0	0	0	0	0	0	0	0	0	0	0	18.9848	0	15.3354	0	0	0	0	0	0	0	11	9	0.167064	0.478287	0	0	3.12002	6.9894	#NUM!	#NUM!
O00519	FAAH	Fatty-acid amide hydrolase 1 OS=Homo sapiens GN=FAAH PE=1 SV=2 - [FAAH1_HUMAN]	0	0	0	0	0	0	0	0	0	0	0	58.0784	0	0	0	0	0	0	31.5612	0	0	0	11	9	0.167064	0.478287	0	0	8.14905	19.0755	#NUM!	#NUM!
O15118	NPC1	Niemann-Pick C1 protein OS=Homo sapiens GN=NPC1 PE=1 SV=2 - [NPC1_HUMAN]	0	0	0	0	0	0	0	0	0	0	0	0	0	0	0	0	0	0	0	30.4829	6.99964	0	11	9	0.167064	0.478287	0	0	3.40751	9.22216	#NUM!	#NUM!
O60343	TBC1D4	TBC1 domain family member 4 OS=Homo sapiens GN=TBC1D4 PE=1 SV=2 - [TBCD4_HUMAN]	0	0	0	0	0	0	0	0	0	0	0	0	0	0	0	0	0	0	2042.8	0	59.9801	0	11	9	0.167064	0.478287	0	0	191.162	614.383	#NUM!	#NUM!
O75127	PTCD1	Pentatricopeptide repeat-containing protein 1, mitochondrial OS=Homo sapiens GN=PTCD1 PE=1 SV=2 - [PTCD1_HUMAN]	0	0	0	0	0	0	0	0	0	0	0	0	0	7.61895	0	0	0	103.389	0	0	0	0	11	9	0.167064	0.478287	0	0	10.0916	31.0275	#NUM!	#NUM!
P01721	IGLV6-57	Immunoglobulin lambda variable 6-57 OS=Homo sapiens GN=IGLV6-57 PE=1 SV=2 - [LV657_HUMAN]	0	0	0	0	0	0	0	0	0	0	0	0	57.2838	0	0	0	25.7846	0	0	0	0	0	11	9	0.167064	0.478287	0	0	7.55167	18.218	#NUM!	#NUM!
P08709	F7	Coagulation factor VII OS=Homo sapiens GN=F7 PE=1 SV=1 - [FA7_HUMAN]	0	0	0	0	0	0	0	0	0	0	0	0	0	0	0	0	5.04032	0	5.53391	0	0	0	11	9	0.167064	0.478287	0	0	0.961294	2.14159	#NUM!	#NUM!
P0C7V6	SUPT20HL2	Putative transcription factor SPT20 homolog-like 2 OS=Homo sapiens GN=SUPT20HL2 PE=5 SV=1 - [SP202_HUMAN]	0	0	0	0	0	0	0	0	0	0	0	0	0	0	0	0	38.6577	0	0	0	71.9075	0	11	9	0.167064	0.478287	0	0	10.0514	23.5664	#NUM!	#NUM!
P11161	EGR2	E3 SUMO-protein ligase EGR2 OS=Homo sapiens GN=EGR2 PE=1 SV=3 - [EGR2_HUMAN]	0	0	0	0	0	0	0	0	0	0	0	38.2511	0	0	0	0	0	0	0	0	0	28.3154	11	9	0.167064	0.478287	0	0	6.0515	13.6458	#NUM!	#NUM!
P19174	PLCG1	1-phosphatidylinositol 4,5-bisphosphate phosphodiesterase gamma-1 OS=Homo sapiens GN=PLCG1 PE=1 SV=1 - [PLCG1_HUMAN]	0	0	0	0	0	0	0	0	0	0	0	0	0	0	0	0	319.829	0	15.5846	0	0	0	11	9	0.167064	0.478287	0	0	30.4921	96.0759	#NUM!	#NUM!
P25391	LAMA1	Laminin subunit alpha-1 OS=Homo sapiens GN=LAMA1 PE=1 SV=2 - [LAMA1_HUMAN]	0	0	0	0	0	0	0	0	0	0	0	22.0102	0	0	0	0	0	14.8014	0	0	0	0	11	9	0.167064	0.478287	0	0	3.34652	7.61802	#NUM!	#NUM!
P27815	PDE4A	cAMP-specific 3',5'-cyclic phosphodiesterase 4A OS=Homo sapiens GN=PDE4A PE=1 SV=3 - [PDE4A_HUMAN]	0	0	0	0	0	0	0	0	0	0	0	0	0	0	0	0	0	27.613	0	0	85.2898	0	11	9	0.167064	0.478287	0	0	10.2639	26.226	#NUM!	#NUM!
P30101	PDIA3	Protein disulfide-isomerase A3 OS=Homo sapiens GN=PDIA3 PE=1 SV=4 - [PDIA3_HUMAN]	0	0	0	0	0	0	0	0	0	0	0	17.2509	0	6.43274	0	0	0	0	0	0	0	0	11	9	0.167064	0.478287	0	0	2.15306	5.36638	#NUM!	#NUM!
P49736	MCM2	DNA replication licensing factor MCM2 OS=Homo sapiens GN=MCM2 PE=1 SV=4 - [MCM2_HUMAN]	0	0	0	0	0	0	0	0	0	0	0	0	5.45193	0	0	0	0	0	0	5.51597	0	0	11	9	0.167064	0.478287	0	0	0.997082	2.21841	#NUM!	#NUM!
P49917	LIG4	DNA ligase 4 OS=Homo sapiens GN=LIG4 PE=1 SV=2 - [DNLI4_HUMAN]	0	0	0	0	0	0	0	0	0	0	0	35.6748	29.7603	0	0	0	0	0	0	0	0	0	11	9	0.167064	0.478287	0	0	5.94865	13.3008	#NUM!	#NUM!
P52895	AKR1C2	Aldo-keto reductase family 1 member C2 OS=Homo sapiens GN=AKR1C2 PE=1 SV=3 - [AK1C2_HUMAN]	0	0	0	0	0	0	0	0	0	0	0	1.70582	0	0	0	0	0	0	0	0	0	1.52274	11	9	0.167064	0.478287	0	0	0.293505	0.654289	#NUM!	#NUM!
P54132	BLM	Bloom syndrome protein OS=Homo sapiens GN=BLM PE=1 SV=1 - [BLM_HUMAN]	0	0	0	0	0	0	0	0	0	0	0	0	0	58.2432	0	0	0	0	129.31	0	0	0	11	9	0.167064	0.478287	0	0	17.0503	41.1285	#NUM!	#NUM!
P54829	PTPN5	Tyrosine-protein phosphatase non-receptor type 5 OS=Homo sapiens GN=PTPN5 PE=1 SV=4 - [PTN5_HUMAN]	0	0	0	0	0	0	0	0	0	0	0	0	0	0	0	133.065	0	0	26.9449	0	0	0	11	9	0.167064	0.478287	0	0	14.5464	40.1308	#NUM!	#NUM!
P56645	PER3	Period circadian protein homolog 3 OS=Homo sapiens GN=PER3 PE=1 SV=4 - [PER3_HUMAN]	0	0	0	0	0	0	0	0	0	0	0	3096.37	0	0	0	0	0	0	0	0	0	3078.32	11	9	0.167064	0.478287	0	0	561.335	1248.9	#NUM!	#NUM!
P56945	BCAR1	Breast cancer anti-estrogen resistance protein 1 OS=Homo sapiens GN=BCAR1 PE=1 SV=2 - [BCAR1_HUMAN]	0	0	0	0	0	0	0	0	0	0	0	0	0	0	0	0	0	0	0	1313.88	1509.66	0	11	9	0.167064	0.478287	0	0	256.686	572.765	#NUM!	#NUM!
Q00613	HSF1	Heat shock factor protein 1 OS=Homo sapiens GN=HSF1 PE=1 SV=1 - [HSF1_HUMAN]	0	0	0	0	0	0	0	0	0	0	0	0	4728.65	0	0	0	0	8353.13	0	0	0	0	11	9	0.167064	0.478287	0	0	1189.25	2767.26	#NUM!	#NUM!
Q04759	PRKCQ	Protein kinase C theta type OS=Homo sapiens GN=PRKCQ PE=1 SV=3 - [KPCT_HUMAN]	0	0	0	0	0	0	0	0	0	0	0	0	0	73.6662	0	0	0	0	0	0	104.643	0	11	9	0.167064	0.478287	0	0	16.2099	36.7239	#NUM!	#NUM!
Q09MP3	RAD51AP2	RAD51-associated protein 2 OS=Homo sapiens GN=RAD51AP2 PE=1 SV=1 - [R51A2_HUMAN]	0	0	0	0	0	0	0	0	0	0	0	0	0	0	43.7484	0	0	0	32.7112	0	0	0	11	9	0.167064	0.478287	0	0	6.95087	15.6604	#NUM!	#NUM!
Q13367	AP3B2	AP-3 complex subunit beta-2 OS=Homo sapiens GN=AP3B2 PE=1 SV=2 - [AP3B2_HUMAN]	0	0	0	0	0	0	0	0	0	0	0	0	0	0	0	9.15193	0	0	0	0	0	4.86608	11	9	0.167064	0.478287	0	0	1.27436	2.99287	#NUM!	#NUM!
Q13496	MTM1	Myotubularin OS=Homo sapiens GN=MTM1 PE=1 SV=2 - [MTM1_HUMAN]	0	0	0	0	0	0	0	0	0	0	0	0	0	16.0683	0	0	0	0	17.7254	0	0	0	11	9	0.167064	0.478287	0	0	3.07215	6.84514	#NUM!	#NUM!
Q13683	ITGA7	Integrin alpha-7 OS=Homo sapiens GN=ITGA7 PE=1 SV=3 - [ITA7_HUMAN]	0	0	0	0	0	0	0	0	0	0	0	0	0	973.724	0	0	0	0	0	0	843.141	0	11	9	0.167064	0.478287	0	0	165.17	368.637	#NUM!	#NUM!
Q13873	BMPR2	Bone morphogenetic protein receptor type-2 OS=Homo sapiens GN=BMPR2 PE=1 SV=2 - [BMPR2_HUMAN]	0	0	0	0	0	0	0	0	0	0	0	0	0	0	0	0	327.589	0	0	0	705.445	0	11	9	0.167064	0.478287	0	0	93.9122	225.378	#NUM!	#NUM!
Q2M243	CCDC27	Coiled-coil domain-containing protein 27 OS=Homo sapiens GN=CCDC27 PE=2 SV=2 - [CCD27_HUMAN]	0	0	0	0	0	0	0	0	0	0	0	0	13.4077	0	40.8687	0	0	0	0	0	0	0	11	9	0.167064	0.478287	0	0	4.93422	12.5786	#NUM!	#NUM!
Q5CZC0	FSIP2	Fibrous sheath-interacting protein 2 OS=Homo sapiens GN=FSIP2 PE=2 SV=4 - [FSIP2_HUMAN]	0	0	0	0	0	0	0	0	0	0	0	0	0	41.1802	0	0	0	22.3721	0	0	0	0	11	9	0.167064	0.478287	0	0	5.77748	13.5246	#NUM!	#NUM!
Q5JV73	FRMPD3	FERM and PDZ domain-containing protein 3 OS=Homo sapiens GN=FRMPD3 PE=2 SV=2 - [FRPD3_HUMAN]	0	0	0	0	0	0	0	0	0	0	0	86.3185	0	0	0	0	0	74.6967	0	0	0	0	11	9	0.167064	0.478287	0	0	14.6378	32.6705	#NUM!	#NUM!
Q5T699	#N/A	Putative uncharacterized protein C6orf183 OS=Homo sapiens GN=C6orf183 PE=5 SV=3 - [CF183_HUMAN]	0	0	0	0	0	0	0	0	0	0	0	0	68.9487	27.0114	0	0	0	0	0	0	0	0	11	9	0.167064	0.478287	0	0	8.72364	21.5556	#NUM!	#NUM!
Q5VWN6	TASOR2	Protein FAM208B OS=Homo sapiens GN=FAM208B PE=1 SV=1 - [F208B_HUMAN]	0	0	0	0	0	0	0	0	0	0	0	28.058	0	0	0	0	0	0	0	45.2331	0	0	11	9	0.167064	0.478287	0	0	6.66283	15.3133	#NUM!	#NUM!
Q68CZ1	RPGRIP1L	Protein fantom OS=Homo sapiens GN=RPGRIP1L PE=1 SV=2 - [FTM_HUMAN]	0	0	0	0	0	0	0	0	0	0	0	0	0	0	0	0	13.674	0	33.1305	0	0	0	11	9	0.167064	0.478287	0	0	4.25495	10.4185	#NUM!	#NUM!
Q6KC79	NIPBL	Nipped-B-like protein OS=Homo sapiens GN=NIPBL PE=1 SV=2 - [NIPBL_HUMAN]	0	0	0	0	0	0	0	0	0	0	0	13.9604	0	0	0	0	70.3413	0	0	0	0	0	11	9	0.167064	0.478287	0	0	7.66378	21.2055	#NUM!	#NUM!
Q6L9W6	B4GALNT3	Beta-1,4-N-acetylgalactosaminyltransferase 3 OS=Homo sapiens GN=B4GALNT3 PE=1 SV=2 - [B4GN3_HUMAN]	0	0	0	0	0	0	0	0	0	0	0	7.03814	0	0	0	0	0	0	0	0	0	8.54078	11	9	0.167064	0.478287	0	0	1.41627	3.16886	#NUM!	#NUM!
Q6W4X9	MUC6	Mucin-6 OS=Homo sapiens GN=MUC6 PE=1 SV=3 - [MUC6_HUMAN]	0	0	0	0	0	0	0	0	0	0	0	53.2252	0	0	0	0	0	0	28.0344	0	0	0	11	9	0.167064	0.478287	0	0	7.38724	17.374	#NUM!	#NUM!
Q6ZN01	MAMSTR	MEF2-activating motif and SAP domain-containing transcriptional regulator OS=Homo sapiens GN=MAMSTR PE=2 SV=1 - [MASTR_HUMAN]	0	0	0	0	0	0	0	0	0	0	0	0	0	0	0	129.197	0	0	93.1777	0	0	0	11	9	0.167064	0.478287	0	0	20.2159	45.6929	#NUM!	#NUM!
Q6ZS72	PEAK3	Uncharacterized protein PEAK3 OS=Homo sapiens GN=PEAK3 PE=2 SV=1 - [PEAK3_HUMAN]	0	0	0	0	0	0	0	0	0	0	0	10.8676	0	31.8827	0	0	0	0	0	0	0	0	11	9	0.167064	0.478287	0	0	3.8864	9.84109	#NUM!	#NUM!
Q7L190	DPPA4	Developmental pluripotency-associated protein 4 OS=Homo sapiens GN=DPPA4 PE=1 SV=2 - [DPPA4_HUMAN]	0	0	0	0	0	0	0	0	0	0	0	0	0	0	0	0	164.924	0	0	0	141.429	0	11	9	0.167064	0.478287	0	0	27.8503	62.1853	#NUM!	#NUM!
Q7L1S5	CHST9	Carbohydrate sulfotransferase 9 OS=Homo sapiens GN=CHST9 PE=2 SV=2 - [CHST9_HUMAN]	0	0	0	0	0	0	0	0	0	0	0	0	0	0	0	0	20.8211	0	0	0	16.4862	0	11	9	0.167064	0.478287	0	0	3.39158	7.60779	#NUM!	#NUM!
Q7Z2Y5	NRK	Nik-related protein kinase OS=Homo sapiens GN=NRK PE=1 SV=2 - [NRK_HUMAN]	0	0	0	0	0	0	0	0	0	0	0	17.1149	0	0	0	0	0	0	0	0	0	15.582	11	9	0.167064	0.478287	0	0	2.97245	6.62215	#NUM!	#NUM!
Q7Z3V5	ZNF571	Zinc finger protein 571 OS=Homo sapiens GN=ZNF571 PE=2 SV=3 - [ZN571_HUMAN]	0	0	0	0	0	0	0	0	0	0	0	0	0	0	51.7343	0	0	0	0	0	0	14.1883	11	9	0.167064	0.478287	0	0	5.99297	15.7565	#NUM!	#NUM!
Q7Z7A1	CNTRL	Centriolin OS=Homo sapiens GN=CNTRL PE=1 SV=2 - [CNTRL_HUMAN]	0	0	0	0	0	0	0	0	0	0	0	0	0	0	31.8527	0	0	0	0	0	100.84	0	11	9	0.167064	0.478287	0	0	12.063	30.9558	#NUM!	#NUM!
Q86XE5	HOGA1	4-hydroxy-2-oxoglutarate aldolase, mitochondrial OS=Homo sapiens GN=HOGA1 PE=1 SV=1 - [HOGA1_HUMAN]	0	0	0	0	0	0	0	0	0	0	0	18.9865	0	0	0	0	0	0	0	0	0	15.9089	11	9	0.167064	0.478287	0	0	3.17231	7.09141	#NUM!	#NUM!
Q8IWD4	CCDC117	Coiled-coil domain-containing protein 117 OS=Homo sapiens GN=CCDC117 PE=1 SV=1 - [CC117_HUMAN]	0	0	0	0	0	0	0	0	0	0	0	0	0	0	0	0	109.193	0	0	0	130.274	0	11	9	0.167064	0.478287	0	0	21.7697	48.6634	#NUM!	#NUM!
Q8N1W1	ARHGEF28	Rho guanine nucleotide exchange factor 28 OS=Homo sapiens GN=ARHGEF28 PE=1 SV=3 - [ARG28_HUMAN]	0	0	0	0	0	0	0	0	0	0	0	0	0	0	0	0	15.5726	0	0	23.2141	0	0	11	9	0.167064	0.478287	0	0	3.52606	8.02892	#NUM!	#NUM!
Q8NFU1	BEST2	Bestrophin-2 OS=Homo sapiens GN=BEST2 PE=2 SV=1 - [BEST2_HUMAN]	0	0	0	0	0	0	0	0	0	0	0	0	0	0	12059.9	0	0	0	0	10509	0	0	11	9	0.167064	0.478287	0	0	2051.72	4577.94	#NUM!	#NUM!
Q8TB52	FBXO30	F-box only protein 30 OS=Homo sapiens GN=FBXO30 PE=1 SV=3 - [FBX30_HUMAN]	0	0	0	0	0	0	0	0	0	0	0	0	0	0	22.6078	0	0	0	27.5621	0	0	0	11	9	0.167064	0.478287	0	0	4.5609	10.2076	#NUM!	#NUM!
Q8WUY3	PRUNE2	Protein prune homolog 2 OS=Homo sapiens GN=PRUNE2 PE=1 SV=3 - [PRUN2_HUMAN]	0	0	0	0	0	0	0	0	0	0	0	0	0	0	203.846	0	68.0692	0	0	0	0	0	11	9	0.167064	0.478287	0	0	24.7195	62.821	#NUM!	#NUM!
Q8WYJ6	SEPT1	Septin-1 OS=Homo sapiens GN=SEPT1 PE=1 SV=2 - [SEPT1_HUMAN]	0	0	0	0	0	0	0	0	0	0	0	0	0	0	0	0	0	0	0	24.4656	0	92.4483	11	9	0.167064	0.478287	0	0	10.6285	28.1116	#NUM!	#NUM!
Q92736	RYR2	Ryanodine receptor 2 OS=Homo sapiens GN=RYR2 PE=1 SV=3 - [RYR2_HUMAN]	0	0	0	0	0	0	0	0	0	0	0	0	0	0	0	6.97088	0	0	0	0	0	32.1188	11	9	0.167064	0.478287	0	0	3.55361	9.70207	#NUM!	#NUM!
Q96AV8	E2F7	Transcription factor E2F7 OS=Homo sapiens GN=E2F7 PE=1 SV=3 - [E2F7_HUMAN]	0	0	0	0	0	0	0	0	0	0	0	0	0	0	0	0	0	16.7099	0	0	17.5728	0	11	9	0.167064	0.478287	0	0	3.11661	6.9367	#NUM!	#NUM!
Q96G03	PGM2	Phosphoglucomutase-2 OS=Homo sapiens GN=PGM2 PE=1 SV=4 - [PGM2_HUMAN]	0	0	0	0	0	0	0	0	0	0	0	0	251.859	0	0	0	71.6743	0	0	0	0	0	11	9	0.167064	0.478287	0	0	29.4121	76.8467	#NUM!	#NUM!
Q96KV7	WDR90	WD repeat-containing protein 90 OS=Homo sapiens GN=WDR90 PE=1 SV=2 - [WDR90_HUMAN]	0	0	0	0	0	0	0	0	0	0	0	0	0	0	0	14.7064	0	0	0	0	0	15.6659	11	9	0.167064	0.478287	0	0	2.76112	6.14686	#NUM!	#NUM!
Q96PE2	ARHGEF17	Rho guanine nucleotide exchange factor 17 OS=Homo sapiens GN=ARHGEF17 PE=1 SV=1 - [ARHGH_HUMAN]	0	0	0	0	0	0	0	0	0	0	0	13.9229	0	0	12.7662	0	0	0	0	0	0	0	11	9	0.167064	0.478287	0	0	2.42629	5.40434	#NUM!	#NUM!
Q96PQ1	SIGLEC12	Sialic acid-binding Ig-like lectin 12 OS=Homo sapiens GN=SIGLEC12 PE=2 SV=1 - [SIG12_HUMAN]	0	0	0	0	0	0	0	0	0	0	0	0	0	9.09809	0	0	0	0	10.8955	0	0	0	11	9	0.167064	0.478287	0	0	1.8176	4.06383	#NUM!	#NUM!
Q96RB7	OR5M11	Olfactory receptor 5M11 OS=Homo sapiens GN=OR5M11 PE=2 SV=2 - [OR5MB_HUMAN]	0	0	0	0	0	0	0	0	0	0	0	0	0	0	0	0	0	0	3.33156	12.2421	0	0	11	9	0.167064	0.478287	0	0	1.41579	3.7272	#NUM!	#NUM!
Q99698	LYST	Lysosomal-trafficking regulator OS=Homo sapiens GN=LYST PE=1 SV=3 - [LYST_HUMAN]	0	0	0	0	0	0	0	0	0	0	0	7.89802	0	0	0	0	0	0	0	0	0	293.357	11	9	0.167064	0.478287	0	0	27.3868	88.2442	#NUM!	#NUM!
Q9BQE3	TUBA1C	Tubulin alpha-1C chain OS=Homo sapiens GN=TUBA1C PE=1 SV=1 - [TBA1C_HUMAN]	0	0	0	0	0	0	0	0	0	0	0	24.4987	0	0	0	0	0	0	0	0	0	27.6582	11	9	0.167064	0.478287	0	0	4.74154	10.5729	#NUM!	#NUM!
Q9BXX2	ANKRD30B	Ankyrin repeat domain-containing protein 30B OS=Homo sapiens GN=ANKRD30B PE=2 SV=3 - [AN30B_HUMAN]	0	0	0	0	0	0	0	0	0	0	0	0	0	0	0	11.7927	0	16.5341	0	0	0	0	11	9	0.167064	0.478287	0	0	2.57516	5.82665	#NUM!	#NUM!
Q9BYB0	SHANK3	SH3 and multiple ankyrin repeat domains protein 3 OS=Homo sapiens GN=SHANK3 PE=1 SV=3 - [SHAN3_HUMAN]	0	0	0	0	0	0	0	0	0	0	0	0	0	0	0	0	0	2595.12	0	0	2759.56	0	11	9	0.167064	0.478287	0	0	486.789	1083.66	#NUM!	#NUM!
Q9H2U2	PPA2	Inorganic pyrophosphatase 2, mitochondrial OS=Homo sapiens GN=PPA2 PE=1 SV=2 - [IPYR2_HUMAN]	0	0	0	0	0	0	0	0	0	0	0	24.9112	0	0	0	0	0	0	27.3979	0	0	0	11	9	0.167064	0.478287	0	0	4.75537	10.5946	#NUM!	#NUM!
Q9H568	ACTL8	Actin-like protein 8 OS=Homo sapiens GN=ACTL8 PE=1 SV=1 - [ACTL8_HUMAN]	0	0	0	0	0	0	0	0	0	0	0	0	0	0	0	0	0	0	0	0	739.724	285.072	11	9	0.167064	0.478287	0	0	93.1633	230.865	#NUM!	#NUM!
Q9H611	PIF1	ATP-dependent DNA helicase PIF1 OS=Homo sapiens GN=PIF1 PE=1 SV=2 - [PIF1_HUMAN]	0	0	0	0	0	0	0	0	0	0	0	91.9172	0	0	0	0	0	0	0	0	0	105.138	11	9	0.167064	0.478287	0	0	17.9141	39.9658	#NUM!	#NUM!
Q9H799	CPLANE1	Protein JBTS17 OS=Homo sapiens GN=C5orf42 PE=1 SV=4 - [CE042_HUMAN]	0	0	0	0	0	0	0	0	0	0	0	0	0	123.006	0	0	0	0	78.0092	0	0	0	11	9	0.167064	0.478287	0	0	18.2741	41.8837	#NUM!	#NUM!
Q9H7F0	ATP13A3	Probable cation-transporting ATPase 13A3 OS=Homo sapiens GN=ATP13A3 PE=1 SV=4 - [AT133_HUMAN]	0	0	0	0	0	0	0	0	0	0	0	0	0	0	0	0	0	0	0	28.1737	69.8583	0	11	9	0.167064	0.478287	0	0	8.912	21.9095	#NUM!	#NUM!
Q9HC10	OTOF	Otoferlin OS=Homo sapiens GN=OTOF PE=1 SV=3 - [OTOF_HUMAN]	0	0	0	0	0	0	0	0	0	0	0	0	0	0	0	0	0	0	13.2323	0	0	4.45793	11	9	0.167064	0.478287	0	0	1.6082	4.08066	#NUM!	#NUM!
Q9HCI7	MSL2	E3 ubiquitin-protein ligase MSL2 OS=Homo sapiens GN=MSL2 PE=1 SV=2 - [MSL2_HUMAN]	0	0	0	0	0	0	0	0	0	0	0	282.397	0	215.676	0	0	0	0	0	0	0	0	11	9	0.167064	0.478287	0	0	45.2794	101.839	#NUM!	#NUM!
Q9HCU9	BRMS1	Breast cancer metastasis-suppressor 1 OS=Homo sapiens GN=BRMS1 PE=1 SV=1 - [BRMS1_HUMAN]	0	0	0	0	0	0	0	0	0	0	0	0	0	0	0	0	0	0	8.48189	0	0	30.5063	11	9	0.167064	0.478287	0	0	3.54439	9.29726	#NUM!	#NUM!
Q9NQC1	JADE2	E3 ubiquitin-protein ligase Jade-2 OS=Homo sapiens GN=JADE2 PE=1 SV=2 - [JADE2_HUMAN]	0	0	0	0	0	0	0	0	0	0	0	0	0	0	0	0	0	0	15.174	0	17.7252	0	11	9	0.167064	0.478287	0	0	2.99084	6.67861	#NUM!	#NUM!
Q9NU22	MDN1	Midasin OS=Homo sapiens GN=MDN1 PE=1 SV=2 - [MDN1_HUMAN]	0	0	0	0	0	0	0	0	0	0	0	0	0	7.57188	0	10.8565	0	0	0	0	0	0	11	9	0.167064	0.478287	0	0	1.67531	3.799	#NUM!	#NUM!
Q9P265	DIP2B	Disco-interacting protein 2 homolog B OS=Homo sapiens GN=DIP2B PE=1 SV=3 - [DIP2B_HUMAN]	0	0	0	0	0	0	0	0	0	0	0	0	0	0	25.3593	0	38.5991	0	0	0	0	0	11	9	0.167064	0.478287	0	0	5.8144	13.2707	#NUM!	#NUM!
Q9P2B4	CTTNBP2NL	CTTNBP2 N-terminal-like protein OS=Homo sapiens GN=CTTNBP2NL PE=1 SV=2 - [CT2NL_HUMAN]	0	0	0	0	0	0	0	0	0	0	0	1134.65	0	1638.39	0	0	0	0	0	0	0	0	11	9	0.167064	0.478287	0	0	252.094	572.073	#NUM!	#NUM!
Q9P2P5	HECW2	E3 ubiquitin-protein ligase HECW2 OS=Homo sapiens GN=HECW2 PE=1 SV=2 - [HECW2_HUMAN]	0	0	0	0	0	0	0	0	0	0	0	0	0	28.8038	0	0	0	136.132	0	0	0	0	11	9	0.167064	0.478287	0	0	14.9942	41.0957	#NUM!	#NUM!
Q9UJX5	ANAPC4	Anaphase-promoting complex subunit 4 OS=Homo sapiens GN=ANAPC4 PE=1 SV=2 - [APC4_HUMAN]	0	0	0	0	0	0	0	0	0	0	0	0	0	6.56521	0	0	0	0	7.97138	0	0	0	11	9	0.167064	0.478287	0	0	1.32151	2.95693	#NUM!	#NUM!
Q9UPV0	CEP164	Centrosomal protein of 164 kDa OS=Homo sapiens GN=CEP164 PE=1 SV=3 - [CE164_HUMAN]	0	0	0	0	0	0	0	0	0	0	0	0	0	0	0	0	153.045	63.0375	0	0	0	0	11	9	0.167064	0.478287	0	0	19.6438	48.1162	#NUM!	#NUM!
Q9Y266	NUDC	Nuclear migration protein nudC OS=Homo sapiens GN=NUDC PE=1 SV=1 - [NUDC_HUMAN]	0	0	0	0	0	0	0	0	0	0	0	0	0	0	0	0	0	0	0	6.74412	8.01628	0	11	9	0.167064	0.478287	0	0	1.34185	2.99896	#NUM!	#NUM!
Q9Y4C1	KDM3A	Lysine-specific demethylase 3A OS=Homo sapiens GN=KDM3A PE=1 SV=4 - [KDM3A_HUMAN]	0	0	0	0	0	0	0	0	0	0	0	0	0	0	0	0	0	0	0	0	14.9052	31.74	11	9	0.167064	0.478287	0	0	4.24047	10.1577	#NUM!	#NUM!
Q9Y5G3	PCDHGB1	Protocadherin gamma-B1 OS=Homo sapiens GN=PCDHGB1 PE=2 SV=1 - [PCDGD_HUMAN]	0	0	0	0	0	0	0	0	0	0	0	0	0	0	0	0	12.9117	0	0	15.3667	0	0	11	9	0.167064	0.478287	0	0	2.57076	5.74586	#NUM!	#NUM!
Q9Y6J9	TAF6L	TAF6-like RNA polymerase II p300/CBP-associated factor-associated factor 65 kDa subunit 6L OS=Homo sapiens GN=TAF6L PE=1 SV=1 - [TAF6L_HUMAN]	0	0	0	0	0	0	0	0	0	0	0	0	0	0.441095	0	0	0	0	0	0	3.11664	0	11	9	0.167064	0.478287	0	0	0.32343	0.935806	#NUM!	#NUM!
A1L020	MEX3A	RNA-binding protein MEX3A OS=Homo sapiens GN=MEX3A PE=1 SV=1 - [MEX3A_HUMAN]	8.44015	0	14.6096	6.73025	0	0	4.94245	0	0	0	0	0	0	0	0	0	0	0	0	0	0	7.78638	7	10	0.152504	0.478287	3.15659	4.94769	0.707853	2.34768	0.224246	-2.15684
E7ETH6	ZNF587B	Zinc finger protein 587B OS=Homo sapiens GN=ZNF587B PE=1 SV=1 - [Z587B_HUMAN]	14.9979	16.7654	16.4469	0	15.959	0	0	0	0	0	0	0	0	0	0	0	0	0	0	0	0	18.472	7	10	0.210606	0.478287	5.83357	8.10476	1.67928	5.56953	0.287864	-1.79654
O00391	QSOX1	Sulfhydryl oxidase 1 OS=Homo sapiens GN=QSOX1 PE=1 SV=3 - [QSOX1_HUMAN]	10.5223	10.2329	15.2206	0	0	0	9.75038	0	0	0	0	0	12.1646	0	0	0	0	0	0	0	0	0	7	10	0.179816	0.478287	4.15693	5.9337	1.10588	3.66778	0.266032	-1.91033
P00451	F8	Coagulation factor VIII OS=Homo sapiens GN=F8 PE=1 SV=1 - [FA8_HUMAN]	0	232.054	0	173.412	0	0	0	153.691	221.3	0	0	0	0	218.423	0	0	0	0	0	0	0	0	7	10	0.152504	0.478287	70.9506	100.569	19.8566	65.8569	0.279865	-1.8372
P07864	LDHC	L-lactate dehydrogenase C chain OS=Homo sapiens GN=LDHC PE=1 SV=4 - [LDHC_HUMAN]	6.54088	0	13.8911	0	9.24823	0	0	0	9.14778	0	0	0	0	0	0	16.9054	0	0	0	0	0	0	7	10	0.210606	0.478287	3.52981	5.17591	1.53685	5.09717	0.435393	-1.19961
P36383	GJC1	Gap junction gamma-1 protein OS=Homo sapiens GN=GJC1 PE=1 SV=2 - [CXG1_HUMAN]	0	0	21.7042	18.271	0	0	0	7.6216	33.1981	0	0	16.9462	0	0	0	0	0	0	0	0	0	0	7	10	0.12847	0.478287	7.34499	11.7118	1.54057	5.10948	0.209744	-2.2533
P42704	LRPPRC	Leucine-rich PPR motif-containing protein, mitochondrial OS=Homo sapiens GN=LRPPRC PE=1 SV=3 - [LPPRC_HUMAN]	15.99	17.4676	0	0	0	0	0	29.6071	27.7227	0	0	18.1699	0	0	0	0	0	0	0	0	0	0	7	10	0.152504	0.478287	8.25341	12.0691	1.65181	5.47844	0.200137	-2.32094
Q8WVF5	KCTD4	BTB/POZ domain-containing protein KCTD4 OS=Homo sapiens GN=KCTD4 PE=1 SV=2 - [KCTD4_HUMAN]	22.9426	18.561	20.5795	0	0	0	7.79011	0	0	0	0	0	0	0	0	0	0	0	0	0	30.5318	0	7	10	0.210606	0.478287	6.35211	9.54585	2.77562	9.20568	0.43696	-1.19443
Q8WXE0	CASKIN2	Caskin-2 OS=Homo sapiens GN=CASKIN2 PE=1 SV=2 - [CSKI2_HUMAN]	224.155	0	0	0	0	0	577.119	4.68483	0	0	723.702	0	0	0	0	0	540.195	0	0	0	0	0	7	10	0.152504	0.478287	139.06	263.508	49.1086	162.875	0.353147	-1.50166
Q96JH7	VCPIP1	Deubiquitinating protein VCIP135 OS=Homo sapiens GN=VCPIP1 PE=1 SV=2 - [VCIP1_HUMAN]	0	0	0	0	0	62.8134	55.5692	0	0	83.1637	62.5631	0	0	0	0	0	0	46.9367	0	0	0	0	7	10	0.107488	0.478287	24.01	33.9449	4.26697	14.1519	0.177717	-2.49235
Q9NUV7	SPTLC3	Serine palmitoyltransferase 3 OS=Homo sapiens GN=SPTLC3 PE=1 SV=3 - [SPTC3_HUMAN]	85.4618	89.4378	100.148	85.5494	0	0	0	0	0	0	0	0	0	0	0	0	0	0	62.2054	0	0	0	7	10	0.107488	0.478287	32.7815	45.6401	5.65504	18.7556	0.172507	-2.53527
O14647	CHD2	Chromodomain-helicase-DNA-binding protein 2 OS=Homo sapiens GN=CHD2 PE=1 SV=2 - [CHD2_HUMAN]	0	0	0	94.8728	97.603	0	0	72.7103	0	0	0	0	0	0	0	0	0	0	0	0	0	78.4359	8	10	0.283106	0.478287	24.1078	41.7384	7.13053	23.6493	0.295777	-1.75742
O43709	BUD23	Probable 18S rRNA (guanine-N(7))-methyltransferase OS=Homo sapiens GN=BUD23 PE=1 SV=2 - [BUD23_HUMAN]	10.3473	0	0	0	7.80021	0	0	0	0	0	12.4288	0	0	0	0	0	0	0	12.1486	0	0	0	8	10	0.329169	0.478287	2.77966	4.8723	1.10442	3.66294	0.397321	-1.33162
O43790	KRT86	Keratin, type II cuticular Hb6 OS=Homo sapiens GN=KRT86 PE=1 SV=1 - [KRT86_HUMAN]	0	0	61.6259	355.219	0	0	381.37	0	0	0	0	0	0	0	0	106.272	0	0	0	0	0	0	8	10	0.283106	0.478287	72.565	147.478	9.66107	32.0422	0.133137	-2.90902
P02585	TNNC2	Troponin C, skeletal muscle OS=Homo sapiens GN=TNNC2 PE=1 SV=2 - [TNNC2_HUMAN]	0	0	0	0	0	567.894	0	631.841	609.562	0	0	0	0	0	0	0	0	0	0	0	0	736.312	8	10	0.379829	0.495989	164.481	282.081	66.9375	222.006	0.406961	-1.29704
P06733	ENO1	Alpha-enolase OS=Homo sapiens GN=ENO1 PE=1 SV=2 - [ENOA_HUMAN]	0	0	9.17849	0	0	0	0	406.634	7.00388	0	0	0	0	8.31154	0	0	0	0	0	0	0	0	8	10	0.283106	0.478287	38.4378	122.161	0.755594	2.50602	0.0196576	-5.66877
P19105	MYL12A	Myosin regulatory light chain 12A OS=Homo sapiens GN=MYL12A PE=1 SV=2 - [ML12A_HUMAN]	0	17.8677	26.0272	0	0	0	0	0	13.6616	0	0	0	0	31.4668	0	0	0	0	0	0	0	0	8	10	0.379829	0.495989	5.23242	9.39229	2.86062	9.48761	0.546712	-0.871148
P22105	TNXB	Tenascin-X OS=Homo sapiens GN=TNXB PE=1 SV=4 - [TENX_HUMAN]	0	2.4044	12.2843	0	0	0	22.8408	0	0	0	0	0	0	0	0	0	0	0	0	0	0	4.28114	8	10	0.283106	0.478287	3.41178	7.41853	0.389194	1.29081	0.114074	-3.13196
P26358	DNMT1	DNA (cytosine-5)-methyltransferase 1 OS=Homo sapiens GN=DNMT1 PE=1 SV=2 - [DNMT1_HUMAN]	0	51.1747	14.3488	0	0	0	0	0	259.041	0	0	0	0	0	0	0	0	0	0	0	0	316.385	8	10	0.379829	0.495989	29.5059	77.6856	28.7623	95.3937	0.974798	-0.036825
P30041	PRDX6	Peroxiredoxin-6 OS=Homo sapiens GN=PRDX6 PE=1 SV=3 - [PRDX6_HUMAN]	0	0	8.00544	0	0	0	0	6.53714	7.76454	0	0	0	0	0	0	0	0	0	12.8234	0	0	0	8	10	0.379829	0.495989	2.02792	3.49102	1.16577	3.86641	0.574858	-0.798723
P30530	AXL	Tyrosine-protein kinase receptor UFO OS=Homo sapiens GN=AXL PE=1 SV=3 - [UFO_HUMAN]	12.9682	39.7317	0	0	0	0	0	20.806	0	0	0	0	0	25.2795	0	0	0	0	0	0	0	0	8	10	0.329169	0.478287	6.68235	12.9942	2.29814	7.62205	0.343911	-1.53989
P41091	EIF2S3	Eukaryotic translation initiation factor 2 subunit 3 OS=Homo sapiens GN=EIF2S3 PE=1 SV=3 - [IF2G_HUMAN]	40.0045	0	0	0	0	68.0443	0	0	0	0	23.1832	0	0	0	0	0	0	23.7742	0	0	0	0	8	10	0.283106	0.478287	11.9302	22.8084	2.1613	7.1682	0.181162	-2.46465
P49406	MRPL19	39S ribosomal protein L19, mitochondrial OS=Homo sapiens GN=MRPL19 PE=1 SV=2 - [RM19_HUMAN]	0	42.7576	0	174.59	0	242.083	0	0	0	0	0	0	0	0	0	0	0	0	0	166.135	0	0	8	10	0.283106	0.478287	41.7664	84.6907	15.1032	50.0915	0.36161	-1.46749
P49959	MRE11	Double-strand break repair protein MRE11 OS=Homo sapiens GN=MRE11 PE=1 SV=3 - [MRE11_HUMAN]	0	0	21.81	93.3868	0	0	0	0	78.2188	0	0	0	0	0	0	0	0	0	0	106.96	0	0	8	10	0.379829	0.495989	17.5832	34.5168	9.72367	32.2498	0.553008	-0.854627
P51580	TPMT	Thiopurine S-methyltransferase OS=Homo sapiens GN=TPMT PE=1 SV=1 - [TPMT_HUMAN]	2502.95	0	2146.77	31.3801	0	0	0	0	0	0	0	0	0	0	0	0	0	0	0	0	0	2900.42	8	10	0.379829	0.495989	425.555	942.462	263.674	874.509	0.6196	-0.69059
Q4LDE5	SVEP1	Sushi, von Willebrand factor type A, EGF and pentraxin domain-containing protein 1 OS=Homo sapiens GN=SVEP1 PE=1 SV=3 - [SVEP1_HUMAN]	15.8451	0	0	0	31.9971	0	0	0	0	13.4799	0	0	0	0	0	0	0	6.76071	0	0	0	0	8	10	0.24162	0.478287	5.57474	10.5581	0.61461	2.03843	0.110249	-3.18116
Q8IVV2	LOXHD1	Lipoxygenase homology domain-containing protein 1 OS=Homo sapiens GN=LOXHD1 PE=2 SV=3 - [LOXH1_HUMAN]	0	0	10.3082	864.044	0	0	1.90305	0	0	0	0	0	0	0	0	0	0	0	0	0	11.4714	0	8	10	0.329169	0.478287	79.6596	260.169	1.04285	3.45875	0.0130913	-6.25524
Q8NA54	IQUB	IQ and ubiquitin-like domain-containing protein OS=Homo sapiens GN=IQUB PE=1 SV=2 - [IQUB_HUMAN]	19.8159	0	14.2606	0	0	0	0	53.7359	0	0	0	20.6752	0	0	0	0	0	0	0	0	0	0	8	10	0.329169	0.478287	7.98294	16.6811	1.87956	6.23379	0.235447	-2.08653
Q8NFL0	B3GNT7	UDP-GlcNAc:betaGal beta-1,3-N-acetylglucosaminyltransferase 7 OS=Homo sapiens GN=B3GNT7 PE=2 SV=1 - [B3GN7_HUMAN]	0	0	21.0016	0	0	0	32.1897	0	81.8727	0	0	70.2883	0	0	0	0	0	0	0	0	0	0	8	10	0.329169	0.478287	12.2785	25.5382	6.38984	21.1927	0.520407	-0.942287
Q8WWN8	ARAP3	Arf-GAP with Rho-GAP domain, ANK repeat and PH domain-containing protein 3 OS=Homo sapiens GN=ARAP3 PE=1 SV=1 - [ARAP3_HUMAN]	0	0	38.3572	0	0	0	115.154	0	0	15.8607	0	0	0	0	0	0	0	0	0	0	0	223.312	8	10	0.379829	0.495989	15.3974	35.1786	20.3011	67.331	1.31847	0.398866
Q92633	LPAR1	Lysophosphatidic acid receptor 1 OS=Homo sapiens GN=LPAR1 PE=1 SV=3 - [LPAR1_HUMAN]	0	0	0	8.80068	0	0	9.27047	31.0765	0	0	0	45.3327	0	0	0	0	0	0	0	0	0	0	8	10	0.379829	0.495989	4.46796	9.53703	4.12116	13.6683	0.922379	-0.116569
Q9BVI0	PHF20	PHD finger protein 20 OS=Homo sapiens GN=PHF20 PE=1 SV=2 - [PHF20_HUMAN]	0	0	0	1880.59	0	1828.33	0	0	0	0	458.675	0	0	0	0	0	0	0	0	2953.99	0	0	8	10	0.379829	0.495989	378.872	742.348	268.545	890.662	0.7088	-0.49655
Q9H013	ADAM19	Disintegrin and metalloproteinase domain-containing protein 19 OS=Homo sapiens GN=ADAM19 PE=1 SV=3 - [ADA19_HUMAN]	0	0	0	0	0	70.2594	0	2.1808	0	0	3.49663	0	0	0	50.5066	0	0	0	0	0	0	0	8	10	0.329169	0.478287	6.90335	21.0455	4.59151	15.2283	0.665114	-0.588327
Q9H6N6	MYH16	Putative uncharacterized protein MYH16 OS=Homo sapiens GN=MYH16 PE=1 SV=2 - [MYH16_HUMAN]	11.0784	10.5168	0	0	0	0	0	0	7.04377	0	0	59.1406	0	0	0	0	0	0	0	0	0	0	8	10	0.379829	0.495989	2.60354	4.56492	5.37642	17.8316	2.06504	1.04617
Q9HD67	MYO10	Unconventional myosin-X OS=Homo sapiens GN=MYO10 PE=1 SV=3 - [MYO10_HUMAN]	0	0	4.42506	0	4.7201	0	0	0	0	0	4.32392	0	0	0	0	6.30767	0	0	0	0	0	0	8	10	0.379829	0.495989	1.22446	2.09915	0.573425	1.90183	0.468308	-1.09447
Q9NS15	LTBP3	Latent-transforming growth factor beta-binding protein 3 OS=Homo sapiens GN=LTBP3 PE=1 SV=4 - [LTBP3_HUMAN]	0	0	5.26933	13.2246	0	0	0	10.9274	0	0	0	0	0	0	6.09584	0	0	0	0	0	0	0	8	10	0.283106	0.478287	2.67466	4.93326	0.554167	1.83797	0.207192	-2.27096
Q9UBM7	DHCR7	7-dehydrocholesterol reductase OS=Homo sapiens GN=DHCR7 PE=1 SV=1 - [DHCR7_HUMAN]	0	50.0737	77.3019	0	0	0	0	64.2833	0	0	0	0	0	0	0	0	0	0	0	0	48.8002	0	8	10	0.24162	0.478287	17.4235	30.4564	4.43638	14.7138	0.25462	-1.97358
Q9UNW1	MINPP1	Multiple inositol polyphosphate phosphatase 1 OS=Homo sapiens GN=MINPP1 PE=1 SV=1 - [MINP1_HUMAN]	0	0	8.64916	0	0	11.1018	10.3836	0	0	0	0	0	0	4.69001	0	0	0	0	0	0	0	0	8	10	0.24162	0.478287	2.73951	4.72571	0.426364	1.41409	0.155635	-2.68376
A0A0C4DH32	IGHV3-20	Immunoglobulin heavy variable 3-20 OS=Homo sapiens GN=IGHV3-20 PE=3 SV=2 - [HV320_HUMAN]	0	0	0	0	0	0	0	0	690.876	0	733.635	0	0	0	0	0	0	0	0	538.577	0	0	9	10	0.509219	0.632652	129.501	288.28	48.9616	162.387	0.378079	-1.40324
A2RUS2	DENND3	DENN domain-containing protein 3 OS=Homo sapiens GN=DENND3 PE=1 SV=2 - [DEND3_HUMAN]	0	0	0	365.35	276.296	0	0	0	0	0	0	0	0	0	361.485	0	0	0	0	0	0	0	9	10	0.582288	0.699615	58.3315	131.298	32.8622	108.992	0.56337	-0.827845
A6NM62	LRRC53	Leucine-rich repeat-containing protein 53 OS=Homo sapiens GN=LRRC53 PE=4 SV=2 - [LRC53_HUMAN]	0	0	1.02553	0	0	0	0	5.17836	0	0	0	0	0	0	0	0	0	0	0	0	0	2.56805	9	10	0.582288	0.699615	0.56399	1.56103	0.233459	0.774296	0.413942	-1.2725
O14578	CIT	Citron Rho-interacting kinase OS=Homo sapiens GN=CIT PE=1 SV=2 - [CTRO_HUMAN]	0	0	0	0	0	0	0	9.77225	12.9828	0	0	0	0	11.6048	0	0	0	0	0	0	0	0	9	10	0.582288	0.699615	2.06864	4.6581	1.05499	3.49899	0.509989	-0.971463
O15020	SPTBN2	Spectrin beta chain, non-erythrocytic 2 OS=Homo sapiens GN=SPTBN2 PE=1 SV=3 - [SPTN2_HUMAN]	6.89015	0	0	0	0	0	0	0	30.0965	0	0	0	0	23.6368	0	0	0	0	0	0	0	0	9	10	0.582288	0.699615	3.36242	9.10445	2.1488	7.12676	0.639063	-0.645971
O60494	CUBN	Cubilin OS=Homo sapiens GN=CUBN PE=1 SV=5 - [CUBN_HUMAN]	15.0619	0	0	0	0	0	240.097	0	0	0	0	0	0	0	0	44.1294	0	0	0	0	0	0	9	10	0.582288	0.699615	23.1962	72.0795	4.01177	13.3055	0.172949	-2.53158
O75150	RNF40	E3 ubiquitin-protein ligase BRE1B OS=Homo sapiens GN=RNF40 PE=1 SV=4 - [BRE1B_HUMAN]	0	2089.46	0	0	0	0	0	0	2226.38	0	0	0	0	0	0	0	0	0	0	0	0	2240.18	9	10	0.659911	0.760495	392.349	873.458	203.652	675.439	0.519059	-0.946029
O75362	ZNF217	Zinc finger protein 217 OS=Homo sapiens GN=ZNF217 PE=1 SV=1 - [ZN217_HUMAN]	40.2554	0	0	0	0	0	0	31.7469	0	0	0	0	0	0	0	0	0	0	36.4467	0	0	0	9	10	0.582288	0.699615	6.54566	14.6869	3.31333	10.9891	0.506188	-0.982256
O75445	USH2A	Usherin OS=Homo sapiens GN=USH2A PE=1 SV=3 - [USH2A_HUMAN]	0	19.0902	0	0	0	0	0	32.1192	0	0	0	0	0	0	0	0	0	0	11.6906	0	0	0	9	10	0.509219	0.632652	4.6554	10.7596	1.06278	3.52484	0.228289	-2.13106
O75592	MYCBP2	E3 ubiquitin-protein ligase MYCBP2 OS=Homo sapiens GN=MYCBP2 PE=1 SV=3 - [MYCB2_HUMAN]	0	0	2.91123	0	0	1458.81	0	0	0	0	0	0	0	2.34753	0	0	0	0	0	0	0	0	9	10	0.509219	0.632652	132.884	439.762	0.213412	0.707807	0.001606	-9.28231
O94819	KBTBD11	Kelch repeat and BTB domain-containing protein 11 OS=Homo sapiens GN=KBTBD11 PE=1 SV=1 - [KBTBB_HUMAN]	0	0	0	0	0	0	84.8264	29.1566	0	0	0	0	0	0	0	12.5992	0	0	0	0	0	0	9	10	0.509219	0.632652	10.3621	26.2002	1.14538	3.7988	0.110536	-3.17741
O94875	SORBS2	Sorbin and SH3 domain-containing protein 2 OS=Homo sapiens GN=SORBS2 PE=1 SV=3 - [SRBS2_HUMAN]	0	0	0	0	0	25.3026	0	0	0	0	24.0863	0	0	0	0	0	0	0	0	22.3465	0	0	9	10	0.509219	0.632652	4.48989	9.99308	2.0315	6.73771	0.45246	-1.14414
O95613	PCNT	Pericentrin OS=Homo sapiens GN=PCNT PE=1 SV=4 - [PCNT_HUMAN]	0	0	0	0	0	18.7205	0	0	0	725.14	0	0	0	0	0	189.314	0	0	0	0	0	0	9	10	0.582288	0.699615	67.6236	218.146	17.2104	57.0803	0.254502	-1.97425
P00558	PGK1	Phosphoglycerate kinase 1 OS=Homo sapiens GN=PGK1 PE=1 SV=3 - [PGK1_HUMAN]	0	0	6.39179	0	0	0	0	0	6.19837	0	0	0	0	2.89495	0	0	0	0	0	0	0	0	9	10	0.509219	0.632652	1.14456	2.54685	0.263177	0.872861	0.229938	-2.12069
P04040	CAT	Catalase OS=Homo sapiens GN=CAT PE=1 SV=3 - [CATA_HUMAN]	0	0	12.1598	0	5.16109	0	0	0	0	0	0	0	0	0	0	0	11.0892	0	0	0	0	0	9	10	0.582288	0.699615	1.57463	3.83698	1.00811	3.34352	0.640221	-0.643358
P05783	KRT18	Keratin, type I cytoskeletal 18 OS=Homo sapiens GN=KRT18 PE=1 SV=2 - [K1C18_HUMAN]	52.8368	0	0	0	52.353	0	0	0	0	0	0	68.9765	0	0	0	0	0	0	0	0	0	0	9	10	0.659911	0.760495	9.56271	21.276	6.27059	20.7972	0.655733	-0.608819
P11678	EPX	Eosinophil peroxidase OS=Homo sapiens GN=EPX PE=1 SV=2 - [PERE_HUMAN]	0	0	598.216	0	0	0	762.05	0	0	0	0	0	0	0	0	0	0	0	0	241.912	0	0	9	10	0.509219	0.632652	123.661	277.556	21.992	72.9391	0.177841	-2.49134
P14618	PKM	Pyruvate kinase PKM OS=Homo sapiens GN=PKM PE=1 SV=4 - [KPYM_HUMAN]	0	0	16.0829	0	0	0	0	0	5.05079	0	0	5.32659	0	0	0	0	0	0	0	0	0	0	9	10	0.582288	0.699615	1.92124	4.93525	0.484236	1.60603	0.252043	-1.98826
P17040	ZSCAN20	Zinc finger and SCAN domain-containing protein 20 OS=Homo sapiens GN=ZSCAN20 PE=2 SV=3 - [ZSC20_HUMAN]	0	0	0	0	0	4.39247	0	0	0	12.4635	0	0	0	0	0	0	0	0	0	0	70.7113	0	9	10	0.659911	0.760495	1.53236	3.8575	6.4283	21.3202	4.19503	2.06868
P20929	NEB	Nebulin OS=Homo sapiens GN=NEB PE=1 SV=5 - [NEBU_HUMAN]	0	0	0	13.4437	36.9746	0	0	0	0	0	0	0	0	0	0	0	0	0	41.1847	0	0	0	9	10	0.659911	0.760495	4.58348	11.475	3.74406	12.4176	0.81686	-0.291839
P21926	CD9	CD9 antigen OS=Homo sapiens GN=CD9 PE=1 SV=4 - [CD9_HUMAN]	0	0	42.325	0	0	0	0	0	30.4545	0	0	0	0	0	0	0	0	0	0	0	0	6.58274	9	10	0.509219	0.632652	6.61632	14.9578	0.598431	1.98477	0.0904477	-3.46677
P31629	HIVEP2	Transcription factor HIVEP2 OS=Homo sapiens GN=HIVEP2 PE=1 SV=2 - [ZEP2_HUMAN]	0	0	4.72592	389.273	0	0	0	0	0	0	0	0	0	0	74.8839	0	0	0	0	0	0	0	9	10	0.582288	0.699615	35.8181	117.236	6.80762	22.5783	0.190061	-2.39546
P32004	L1CAM	Neural cell adhesion molecule L1 OS=Homo sapiens GN=L1CAM PE=1 SV=2 - [L1CAM_HUMAN]	0	0	65.2367	0	0	40.6345	0	0	0	0	0	0	50.0147	0	0	0	0	0	0	0	0	0	9	10	0.582288	0.699615	9.62465	22.1089	4.5468	15.08	0.472411	-1.08188
P32926	DSG3	Desmoglein-3 OS=Homo sapiens GN=DSG3 PE=1 SV=2 - [DSG3_HUMAN]	0	0	0	0	0	0	0	0	1.9649	1.70922	0	0	0	0	0	0	0	0	0	0	0	9.61494	9	10	0.659911	0.760495	0.334012	0.745325	0.874085	2.89901	2.61693	1.38788
P36269	GGT5	Glutathione hydrolase 5 proenzyme OS=Homo sapiens GN=GGT5 PE=1 SV=2 - [GGT5_HUMAN]	0	0	0	0	0	33.67	0	28.6553	0	0	0	0	0	0	0	49.2461	0	0	0	0	0	0	9	10	0.659911	0.760495	5.66593	12.6557	4.47692	14.8483	0.790147	-0.339807
P48506	GCLC	Glutamate--cysteine ligase catalytic subunit OS=Homo sapiens GN=GCLC PE=1 SV=2 - [GSH1_HUMAN]	0	0	0	0	0	10.971	0	0	0	30.2272	0	0	30.5982	0	0	0	0	0	0	0	0	0	9	10	0.659911	0.760495	3.74528	9.37947	2.78166	9.22571	0.74271	-0.42913
P52292	KPNA2	Importin subunit alpha-1 OS=Homo sapiens GN=KPNA2 PE=1 SV=1 - [IMA1_HUMAN]	0	0	0	0	0	0	0	17.5927	0	0	25.6052	8.32733	0	0	0	0	0	0	0	0	0	0	9	10	0.509219	0.632652	3.92708	8.919	0.75703	2.51078	0.192772	-2.37503
P52741	ZNF134	Zinc finger protein 134 OS=Homo sapiens GN=ZNF134 PE=1 SV=2 - [ZN134_HUMAN]	0	0	128.634	0	0	0	0	0	0	113.634	0	0	0	0	0	0	153.11	0	0	0	0	0	9	10	0.659911	0.760495	22.0243	49.1157	13.9191	46.1643	0.631985	-0.662038
P58335	ANTXR2	Anthrax toxin receptor 2 OS=Homo sapiens GN=ANTXR2 PE=1 SV=5 - [ANTR2_HUMAN]	0	0	0	0	8.48584	0	8.04562	0	0	0	0	5.0313	0	0	0	0	0	0	0	0	0	0	9	10	0.509219	0.632652	1.50286	3.3451	0.457391	1.51699	0.304347	-1.71621
P61599	NAA20	N-alpha-acetyltransferase 20 OS=Homo sapiens GN=NAA20 PE=1 SV=1 - [NAA20_HUMAN]	0	0	0	0	0	53.9678	0	0	0	72.1409	0	0	0	0	46.304	0	0	0	0	0	0	0	9	10	0.509219	0.632652	11.4644	25.8284	4.20946	13.9612	0.367176	-1.44546
P98174	FGD1	FYVE, RhoGEF and PH domain-containing protein 1 OS=Homo sapiens GN=FGD1 PE=1 SV=2 - [FGD1_HUMAN]	0	0	104.929	13.4298	0	0	0	0	0	0	0	0	0	0	0	0	0	0	0	0	34.4469	0	9	10	0.582288	0.699615	10.7599	31.4911	3.13153	10.3861	0.291038	-1.78072
Q02224	CENPE	Centromere-associated protein E OS=Homo sapiens GN=CENPE PE=1 SV=2 - [CENPE_HUMAN]	0	0	325.589	0	0	0	387.899	0	0	0	0	0	0	94.9932	0	0	0	0	0	0	0	0	9	10	0.509219	0.632652	64.8626	144.981	8.63574	28.6415	0.133139	-2.90899
Q06190	PPP2R3A	Serine/threonine-protein phosphatase 2A regulatory subunit B'' subunit alpha OS=Homo sapiens GN=PPP2R3A PE=1 SV=1 - [P2R3A_HUMAN]	0	0	5.08029	0	0	0	0	0	15.9959	0	0	0	0	0	0	0	0	0	6.52393	0	0	0	9	10	0.582288	0.699615	1.91602	4.91219	0.593084	1.96704	0.30954	-1.6918
Q07954	LRP1	Prolow-density lipoprotein receptor-related protein 1 OS=Homo sapiens GN=LRP1 PE=1 SV=2 - [LRP1_HUMAN]	0	0	23.0269	0	0	0	0	0	71.3149	0	0	0	0	0	0	0	0	0	50.3877	0	0	0	9	10	0.582288	0.699615	8.57653	21.9247	4.5807	15.1925	0.534098	-0.904825
Q08830	FGL1	Fibrinogen-like protein 1 OS=Homo sapiens GN=FGL1 PE=1 SV=3 - [FGL1_HUMAN]	5.29738	0	5.82634	0	0	0	0	0	0	0	0	0	0	0	0	0	0	0	3.82986	0	0	0	9	10	0.509219	0.632652	1.01125	2.25299	0.348169	1.15475	0.344297	-1.53827
Q12965	MYO1E	Unconventional myosin-Ie OS=Homo sapiens GN=MYO1E PE=1 SV=2 - [MYO1E_HUMAN]	0	14.1063	0	0	0	0	0	4.28741	0	0	0	9.44707	0	0	0	0	0	0	0	0	0	0	9	10	0.582288	0.699615	1.67215	4.31986	0.858825	2.8484	0.513604	-0.961272
Q13085	ACACA	Acetyl-CoA carboxylase 1 OS=Homo sapiens GN=ACACA PE=1 SV=2 - [ACACA_HUMAN]	0	0	541.859	41.0579	0	0	0	0	0	0	0	0	0	0	0	0	0	7.79657	0	0	0	0	9	10	0.509219	0.632652	52.9925	162.606	0.708779	2.35075	0.0133751	-6.22431
Q13107	USP4	Ubiquitin carboxyl-terminal hydrolase 4 OS=Homo sapiens GN=USP4 PE=1 SV=3 - [UBP4_HUMAN]	0	0	0	0	0	0	11.9974	0	0	0	45.8305	0	0	0	0	0	18.365	0	0	0	0	0	9	10	0.582288	0.699615	5.25709	13.9297	1.66954	5.53725	0.317579	-1.65481
Q14324	MYBPC2	Myosin-binding protein C, fast-type OS=Homo sapiens GN=MYBPC2 PE=1 SV=2 - [MYPC2_HUMAN]	0	0	0	13.8084	13.6008	0	0	0	0	0	0	0.809834	0	0	0	0	0	0	0	0	0	0	9	10	0.509219	0.632652	2.49175	5.54399	0.0736213	0.244174	0.029546	-5.08089
Q14807	KIF22	Kinesin-like protein KIF22 OS=Homo sapiens GN=KIF22 PE=1 SV=5 - [KIF22_HUMAN]	0	0	2.50968	0	0	0	0	0	3.25324	0	0	0	0	0	0	0	0	0	0	0	20.975	0	9	10	0.659911	0.760495	0.523901	1.1774	1.90682	6.3242	3.63965	1.8638
Q15413	RYR3	Ryanodine receptor 3 OS=Homo sapiens GN=RYR3 PE=1 SV=3 - [RYR3_HUMAN]	0	0	0	19.0607	7.49559	0	0	0	0	0	0	0	0	0	0	0	0	0	0	0	4.45548	0	9	10	0.509219	0.632652	2.41421	5.96139	0.405044	1.34338	0.167775	-2.5754
Q16099	GRIK4	Glutamate receptor ionotropic, kainate 4 OS=Homo sapiens GN=GRIK4 PE=2 SV=2 - [GRIK4_HUMAN]	14.2529	0	0	0	0	0	0	12.3703	0	0	0	0	0	9.95202	0	0	0	0	0	0	0	0	9	10	0.509219	0.632652	2.42029	5.40124	0.904729	3.00065	0.37381	-1.41962
Q16827	PTPRO	Receptor-type tyrosine-protein phosphatase O OS=Homo sapiens GN=PTPRO PE=1 SV=2 - [PTPRO_HUMAN]	0	0	0	0	0	0	0	0	352.426	0	7.9776	0	0	0	0	0	0	0	6.48835	0	0	0	9	10	0.509219	0.632652	32.7639	106.047	0.58985	1.95631	0.018003	-5.79562
Q32ZL2	PLPPR5	Phospholipid phosphatase-related protein type 5 OS=Homo sapiens GN=PLPPR5 PE=2 SV=2 - [PLPR5_HUMAN]	0	0	0	0	0	0	0	0	1.11666	1.58822	0	0	0	0	0	0	0	0	76.3733	0	0	0	9	10	0.659911	0.760495	0.245899	0.557159	6.94303	23.0274	28.2353	4.81943
Q3SXZ7	TTLL9	Probable tubulin polyglutamylase TTLL9 OS=Homo sapiens GN=TTLL9 PE=2 SV=3 - [TTLL9_HUMAN]	0	0	0	10.7386	0	0	0	0	7.3678	0	0	0	0	0	0	0	0	0	0	0	0	4.85878	9	10	0.509219	0.632652	1.64603	3.73895	0.441707	1.46498	0.268346	-1.89783
Q4ADV7	RIC1	RAB6A-GEF complex partner protein 1 OS=Homo sapiens GN=RIC1 PE=1 SV=2 - [RIC1_HUMAN]	0	0	0	18.6081	18.4259	0	0	0	0	0	0	0	0	0	0	0	0	0	29.1639	0	0	0	9	10	0.659911	0.760495	3.36673	7.49061	2.65127	8.79325	0.78749	-0.344667
Q5KU26	COLEC12	Collectin-12 OS=Homo sapiens GN=COLEC12 PE=1 SV=3 - [COL12_HUMAN]	0	0	0	0	0	435.873	0	0	0	0	478.213	0	0	0	327.342	0	0	0	0	0	0	0	9	10	0.509219	0.632652	83.0987	185.125	29.7584	98.6973	0.358108	-1.48153
Q5SVZ6	ZMYM1	Zinc finger MYM-type protein 1 OS=Homo sapiens GN=ZMYM1 PE=1 SV=1 - [ZMYM1_HUMAN]	0	6.40674	0	0	8.9446	0	0	0	0	0	0	0	0	0	0	0	0	0	0	25.1813	0	0	9	10	0.659911	0.760495	1.39558	3.15639	2.28921	7.59246	1.64033	0.713989
Q5TEA3	C20orf194	Uncharacterized protein C20orf194 OS=Homo sapiens GN=C20orf194 PE=1 SV=1 - [CT194_HUMAN]	0	0	0	0	366.23	0	0	0	244.355	0	0	0	0	0	0	0	0	0	0	0	69.9667	0	9	10	0.509219	0.632652	55.5077	126.468	6.36061	21.0958	0.11459	-3.12545
Q5THJ4	VPS13D	Vacuolar protein sorting-associated protein 13D OS=Homo sapiens GN=VPS13D PE=1 SV=2 - [VP13D_HUMAN]	0	0	32.821	0	47.2951	0	0	0	0	0	0	0	0	28.975	0	0	0	0	0	0	0	0	9	10	0.509219	0.632652	7.28328	16.5243	2.63409	8.7363	0.361663	-1.46728
Q6P179	ERAP2	Endoplasmic reticulum aminopeptidase 2 OS=Homo sapiens GN=ERAP2 PE=1 SV=2 - [ERAP2_HUMAN]	0	31.4645	0	0	0	0	0	20.1506	0	0	0	0	0	0	0	0	0	0	0	0	34.0913	0	9	10	0.659911	0.760495	4.69229	10.7418	3.09921	10.2789	0.660491	-0.598389
Q7Z4T9	MAATS1	Cilia- and flagella-associated protein 91 OS=Homo sapiens GN=MAATS1 PE=1 SV=2 - [CFA91_HUMAN]	0	0	13.0557	0	0	0	0	0	10.313	0	0	0	0	10.9799	0	0	0	0	0	0	0	0	9	10	0.582288	0.699615	2.12442	4.76616	0.998174	3.31057	0.469857	-1.08971
Q86Y13	DZIP3	E3 ubiquitin-protein ligase DZIP3 OS=Homo sapiens GN=DZIP3 PE=1 SV=2 - [DZIP3_HUMAN]	0	0	0	2.01444	0	0	5.86195	0	0	0	0	0	0	0	0	0	0	0	3.03694	0	0	0	9	10	0.582288	0.699615	0.716035	1.81054	0.276085	0.915671	0.385575	-1.37492
Q8IVF4	DNAH10	Dynein heavy chain 10, axonemal OS=Homo sapiens GN=DNAH10 PE=1 SV=4 - [DYH10_HUMAN]	0	0	48.9685	0	0	0	101.394	0	0	0	0	0	0	0	11.7803	0	0	0	0	0	0	0	9	10	0.509219	0.632652	13.6693	32.5934	1.07093	3.55188	0.0783457	-3.674
Q8IWJ2	GCC2	GRIP and coiled-coil domain-containing protein 2 OS=Homo sapiens GN=GCC2 PE=1 SV=4 - [GCC2_HUMAN]	0	0	0	0	23.9587	0	0	0	0	104.984	0	0	0	0	0	0	0	0	0	0	41.9216	0	9	10	0.582288	0.699615	11.722	31.7555	3.81106	12.6399	0.32512	-1.62096
Q8IYD8	FANCM	Fanconi anemia group M protein OS=Homo sapiens GN=FANCM PE=1 SV=2 - [FANCM_HUMAN]	0	0	31.4756	0	0	0	0	18.1968	0	0	0	0	0	0	0	0	16.3364	0	0	0	0	0	9	10	0.509219	0.632652	4.51567	10.4763	1.48513	4.92562	0.328884	-1.60435
Q8N3U4	STAG2	Cohesin subunit SA-2 OS=Homo sapiens GN=STAG2 PE=1 SV=3 - [STAG2_HUMAN]	0	0	2.7337	0	0	0	0	0	2.09604	0	0	0	0	0	0	0	0	0	2796.86	0	0	0	9	10	0.659911	0.760495	0.439067	0.987215	254.26	843.284	579.09	9.17764
Q8N9I5	FADS6	Fatty acid desaturase 6 OS=Homo sapiens GN=FADS6 PE=1 SV=2 - [FADS6_HUMAN]	0	0	0	0	13.1385	0	0	14.2926	0	0	0	0	0	0	0	0	0	52.3784	0	0	0	0	9	10	0.659911	0.760495	2.49373	5.55421	4.76167	15.7927	1.90945	0.93316
Q8NDZ0	BEND2	BEN domain-containing protein 2 OS=Homo sapiens GN=BEND2 PE=2 SV=2 - [BEND2_HUMAN]	0	0	10.518	7.40833	0	0	0	0	0	0	0	0	0	0	0	0	0	0	7.29973	0	0	0	9	10	0.509219	0.632652	1.62967	3.69186	0.663612	2.20095	0.407207	-1.29617
Q8TCX1	DYNC2LI1	Cytoplasmic dynein 2 light intermediate chain 1 OS=Homo sapiens GN=DYNC2LI1 PE=1 SV=1 - [DC2L1_HUMAN]	0	0	0	106.025	0	0	0	0	0	185.1	0	0	0	0	0	0	205.666	0	0	0	0	0	9	10	0.659911	0.760495	26.4659	61.4804	18.6969	62.0107	0.706453	-0.501334
Q8WXH0	SYNE2	Nesprin-2 OS=Homo sapiens GN=SYNE2 PE=1 SV=3 - [SYNE2_HUMAN]	1.68613	0	0	2.24953	0	0	0	0	0	0	0	0	46.306	0	0	0	0	0	0	0	0	0	9	10	0.659911	0.760495	0.357787	0.805933	4.20963	13.9618	11.7657	3.55652
Q92608	DOCK2	Dedicator of cytokinesis protein 2 OS=Homo sapiens GN=DOCK2 PE=1 SV=2 - [DOCK2_HUMAN]	67.3073	0	0	0	0	0	3.42876	0	0	0	0	0	0	0	0	0	0	0	146.245	0	0	0	9	10	0.659911	0.760495	6.43055	20.2167	13.295	44.0945	2.06747	1.04787
Q9BXL6	CARD14	Caspase recruitment domain-containing protein 14 OS=Homo sapiens GN=CARD14 PE=1 SV=2 - [CAR14_HUMAN]	0	0	0	0	3.98271	0	0	0	0	12.7488	0	0	0	0	0	0	0	0	0	0	0	3.84	9	10	0.509219	0.632652	1.52105	3.91082	0.349091	1.1578	0.229507	-2.12339
Q9H0X9	OSBPL5	Oxysterol-binding protein-related protein 5 OS=Homo sapiens GN=OSBPL5 PE=1 SV=1 - [OSBL5_HUMAN]	18.4693	6.02299	0	0	0	0	0	0	0	0	0	0	0	24.042	0	0	0	0	0	0	0	0	9	10	0.659911	0.760495	2.22658	5.68207	2.18564	7.24895	0.981615	-0.0267713
Q9H3R0	KDM4C	Lysine-specific demethylase 4C OS=Homo sapiens GN=KDM4C PE=1 SV=2 - [KDM4C_HUMAN]	3823.04	0	2956.58	0	0	0	0	0	0	0	0	0	0	0	0	61.1018	0	0	0	0	0	0	9	10	0.509219	0.632652	616.329	1384.87	5.55471	18.4229	0.00901256	-6.79385
Q9H6X5	C19orf44	Uncharacterized protein C19orf44 OS=Homo sapiens GN=C19orf44 PE=1 SV=1 - [CS044_HUMAN]	0	18.6203	0	11.6412	0	0	0	0	0	0	0	9.45108	0	0	0	0	0	0	0	0	0	0	9	10	0.509219	0.632652	2.75105	6.3165	0.859189	2.84961	0.312314	-1.67893
Q9NPI8	FANCF	Fanconi anemia group F protein OS=Homo sapiens GN=FANCF PE=1 SV=1 - [FANCF_HUMAN]	187.854	0	0	280.27	0	0	0	0	0	0	0	0	0	0	0	0	0	644.076	0	0	0	0	9	10	0.659911	0.760495	42.5567	96.9116	58.5524	194.196	1.37587	0.460341
Q9NVR0	KLHL11	Kelch-like protein 11 OS=Homo sapiens GN=KLHL11 PE=1 SV=1 - [KLH11_HUMAN]	0	0	9.61149	0	0	0	15.1774	0	0	0	0	0	0	0	0	5.94458	0	0	0	0	0	0	9	10	0.509219	0.632652	2.25354	5.16597	0.540417	1.79236	0.239808	-2.06005
Q9NY91	SLC5A4	Solute carrier family 5 member 4 OS=Homo sapiens GN=SLC5A4 PE=1 SV=1 - [SC5A4_HUMAN]	0	0	47.0816	0	0	0	48.3304	0	0	0	0	0	0	0	0	0	309.523	0	0	0	0	0	9	10	0.659911	0.760495	8.67381	19.3	28.1385	93.3248	3.24407	1.69781
Q9P032	NDUFAF4	NADH dehydrogenase [ubiquinone] 1 alpha subcomplex assembly factor 4 OS=Homo sapiens GN=NDUFAF4 PE=1 SV=1 - [NDUF4_HUMAN]	0	0	0	0	0	35.737	0	0	87.6676	0	0	0	0	115.686	0	0	0	0	0	0	0	0	9	10	0.659911	0.760495	11.2186	27.5287	10.5169	34.8807	0.937455	-0.0931784
Q9UH36	SRRD	SRR1-like protein OS=Homo sapiens GN=SRRD PE=2 SV=1 - [SRR1L_HUMAN]	0	0	0	7.48263	0	0	0	0	0	0	23.0193	0	0	0	0	0	0	0	0	0	0	87.0609	9	10	0.659911	0.760495	2.7729	7.08024	7.91463	26.2499	2.85428	1.51313
Q9UKZ4	TENM1	Teneurin-1 OS=Homo sapiens GN=TENM1 PE=1 SV=2 - [TEN1_HUMAN]	0	0	0	0	0	41.7194	0	0	95.742	0	0	0	0	0	0	0	0	0	100.616	0	0	0	9	10	0.659911	0.760495	12.4965	30.3138	9.14688	30.3368	0.731956	-0.450172
Q9ULD0	OGDHL	2-oxoglutarate dehydrogenase-like, mitochondrial OS=Homo sapiens GN=OGDHL PE=1 SV=3 - [OGDHL_HUMAN]	0	0	0	0	62.1774	0	0	0	0	0	11.3984	0	0	0	0	0	0	0	0	0	177.75	0	9	10	0.659911	0.760495	6.68871	18.7185	16.1591	53.5936	2.41588	1.27255
Q9UMN6	KMT2B	Histone-lysine N-methyltransferase 2B OS=Homo sapiens GN=KMT2B PE=1 SV=1 - [KMT2B_HUMAN]	0	293.564	0	0	136.869	0	0	0	0	0	0	0	0	238.469	0	0	0	0	0	0	0	0	9	10	0.582288	0.699615	39.1303	93.8456	21.679	71.901	0.55402	-0.851989
Q9UNK9	ANGEL1	Protein angel homolog 1 OS=Homo sapiens GN=ANGEL1 PE=1 SV=1 - [ANGE1_HUMAN]	0	0	0	0	0	0	0	21.6119	56.0644	0	0	0	0	0	0	52.9028	0	0	0	0	0	0	9	10	0.582288	0.699615	7.06148	17.4979	4.80934	15.9508	0.681067	-0.554131
A0A087WSX0	IGLV5-45	Immunoglobulin lambda variable 5-45 OS=Homo sapiens GN=IGLV5-45 PE=3 SV=1 - [LV545_HUMAN]	1.78567	0	0	0	0	0	0	0	0	0	0	0	0	0	0	0	0	0	35.6826	0	0	0	10	10	1	1	0.162334	0.5384	3.24388	10.7587	19.9827	4.32068
A0A0B4J1V1	IGHV3-21	Immunoglobulin heavy variable 3-21 OS=Homo sapiens GN=IGHV3-21 PE=1 SV=1 - [HV321_HUMAN]	362.2	0	0	0	0	0	0	0	0	0	0	0	0	0	0	0	0	438.633	0	0	0	0	10	10	1	1	32.9273	109.207	39.8758	132.253	1.21103	0.27623
A0AVI2	FER1L5	Fer-1-like protein 5 OS=Homo sapiens GN=FER1L5 PE=2 SV=3 - [FR1L5_HUMAN]	0	0	0	0	0	0	0	9.6351	0	0	0	0	0	0	0	0	11.5641	0	0	0	0	0	10	10	1	1	0.875918	2.90509	1.05128	3.4867	1.2002	0.263279
A2IDD5	CCDC78	Coiled-coil domain-containing protein 78 OS=Homo sapiens GN=CCDC78 PE=2 SV=1 - [CCD78_HUMAN]	0	0	0	19.6744	0	0	0	0	0	0	0	0	0	10.7089	0	0	0	0	0	0	0	0	10	10	1	1	1.78858	5.93206	0.973539	3.22886	0.544308	-0.877506
A6NFE2	SMCO2	Single-pass membrane and coiled-coil domain-containing protein 2 OS=Homo sapiens GN=SMCO2 PE=2 SV=2 - [SMCO2_HUMAN]	0	0	0	9.56472	0	0	0	0	0	0	0	0	0	14.7704	0	0	0	0	0	0	0	0	10	10	1	1	0.86952	2.88387	1.34276	4.45344	1.54426	0.626913
A6NH00	OR2T8	Olfactory receptor 2T8 OS=Homo sapiens GN=OR2T8 PE=3 SV=1 - [OR2T8_HUMAN]	0	0	0	0	0	0	0	0	475.804	0	0	0	0	0.424328	0	0	0	0	0	0	0	0	10	10	1	1	43.2549	143.46	0.0385753	0.12794	0.000891812	-10.131
A6NMB1	SIGLEC16	Sialic acid-binding Ig-like lectin 16 OS=Homo sapiens GN=SIGLEC16 PE=2 SV=3 - [SIG16_HUMAN]	0	0	0	0	0	0	2524.14	0	0	0	0	0	0	0	9.05526	0	0	0	0	0	0	0	10	10	1	1	229.467	761.057	0.823206	2.73026	0.00358746	-8.12282
O00115	DNASE2	Deoxyribonuclease-2-alpha OS=Homo sapiens GN=DNASE2 PE=1 SV=2 - [DNS2A_HUMAN]	0	0	0	0	0	0	0	0	0	35.982	0	0	0	0	0	48.1547	0	0	0	0	0	0	10	10	1	1	3.27109	10.849	4.3777	14.5192	1.3383	0.4204
O00267	SUPT5H	Transcription elongation factor SPT5 OS=Homo sapiens GN=SUPT5H PE=1 SV=1 - [SPT5H_HUMAN]	0	0	0	0	0	0	0	24.1175	0	0	0	0	0	0	0	0	0	24.0857	0	0	0	0	10	10	1	1	2.1925	7.27169	2.18961	7.26211	0.998682	-0.0019021
O15063	KIAA0355	Uncharacterized protein KIAA0355 OS=Homo sapiens GN=KIAA0355 PE=1 SV=2 - [K0355_HUMAN]	0	0	0	55.7205	0	0	0	0	0	0	0	0	0	0	0	0	0	0	0	0	45.5528	0	10	10	1	1	5.0655	16.8004	4.14116	13.7347	0.817523	-0.290669
O43300	LRRTM2	Leucine-rich repeat transmembrane neuronal protein 2 OS=Homo sapiens GN=LRRTM2 PE=2 SV=3 - [LRRT2_HUMAN]	0	0	0	101.508	0	0	0	0	0	0	0	0	0	3.06535	0	0	0	0	0	0	0	0	10	10	1	1	9.22801	30.6058	0.278668	0.924238	0.0301981	-5.0494
O60241	ADGRB2	Adhesion G protein-coupled receptor B2 OS=Homo sapiens GN=ADGRB2 PE=1 SV=2 - [AGRB2_HUMAN]	0	0	0	0	0	0	0	0	0	60.7951	0	0	0	0	0	0	0	0	0	1.79857	0	0	10	10	1	1	5.52682	18.3304	0.163507	0.54229	0.0295842	-5.07903
O60449	LY75	Lymphocyte antigen 75 OS=Homo sapiens GN=LY75 PE=1 SV=3 - [LY75_HUMAN]	0	0	0	10.6315	0	0	0	0	0	0	0	0	0	0	0	15.1697	0	0	0	0	0	0	10	10	1	1	0.966496	3.2055	1.37906	4.57382	1.42687	0.512849
O60462	NRP2	Neuropilin-2 OS=Homo sapiens GN=NRP2 PE=1 SV=2 - [NRP2_HUMAN]	18.5241	0	0	0	0	0	0	0	0	0	0	0	0	13.592	0	0	0	0	0	0	0	0	10	10	1	1	1.68401	5.58523	1.23564	4.09815	0.733747	-0.446645
O75165	DNAJC13	DnaJ homolog subfamily C member 13 OS=Homo sapiens GN=DNAJC13 PE=1 SV=5 - [DJC13_HUMAN]	0	0	0	0	15.6939	0	0	0	0	0	0	0	0	0	0	0	0	0	0	45.063	0	0	10	10	1	1	1.42672	4.73188	4.09663	13.587	2.87137	1.52174
O75874	IDH1	Isocitrate dehydrogenase [NADP] cytoplasmic OS=Homo sapiens GN=IDH1 PE=1 SV=2 - [IDHC_HUMAN]	0	0	0	0	0	0	0	10.7215	0	0	0	0	0	0	0	0	0	0	0	11.9915	0	0	10	10	1	1	0.97468	3.23265	1.09014	3.61557	1.11846	0.161508
O75962	TRIO	Triple functional domain protein OS=Homo sapiens GN=TRIO PE=1 SV=2 - [TRIO_HUMAN]	0	0	0	0	0	0	10.6499	0	0	0	0	0	0	0	0	0	0	0	0	5.92034	0	0	10	10	1	1	0.968171	3.21106	0.538213	1.78505	0.555906	-0.847086
O75976	CPD	Carboxypeptidase D OS=Homo sapiens GN=CPD PE=1 SV=2 - [CBPD_HUMAN]	0	0	0	0	28.5633	0	0	0	0	0	0	3.09909	0	0	0	0	0	0	0	0	0	0	10	10	1	1	2.59666	8.61215	0.281736	0.934411	0.108499	-3.20424
O94906	PRPF6	Pre-mRNA-processing factor 6 OS=Homo sapiens GN=PRPF6 PE=1 SV=1 - [PRP6_HUMAN]	0	0	0	52.666	0	0	0	0	0	0	0	0	0	0	56.6028	0	0	0	0	0	0	0	10	10	1	1	4.78782	15.8794	5.14571	17.0664	1.07475	0.104003
O95170	CDRT1	CMT1A duplicated region transcript 1 protein OS=Homo sapiens GN=CDRT1 PE=2 SV=3 - [CDRT1_HUMAN]	0	0	0	0	0	0	0	0	0	0	212.013	0	0	0	0	0	292.689	0	0	0	0	0	10	10	1	1	19.2739	63.9245	26.6081	88.249	1.38052	0.465212
O95714	HERC2	E3 ubiquitin-protein ligase HERC2 OS=Homo sapiens GN=HERC2 PE=1 SV=2 - [HERC2_HUMAN]	0	0	0	0	0	0	25.616	0	0	0	0	0	0	0	0	0	0	0	28.4554	0	0	0	10	10	1	1	2.32873	7.72352	2.58686	8.57963	1.11084	0.151656
O95970	LGI1	Leucine-rich glioma-inactivated protein 1 OS=Homo sapiens GN=LGI1 PE=1 SV=1 - [LGI1_HUMAN]	0	0	0	0	0	0	0	0	117.607	0	0	0	0	0	113.534	0	0	0	0	0	0	0	10	10	1	1	10.6916	35.4599	10.3213	34.2319	0.965369	-0.0508472
P02100	HBE1	Hemoglobin subunit epsilon OS=Homo sapiens GN=HBE1 PE=1 SV=2 - [HBE_HUMAN]	0	0	0	0	0	0	1624.55	0	0	0	0	0	0	1182.44	0	0	0	0	0	0	0	0	10	10	1	1	147.687	489.822	107.494	356.518	0.727852	-0.458283
P05019	IGF1	Insulin-like growth factor I OS=Homo sapiens GN=IGF1 PE=1 SV=1 - [IGF1_HUMAN]	0	0	0	17.7137	0	0	0	0	0	0	0	0	0	0	0	13.3981	0	0	0	0	0	0	10	10	1	1	1.61034	5.34088	1.21801	4.03969	0.756372	-0.402833
P05060	CHGB	Secretogranin-1 OS=Homo sapiens GN=CHGB PE=1 SV=2 - [SCG1_HUMAN]	0	0	0	0	0	0	0	0	0	41.1558	0	0	31.8408	0	0	0	0	0	0	0	0	0	10	10	1	1	3.74144	12.4089	2.89461	9.60035	0.773664	-0.370221
P05534	HLA-A	HLA class I histocompatibility antigen, A-24 alpha chain OS=Homo sapiens GN=HLA-A PE=1 SV=2 - [1A24_HUMAN]	0	0	0	7.96333	0	0	0	0	0	0	0	13.49	0	0	0	0	0	0	0	0	0	0	10	10	1	1	0.723939	2.40103	1.22636	4.06739	1.69401	0.760446
P07195	LDHB	L-lactate dehydrogenase B chain OS=Homo sapiens GN=LDHB PE=1 SV=2 - [LDHB_HUMAN]	0	0	7.7776	0	0	0	0	0	0	0	0	0	0	9.02694	0	0	0	0	0	0	0	0	10	10	1	1	0.707055	2.34504	0.820631	2.72172	1.16063	0.214911
P12757	SKIL	Ski-like protein OS=Homo sapiens GN=SKIL PE=1 SV=2 - [SKIL_HUMAN]	0	0	0	0	0	0	0	0	7.41402	0	0	0	0	0.783023	0	0	0	0	0	0	0	0	10	10	1	1	0.674002	2.23541	0.0711839	0.23609	0.105614	-3.24313
P13611	VCAN	Versican core protein OS=Homo sapiens GN=VCAN PE=1 SV=3 - [CSPG2_HUMAN]	0	0	9.85645	0	0	0	0	0	0	0	0	0	0	12.3703	0	0	0	0	0	0	0	0	10	10	1	1	0.896041	2.97183	1.12457	3.72978	1.25504	0.327739
P13637	ATP1A3	Sodium/potassium-transporting ATPase subunit alpha-3 OS=Homo sapiens GN=ATP1A3 PE=1 SV=3 - [AT1A3_HUMAN]	0	0	0	0	0	0	58.0204	0	0	0	0	0	0	0	30.2796	0	0	0	0	0	0	0	10	10	1	1	5.27458	17.4938	2.75269	9.12965	0.521879	-0.938211
P14770	GP9	Platelet glycoprotein IX OS=Homo sapiens GN=GP9 PE=1 SV=3 - [GPIX_HUMAN]	0	0	20.1211	0	0	0	0	0	0	0	0	0	0	8.61947	0	0	0	0	0	0	0	0	10	10	1	1	1.82919	6.06673	0.783589	2.59887	0.428381	-1.22303
P17020	ZNF16	Zinc finger protein 16 OS=Homo sapiens GN=ZNF16 PE=1 SV=3 - [ZNF16_HUMAN]	0	0	0	0	0	267.343	0	0	0	0	0	0	0	0	121.677	0	0	0	0	0	0	0	10	10	1	1	24.3039	80.607	11.0616	36.687	0.455135	-1.13563
P17693	HLA-G	HLA class I histocompatibility antigen, alpha chain G OS=Homo sapiens GN=HLA-G PE=1 SV=1 - [HLAG_HUMAN]	0	24.3094	0	0	0	0	0	0	0	0	0	0	0	0	0	0	0	109.142	0	0	0	0	10	10	1	1	2.20994	7.32955	9.92201	32.9076	4.48972	2.16662
P18577	RHCE	Blood group Rh(CE) polypeptide OS=Homo sapiens GN=RHCE PE=1 SV=2 - [RHCE_HUMAN]	0	0	0	0	0	0	33.9163	0	0	0	0	0	0	0	5.59528	0	0	0	0	0	0	0	10	10	1	1	3.0833	10.2262	0.508662	1.68704	0.164973	-2.5997
P20023	CR2	Complement receptor type 2 OS=Homo sapiens GN=CR2 PE=1 SV=2 - [CR2_HUMAN]	0	0	0	59.0064	0	0	0	0	0	0	0	0	0	63.8273	0	0	0	0	0	0	0	0	10	10	1	1	5.36422	17.7911	5.80248	19.2446	1.0817	0.113301
P20061	TCN1	Transcobalamin-1 OS=Homo sapiens GN=TCN1 PE=1 SV=2 - [TCO1_HUMAN]	0	0	0	0	0	0	0	36.5675	0	0	0	0	0	17.7587	0	0	0	0	0	0	0	0	10	10	1	1	3.32432	11.0255	1.61443	5.35445	0.485642	-1.04204
P24043	LAMA2	Laminin subunit alpha-2 OS=Homo sapiens GN=LAMA2 PE=1 SV=4 - [LAMA2_HUMAN]	0	0	0	0	0	0	208.035	0	0	0	0	0	0	0	0	0	0	0	0	36.6889	0	0	10	10	1	1	18.9123	62.725	3.33535	11.0621	0.176359	-2.50341
P26583	HMGB2	High mobility group protein B2 OS=Homo sapiens GN=HMGB2 PE=1 SV=2 - [HMGB2_HUMAN]	0	0	0	0	0	0	0	1.80141	0	0	0	0	2.23449	0	0	0	0	0	0	0	0	0	10	10	1	1	0.163765	0.543146	0.203135	0.673724	1.24041	0.310818
P27708	CAD	CAD protein OS=Homo sapiens GN=CAD PE=1 SV=3 - [PYR1_HUMAN]	25.7638	0	0	0	0	0	0	0	0	0	0	0	0	0	0	0	0	0	0	19.7658	0	0	10	10	1	1	2.34216	7.76806	1.79689	5.95963	0.767196	-0.382334
P28336	NMBR	Neuromedin-B receptor OS=Homo sapiens GN=NMBR PE=1 SV=2 - [NMBR_HUMAN]	0	0	0	0	4.7907	0	0	0	0	0	0	0	0	0	0	0	0	5.20805	0	0	0	0	10	10	1	1	0.435518	1.44445	0.473459	1.57029	1.08712	0.120507
P28358	HOXD10	Homeobox protein Hox-D10 OS=Homo sapiens GN=HOXD10 PE=1 SV=2 - [HXD10_HUMAN]	0	0	0	7.91745	0	0	0	0	0	0	0	0	0	0	0	0	26.6396	0	0	0	0	0	10	10	1	1	0.719768	2.3872	2.42178	8.03213	3.36466	1.75046
P28799	GRN	Granulins OS=Homo sapiens GN=GRN PE=1 SV=2 - [GRN_HUMAN]	0	0	0	0	0	0	0	0	10.4637	0	0	0	0	0	0	18.108	0	0	0	0	0	0	10	10	1	1	0.951247	3.15493	1.64618	5.45977	1.73055	0.791231
P30466	HLA-B	HLA class I histocompatibility antigen, B-18 alpha chain OS=Homo sapiens GN=HLA-B PE=1 SV=1 - [1B18_HUMAN]	0	0	0	0	0	0	0	0	0	0	37.6484	0	0	0	0	0	0	0	0	0	68.1895	0	10	10	1	1	3.42258	11.3514	6.19905	20.5599	1.81122	0.856962
P31150	GDI1	Rab GDP dissociation inhibitor alpha OS=Homo sapiens GN=GDI1 PE=1 SV=2 - [GDIA_HUMAN]	0	0	0	0	0	0	16.0641	0	0	0	0	0	0	0	0	0	0	0	0	0	0	6.82895	10	10	1	1	1.46037	4.84351	0.620814	2.05901	0.425106	-1.2341
P33176	KIF5B	Kinesin-1 heavy chain OS=Homo sapiens GN=KIF5B PE=1 SV=1 - [KINH_HUMAN]	0	0	0	41.558	0	0	0	0	0	0	0	0	0	0	0	0	0	0	93.7239	0	0	0	10	10	1	1	3.778	12.5302	8.52035	28.2588	2.25525	1.17329
P37837	TALDO1	Transaldolase OS=Homo sapiens GN=TALDO1 PE=1 SV=2 - [TALDO_HUMAN]	0	0	0	10.8276	0	0	0	0	0	0	0	0	0	0	0	0	0	36.2946	0	0	0	0	10	10	1	1	0.984327	3.26464	3.29951	10.9432	3.35204	1.74504
P42338	PIK3CB	Phosphatidylinositol 4,5-bisphosphate 3-kinase catalytic subunit beta isoform OS=Homo sapiens GN=PIK3CB PE=1 SV=1 - [PK3CB_HUMAN]	0	32.4362	0	0	0	0	0	0	0	0	0	0	0	0	0	26.714	0	0	0	0	0	0	10	10	1	1	2.94874	9.77987	2.42855	8.05457	0.823587	-0.280007
P46087	NOP2	Probable 28S rRNA (cytosine(4447)-C(5))-methyltransferase OS=Homo sapiens GN=NOP2 PE=1 SV=2 - [NOP2_HUMAN]	14.5679	0	0	0	0	0	0	0	0	0	0	0	0	0	0	0	0	0	6.31247	0	0	0	10	10	1	1	1.32436	4.39239	0.573861	1.90328	0.433313	-1.20652
P47736	RAP1GAP	Rap1 GTPase-activating protein 1 OS=Homo sapiens GN=RAP1GAP PE=1 SV=2 - [RPGP1_HUMAN]	0	0	12.8781	0	0	0	0	0	0	0	0	0	0	0	0	0	0	1469.68	0	0	0	0	10	10	1	1	1.17073	3.88288	133.608	443.127	114.123	6.83445
P48764	SLC9A3	Sodium/hydrogen exchanger 3 OS=Homo sapiens GN=SLC9A3 PE=1 SV=2 - [SL9A3_HUMAN]	0	0	0	0	0	0	0	0	0	2.09017	0	0	0	0	0	0	0	0	0	0	0	25.255	10	10	1	1	0.190015	0.630209	2.29591	7.61467	12.0828	3.59488
P60059	SEC61G	Protein transport protein Sec61 subunit gamma OS=Homo sapiens GN=SEC61G PE=1 SV=1 - [SC61G_HUMAN]	0	0	0	0	0	0	0	0	33.4206	0	0	0	0	22.3938	0	0	0	0	0	0	0	0	10	10	1	1	3.03823	10.0767	2.0358	6.75198	0.67006	-0.577638
P60174	TPI1	Triosephosphate isomerase OS=Homo sapiens GN=TPI1 PE=1 SV=3 - [TPIS_HUMAN]	0	0	14.7374	0	0	0	0	0	0	0	0	0	19.4947	0	0	0	0	0	0	0	0	0	10	10	1	1	1.33976	4.44348	1.77225	5.87788	1.32281	0.403605
P82933	MRPS9	28S ribosomal protein S9, mitochondrial OS=Homo sapiens GN=MRPS9 PE=1 SV=2 - [RT09_HUMAN]	0	0	0	0	0	10.564	0	0	0	0	0	0	0	0	0	0	0	6.87601	0	0	0	0	10	10	1	1	0.960366	3.18517	0.625092	2.07319	0.650889	-0.619517
Q00535	CDK5	Cyclin-dependent-like kinase 5 OS=Homo sapiens GN=CDK5 PE=1 SV=3 - [CDK5_HUMAN]	0	0	0	0	175.322	0	0	0	0	0	0	0	0	0	0	0	126.943	0	0	0	0	0	10	10	1	1	15.9383	52.8615	11.5403	38.2748	0.724058	-0.465822
Q01484	ANK2	Ankyrin-2 OS=Homo sapiens GN=ANK2 PE=1 SV=4 - [ANK2_HUMAN]	0	0	0	0	0	0	0	138.243	0	0	0	0	0	0	0	0	36.7713	0	0	0	0	0	10	10	1	1	12.5676	41.6819	3.34285	11.087	0.26599	-1.91056
Q08945	SSRP1	FACT complex subunit SSRP1 OS=Homo sapiens GN=SSRP1 PE=1 SV=1 - [SSRP1_HUMAN]	0	0	0	0	25.049	0	0	0	0	0	0	0	0	0	0	0	0	0	8.59646	0	0	0	10	10	1	1	2.27718	7.55254	0.781497	2.59193	0.343187	-1.54294
Q0ZGT2	NEXN	Nexilin OS=Homo sapiens GN=NEXN PE=1 SV=1 - [NEXN_HUMAN]	0	0	0	0	9.28562	0	0	0	0	0	0	0	0	0	0	0	17.7425	0	0	0	0	0	10	10	1	1	0.844147	2.79972	1.61296	5.34958	1.91075	0.934143
Q13127	REST	RE1-silencing transcription factor OS=Homo sapiens GN=REST PE=1 SV=3 - [REST_HUMAN]	0	0	0	0	0	171.356	0	0	0	0	0	0	0	0	271.398	0	0	0	0	0	0	0	10	10	1	1	15.5778	51.6657	24.6726	81.8296	1.58383	0.663416
Q13201	MMRN1	Multimerin-1 OS=Homo sapiens GN=MMRN1 PE=1 SV=3 - [MMRN1_HUMAN]	0	0	12.8996	0	0	0	0	0	0	0	0	0	0	8.73247	0	0	0	0	0	0	0	0	10	10	1	1	1.17269	3.88937	0.793861	2.63294	0.676957	-0.562864
Q13330	MTA1	Metastasis-associated protein MTA1 OS=Homo sapiens GN=MTA1 PE=1 SV=2 - [MTA1_HUMAN]	0	0	0	0	30.7197	0	0	0	0	0	0	0	0	0	0	0	0	0	0	0	0	35.5843	10	10	1	1	2.7927	9.26235	3.23493	10.7291	1.15835	0.212075
Q13418	ILK	Integrin-linked protein kinase OS=Homo sapiens GN=ILK PE=1 SV=2 - [ILK_HUMAN]	0	0	0	0	0	0	0	0	11.2165	0	0	0	0	19.0333	0	0	0	0	0	0	0	0	10	10	1	1	1.01968	3.3819	1.7303	5.73876	1.6969	0.762902
Q13748	#N/A	Tubulin alpha-3C/D chain OS=Homo sapiens GN=TUBA3C PE=1 SV=3 - [TBA3C_HUMAN]	0	0	77.9009	0	0	0	0	0	0	0	0	0	0	41.7506	0	0	0	0	0	0	0	0	10	10	1	1	7.0819	23.488	3.79551	12.5883	0.535945	-0.899844
Q14671	PUM1	Pumilio homolog 1 OS=Homo sapiens GN=PUM1 PE=1 SV=3 - [PUM1_HUMAN]	0	0	0	5.48246	0	0	0	0	0	0	0	0	0	0	132.695	0	0	0	0	0	0	0	10	10	1	1	0.498405	1.65302	12.0632	40.009	24.2035	4.59715
Q14980	NUMA1	Nuclear mitotic apparatus protein 1 OS=Homo sapiens GN=NUMA1 PE=1 SV=2 - [NUMA1_HUMAN]	0	0	0	9.32375	0	0	0	0	0	0	0	0	0	0	0	0	7133.4	0	0	0	0	0	10	10	1	1	0.847614	2.81122	648.491	2150.8	765.078	9.57946
Q15025	TNIP1	TNFAIP3-interacting protein 1 OS=Homo sapiens GN=TNIP1 PE=1 SV=2 - [TNIP1_HUMAN]	0	0	0	0	0	0	0	0	0	115.388	0	0	0	0	84.9128	0	0	0	0	0	0	0	10	10	1	1	10.4898	34.7908	7.71935	25.6022	0.73589	-0.442438
Q15154	PCM1	Pericentriolar material 1 protein OS=Homo sapiens GN=PCM1 PE=1 SV=4 - [PCM1_HUMAN]	0	0	0	49.3869	0	0	0	0	0	0	0	0	0	0	0	0	0	0	135.989	0	0	0	10	10	1	1	4.48972	14.8907	12.3626	41.0022	2.75354	1.46129
Q15517	CDSN	Corneodesmosin OS=Homo sapiens GN=CDSN PE=1 SV=3 - [CDSN_HUMAN]	0	0	0	0	0	0	0	0	0	0	19.6962	0	0	0	0	0	0	0	0	0	0	16.0542	10	10	1	1	1.79056	5.93862	1.45947	4.84052	0.815092	-0.294965
Q15645	TRIP13	Pachytene checkpoint protein 2 homolog OS=Homo sapiens GN=TRIP13 PE=1 SV=2 - [PCH2_HUMAN]	0	0	0	5.86072	0	0	0	0	0	0	0	0	0	2.74626	0	0	0	0	0	0	0	0	10	10	1	1	0.532793	1.76707	0.24966	0.828029	0.468588	-1.09361
Q15652	JMJD1C	Probable JmjC domain-containing histone demethylation protein 2C OS=Homo sapiens GN=JMJD1C PE=1 SV=2 - [JHD2C_HUMAN]	0	0	0	0	0	5.04855	0	0	0	0	0	0	0	0	0	11.5017	0	0	0	0	0	0	10	10	1	1	0.458959	1.5222	1.04561	3.46788	2.27821	1.1879
Q16322	KCNA10	Potassium voltage-gated channel subfamily A member 10 OS=Homo sapiens GN=KCNA10 PE=1 SV=2 - [KCA10_HUMAN]	0	0	0	0	0	0	226.816	0	0	0	0	0	0	21.4761	0	0	0	0	0	0	0	0	10	10	1	1	20.6196	68.3876	1.95238	6.4753	0.0946853	-3.40072
Q16678	CYP1B1	Cytochrome P450 1B1 OS=Homo sapiens GN=CYP1B1 PE=1 SV=2 - [CP1B1_HUMAN]	0	0	29.506	0	0	0	0	0	0	0	0	0	0	0	0	205.277	0	0	0	0	0	0	10	10	1	1	2.68237	8.8964	18.6615	61.8933	6.95712	2.79849
Q3B7T1	EDRF1	Erythroid differentiation-related factor 1 OS=Homo sapiens GN=EDRF1 PE=1 SV=1 - [EDRF1_HUMAN]	0	0	0	0	0	0	0	0	26.3789	0	0	0	0	0	0	0	0	19.5253	0	0	0	0	10	10	1	1	2.39809	7.95355	1.77502	5.88709	0.740184	-0.434044
Q3B8N5	PROX2	Prospero homeobox protein 2 OS=Homo sapiens GN=PROX2 PE=2 SV=3 - [PROX2_HUMAN]	0	0	0	0	0	206.566	0	0	0	0	0	0	0	0	0	0	0	0	0	0	102.077	0	10	10	1	1	18.7787	62.282	9.27974	30.7774	0.494162	-1.01694
Q3MJ16	PLA2G4E	Cytosolic phospholipase A2 epsilon OS=Homo sapiens GN=PLA2G4E PE=2 SV=3 - [PA24E_HUMAN]	0	0	0	0	0	0	0	0	12.0677	0	0	0	0	14.9294	0	0	0	0	0	0	0	0	10	10	1	1	1.09707	3.63856	1.35722	4.50139	1.23713	0.307002
Q49AG3	ZBED5	Zinc finger BED domain-containing protein 5 OS=Homo sapiens GN=ZBED5 PE=2 SV=2 - [ZBED5_HUMAN]	0	0	0	0	0	2738.4	0	0	0	0	0	0	0	0	0	0	0	1569.3	0	0	0	0	10	10	1	1	248.946	825.66	142.663	473.161	0.57307	-0.803216
Q53S33	BOLA3	BolA-like protein 3 OS=Homo sapiens GN=BOLA3 PE=1 SV=1 - [BOLA3_HUMAN]	0	0	0	0	0	0	0	0	112.467	0	0	0	0	315.662	0	0	0	0	0	0	0	0	10	10	1	1	10.2243	33.9101	28.6965	95.1756	2.8067	1.48888
Q5H9F3	BCORL1	BCL-6 corepressor-like protein 1 OS=Homo sapiens GN=BCORL1 PE=1 SV=1 - [BCORL_HUMAN]	0	0	0	0	0	0	0	0	0	0	926.342	0	0	0	0	15.612	0	0	0	0	0	0	10	10	1	1	84.2129	279.303	1.41928	4.70721	0.0168534	-5.89081
Q5JS13	RALGPS1	Ras-specific guanine nucleotide-releasing factor RalGPS1 OS=Homo sapiens GN=RALGPS1 PE=1 SV=1 - [RGPS1_HUMAN]	0	0	0	0	0	0	0	0	0	22.8851	0	0	0	0	0	0	0	0	15.7125	0	0	0	10	10	1	1	2.08046	6.90012	1.42841	4.73751	0.686584	-0.542492
Q5R372	RABGAP1L	Rab GTPase-activating protein 1-like OS=Homo sapiens GN=RABGAP1L PE=1 SV=1 - [RBG1L_HUMAN]	0	107.515	0	0	0	0	0	0	0	0	0	89.4117	0	0	0	0	0	0	0	0	0	0	10	10	1	1	9.77406	32.4169	8.12834	26.9586	0.831623	-0.265998
Q5T6X5	GPRC6A	G-protein coupled receptor family C group 6 member A OS=Homo sapiens GN=GPRC6A PE=1 SV=1 - [GPC6A_HUMAN]	0	0	0	0	19.0781	0	0	0	0	0	0	0	0	0	0	0	0	0	53.5007	0	0	0	10	10	1	1	1.73437	5.75225	4.8637	16.1311	2.8043	1.48764
Q5TBA9	FRY	Protein furry homolog OS=Homo sapiens GN=FRY PE=1 SV=1 - [FRY_HUMAN]	0	0	55.8447	0	0	0	0	0	0	0	0	0	0	0	0	0	0	0	0	0	0	26.3592	10	10	1	1	5.07679	16.8378	2.39629	7.94761	0.47201	-1.08311
Q5VTQ0	TTC39B	Tetratricopeptide repeat protein 39B OS=Homo sapiens GN=TTC39B PE=1 SV=4 - [TT39B_HUMAN]	0	269.859	0	0	0	0	0	0	0	0	0	0	0	101.171	0	0	0	0	0	0	0	0	10	10	1	1	24.5327	81.3657	9.19734	30.5041	0.374902	-1.41542
Q68CZ2	TNS3	Tensin-3 OS=Homo sapiens GN=TNS3 PE=1 SV=2 - [TENS3_HUMAN]	0	0	0	0	0	0	0	13.7347	0	0	0	0	0	0	41.4435	0	0	0	0	0	0	0	10	10	1	1	1.24861	4.14117	3.76759	12.4957	3.01743	1.59332
Q6MZQ0	PRR5L	Proline-rich protein 5-like OS=Homo sapiens GN=PRR5L PE=1 SV=2 - [PRR5L_HUMAN]	0	356.508	0	0	0	0	0	0	0	0	0	0	0	0	0	0	0	0	0	60.3027	0	0	10	10	1	1	32.4098	107.491	5.48207	18.182	0.169148	-2.56364
Q6N043	ZNF280D	Zinc finger protein 280D OS=Homo sapiens GN=ZNF280D PE=1 SV=3 - [Z280D_HUMAN]	0	0	0	0	0	0	0	0	1.68988	0	0	0	0	0	0	0	29.7605	0	0	0	0	0	10	10	1	1	0.153626	0.509519	2.7055	8.97312	17.6109	4.1384
Q6NSI4	RADX	RPA-related protein RADX OS=Homo sapiens GN=RADX PE=1 SV=2 - [RADX_HUMAN]	0	0	0	98.0244	0	0	0	0	0	0	0	0	0	0	0	0	0	0	0	0	0	137.839	10	10	1	1	8.91131	29.5555	12.5308	41.5601	1.40617	0.491774
Q6NT04	TIGD7	Tigger transposable element-derived protein 7 OS=Homo sapiens GN=TIGD7 PE=1 SV=1 - [TIGD7_HUMAN]	0	0	8.67976	0	0	0	0	0	0	0	0	0	0	0	0	0	42.1416	0	0	0	0	0	10	10	1	1	0.789069	2.61705	3.83106	12.7062	4.85516	2.27952
Q6NT55	CYP4F22	Cytochrome P450 4F22 OS=Homo sapiens GN=CYP4F22 PE=2 SV=1 - [CP4FN_HUMAN]	0	0	0	0	0	0	8.84361	0	0	0	0	0	0	0	0	0	0	0	0	9.80727	0	0	10	10	1	1	0.803964	2.66645	0.89157	2.957	1.10897	0.149217
Q6NUI2	GPAT2	Glycerol-3-phosphate acyltransferase 2, mitochondrial OS=Homo sapiens GN=GPAT2 PE=2 SV=2 - [GPAT2_HUMAN]	0	0	0	0	0	0	23.4889	0	0	0	0	0	0	0	0	0	0	19.8378	0	0	0	0	10	10	1	1	2.13536	7.08218	1.80344	5.98133	0.844561	-0.243726
Q6NUT2	DPY19L2	Probable C-mannosyltransferase DPY19L2 OS=Homo sapiens GN=DPY19L2 PE=1 SV=2 - [D19L2_HUMAN]	0	0	0	0	0	0	0	0	9.69599	0	0	0	0	0	0	0	11.6396	0	0	0	0	0	10	10	1	1	0.881454	2.92345	1.05815	3.50948	1.20046	0.263587
Q6P5Q4	LMOD2	Leiomodin-2 OS=Homo sapiens GN=LMOD2 PE=1 SV=2 - [LMOD2_HUMAN]	0	0	44.3477	0	0	0	0	0	0	0	0	0	24.8585	0	0	0	0	0	0	0	0	0	10	10	1	1	4.03161	13.3713	2.25986	7.49511	0.560535	-0.835123
Q6PKG0	LARP1	La-related protein 1 OS=Homo sapiens GN=LARP1 PE=1 SV=2 - [LARP1_HUMAN]	0	0	0	0	0	0	46.0027	0	0	0	0	0	0	0	0	0	0	0	0	0	0	96.7834	10	10	1	1	4.18206	13.8703	8.79849	29.1813	2.10387	1.07304
Q6UWL6	KIRREL2	Kin of IRRE-like protein 2 OS=Homo sapiens GN=KIRREL2 PE=1 SV=2 - [KIRR2_HUMAN]	0	0	0	0	0	29.3038	0	0	0	0	0	0	0	0	0	0	20.5921	0	0	0	0	0	10	10	1	1	2.66399	8.83544	1.87201	6.20876	0.70271	-0.508998
Q6UWZ7	ABRAXAS1	BRCA1-A complex subunit Abraxas 1 OS=Homo sapiens GN=ABRAXAS1 PE=1 SV=2 - [ABRX1_HUMAN]	0	0	0	0	0	0	0	0	0	0	85.1841	0	0	0	0	0	0	115.419	0	0	0	0	10	10	1	1	7.74401	25.684	10.4926	34.8001	1.35493	0.438223
Q70Z53	FRA10AC1	Protein FRA10AC1 OS=Homo sapiens GN=FRA10AC1 PE=1 SV=3 - [F10C1_HUMAN]	0	0	0	0	46.2431	0	0	0	0	0	0	0	0	0	0	31.9692	0	0	0	0	0	0	10	10	1	1	4.20391	13.9428	2.90629	9.63909	0.691331	-0.532552
Q76KP1	B4GALNT4	N-acetyl-beta-glucosaminyl-glycoprotein 4-beta-N-acetylgalactosaminyltransferase 1 OS=Homo sapiens GN=B4GALNT4 PE=1 SV=1 - [B4GN4_HUMAN]	49.1403	0	0	0	0	0	0	0	0	0	0	0	0	0	0	0	0	0	0	0	42.2753	0	10	10	1	1	4.4673	14.8164	3.84321	12.7465	0.860298	-0.217091
Q76KX8	ZNF534	Zinc finger protein 534 OS=Homo sapiens GN=ZNF534 PE=2 SV=1 - [ZN534_HUMAN]	0	0	0	0	0	3.46961	0	0	0	0	0	0	0	0	0	0	46.7471	0	0	0	0	0	10	10	1	1	0.315419	1.04613	4.24974	14.0948	13.4733	3.75203
Q76LX8	ADAMTS13	A disintegrin and metalloproteinase with thrombospondin motifs 13 OS=Homo sapiens GN=ADAMTS13 PE=1 SV=1 - [ATS13_HUMAN]	0	0	8.9119	0	0	0	0	0	0	0	0	0	0	0	0	0	8.27725	0	0	0	0	0	10	10	1	1	0.810173	2.68704	0.752478	2.49569	0.928787	-0.106581
Q7Z3E2	CCDC186	Coiled-coil domain-containing protein 186 OS=Homo sapiens GN=CCDC186 PE=1 SV=2 - [CC186_HUMAN]	0	0	0	0	4.44106	0	0	0	0	0	0	0	0	0	0	0	0	0	7.64817	0	0	0	10	10	1	1	0.403732	1.33903	0.695288	2.30601	1.72215	0.784211
Q7Z402	TMC7	Transmembrane channel-like protein 7 OS=Homo sapiens GN=TMC7 PE=1 SV=1 - [TMC7_HUMAN]	0	0	0	0	0	0	0	148.862	0	0	0	0	0	46.7313	0	0	0	0	0	0	0	0	10	10	1	1	13.5329	44.8835	4.2483	14.09	0.313924	-1.67151
Q7Z6Z7	HUWE1	E3 ubiquitin-protein ligase HUWE1 OS=Homo sapiens GN=HUWE1 PE=1 SV=3 - [HUWE1_HUMAN]	0	0	0	41.3577	0	0	0	0	0	0	0	0	0	0	0	0	0	0	6.61612	0	0	0	10	10	1	1	3.7598	12.4698	0.601466	1.99484	0.159973	-2.6441
Q7Z736	PLEKHH3	Pleckstrin homology domain-containing family H member 3 OS=Homo sapiens GN=PLEKHH3 PE=1 SV=2 - [PKHH3_HUMAN]	0	0	0	0	0	0	22.0998	0	0	0	0	0	0	0	0	0	0	0	2.01756	0	0	0	10	10	1	1	2.00907	6.66334	0.183415	0.608318	0.0912932	-3.45335
Q86SU0	ILDR1	Immunoglobulin-like domain-containing receptor 1 OS=Homo sapiens GN=ILDR1 PE=1 SV=2 - [ILDR1_HUMAN]	0	0	0	0	0	0	0	15.2028	0	0	0	0	0	109.302	0	0	0	0	0	0	0	0	10	10	1	1	1.38208	4.58383	9.93657	32.9559	7.18959	2.84591
Q86TC9	MYPN	Myopalladin OS=Homo sapiens GN=MYPN PE=1 SV=2 - [MYPN_HUMAN]	0	0	0	0	0	0	31.5391	0	0	0	0	20.3244	0	0	0	0	0	0	0	0	0	0	10	10	1	1	2.86719	9.50941	1.84767	6.12804	0.644419	-0.63393
Q86TX2	ACOT1	Acyl-coenzyme A thioesterase 1 OS=Homo sapiens GN=ACOT1 PE=1 SV=1 - [ACOT1_HUMAN]	0	0	0	0	0	0	2263.85	0	0	0	0	0	0	0	0	0	0	0	306.572	0	0	0	10	10	1	1	205.805	682.578	27.8702	92.435	0.13542	-2.88448
Q86UP3	ZFHX4	Zinc finger homeobox protein 4 OS=Homo sapiens GN=ZFHX4 PE=1 SV=1 - [ZFHX4_HUMAN]	0	0	0	0	0	1258.89	0	0	0	0	0	1437.41	0	0	0	0	0	0	0	0	0	0	10	10	1	1	114.444	379.568	130.673	433.395	1.14181	0.191322
Q86YJ6	THNSL2	Threonine synthase-like 2 OS=Homo sapiens GN=THNSL2 PE=2 SV=3 - [THNS2_HUMAN]	0	0	0	0	0	25.6524	0	0	0	0	0	0	0	0	0	0	0	0	0	0	0	21.9434	10	10	1	1	2.33204	7.7345	1.99485	6.61617	0.855411	-0.22531
Q8IVF5	TIAM2	T-lymphoma invasion and metastasis-inducing protein 2 OS=Homo sapiens GN=TIAM2 PE=2 SV=4 - [TIAM2_HUMAN]	0	0	0	0	0	15.478	0	0	0	0	0	0	0	0	0	0	0	0	0	0	6.72099	0	10	10	1	1	1.40709	4.6668	0.610999	2.02646	0.434228	-1.20347
Q8IWV7	UBR1	E3 ubiquitin-protein ligase UBR1 OS=Homo sapiens GN=UBR1 PE=1 SV=1 - [UBR1_HUMAN]	0	0	0	53.2747	0	0	0	0	0	0	0	0	0	245.884	0	0	0	0	0	0	0	0	10	10	1	1	4.84316	16.0629	22.3531	74.1367	4.61539	2.20645
Q8IYM0	FAM186B	Protein FAM186B OS=Homo sapiens GN=FAM186B PE=2 SV=2 - [F186B_HUMAN]	0	0	0	0	0	0	0	0	63.6065	0	0	0	0	0	0	0	0	0	0	0	4.1167	0	10	10	1	1	5.78241	19.1781	0.374245	1.24123	0.0647214	-3.94961
Q8N3K9	CMYA5	Cardiomyopathy-associated protein 5 OS=Homo sapiens GN=CMYA5 PE=1 SV=3 - [CMYA5_HUMAN]	0	0	0	0	0	0	0	1.58842	0	0	0	0	0	0	0	0	0	0	0	23.5483	0	0	10	10	1	1	0.144401	0.478926	2.14076	7.10008	14.825	3.88996
Q8N4T0	CPA6	Carboxypeptidase A6 OS=Homo sapiens GN=CPA6 PE=1 SV=2 - [CBPA6_HUMAN]	0	0	0	0	0	0	0	12.4263	0	0	0	0	0	0	0	0	28.6546	0	0	0	0	0	10	10	1	1	1.12967	3.74668	2.60496	8.63969	2.30596	1.20537
Q8N5G2	MACO1	Macoilin OS=Homo sapiens GN=TMEM57 PE=1 SV=1 - [MACOI_HUMAN]	0	0	0	38.2816	0	0	0	0	0	0	0	33.3608	0	0	0	0	0	0	0	0	0	0	10	10	1	1	3.48015	11.5424	3.0328	10.0587	0.871458	-0.198497
Q8NBI6	XXYLT1	Xyloside xylosyltransferase 1 OS=Homo sapiens GN=XXYLT1 PE=1 SV=1 - [XXLT1_HUMAN]	0	0	0	0	0	12.1653	0	0	0	0	0	0	0	0	0	17.1008	0	0	0	0	0	0	10	10	1	1	1.10594	3.66798	1.55462	5.15609	1.4057	0.491291
Q8NEZ4	KMT2C	Histone-lysine N-methyltransferase 2C OS=Homo sapiens GN=KMT2C PE=1 SV=3 - [KMT2C_HUMAN]	0	0	0	0	0	0	10.6644	0	0	0	0	0	0	0	0	0	13.2034	0	0	0	0	0	10	10	1	1	0.969488	3.21543	1.20031	3.98098	1.23809	0.308113
Q8NF91	SYNE1	Nesprin-1 OS=Homo sapiens GN=SYNE1 PE=1 SV=4 - [SYNE1_HUMAN]	0	0	0	0	0	68.6643	0	0	0	0	0	0	0	0	0	0	25.7926	0	0	0	0	0	10	10	1	1	6.24221	20.7031	2.34478	7.77675	0.375633	-1.4126
Q8TC56	FAM71B	Protein FAM71B OS=Homo sapiens GN=FAM71B PE=1 SV=2 - [FA71B_HUMAN]	0	0	0	0	0	0	59.9643	0	0	0	0	0	0	15.5571	0	0	0	0	0	0	0	0	10	10	1	1	5.4513	18.0799	1.41428	4.69065	0.25944	-1.94653
Q8TE57	ADAMTS16	A disintegrin and metalloproteinase with thrombospondin motifs 16 OS=Homo sapiens GN=ADAMTS16 PE=2 SV=3 - [ATS16_HUMAN]	0	0	0	0	15.8143	0	0	0	0	0	0	0	0	0	0	0	0	33.9506	0	0	0	0	10	10	1	1	1.43766	4.76819	3.08642	10.2365	2.14683	1.10221
Q8TE76	MORC4	MORC family CW-type zinc finger protein 4 OS=Homo sapiens GN=MORC4 PE=1 SV=2 - [MORC4_HUMAN]	13.8027	0	0	0	0	0	0	0	0	0	0	0	0	0	0	0	0	0	12.1293	0	0	0	10	10	1	1	1.25479	4.16166	1.10266	3.65711	0.878762	-0.186455
Q8WVX9	FAR1	Fatty acyl-CoA reductase 1 OS=Homo sapiens GN=FAR1 PE=1 SV=1 - [FACR1_HUMAN]	6.07419	0	0	0	0	0	0	0	0	0	0	0	0	0	0	0	0	0	0	0	0	7.12666	10	10	1	1	0.552199	1.83144	0.647879	2.14877	1.17327	0.230535
Q92835	INPP5D	Phosphatidylinositol 3,4,5-trisphosphate 5-phosphatase 1 OS=Homo sapiens GN=INPP5D PE=1 SV=2 - [SHIP1_HUMAN]	0	0	0	0	729.204	0	0	0	0	0	0	0	0	0	0	0	0	0	0	49.3317	0	0	10	10	1	1	66.2913	219.863	4.4847	14.8741	0.0676515	-3.88573
Q96GQ7	DDX27	Probable ATP-dependent RNA helicase DDX27 OS=Homo sapiens GN=DDX27 PE=1 SV=2 - [DDX27_HUMAN]	0	0	0	0	0	0	0	0	33.7932	0	0	0	20.4998	0	0	0	0	0	0	0	0	0	10	10	1	1	3.07211	10.189	1.86362	6.18093	0.606626	-0.721122
Q96IZ5	RBM41	RNA-binding protein 41 OS=Homo sapiens GN=RBM41 PE=1 SV=2 - [RBM41_HUMAN]	0	0	0	3.07997	0	0	0	0	0	0	0	0	0	0	0	0	0	0	6.65943	0	0	0	10	10	1	1	0.279998	0.928647	0.605403	2.00789	2.16217	1.11248
Q96J02	ITCH	E3 ubiquitin-protein ligase Itchy homolog OS=Homo sapiens GN=ITCH PE=1 SV=2 - [ITCH_HUMAN]	0	0	0	0	0	9.75961	0	0	0	0	0	0	0	0	0	0	42.9395	0	0	0	0	0	10	10	1	1	0.887237	2.94263	3.90359	12.9468	4.39972	2.13741
Q96KQ4	PPP1R13B	Apoptosis-stimulating of p53 protein 1 OS=Homo sapiens GN=PPP1R13B PE=1 SV=3 - [ASPP1_HUMAN]	0	0	0	0	0	0	5.11145	0	0	0	0	0	12.6116	0	0	0	0	0	0	0	0	0	10	10	1	1	0.464677	1.54116	1.14651	3.80253	2.46732	1.30294
Q96L93	KIF16B	Kinesin-like protein KIF16B OS=Homo sapiens GN=KIF16B PE=1 SV=2 - [KI16B_HUMAN]	0	0	0	0	0	28.7571	0	0	0	0	0	0	0	0	0	0	0	0	0	0	6.60312	0	10	10	1	1	2.61429	8.67061	0.600284	1.99092	0.229617	-2.1227
Q96MC2	DRC1	Dynein regulatory complex protein 1 OS=Homo sapiens GN=DRC1 PE=2 SV=2 - [DRC1_HUMAN]	0	44.7475	0	0	0	0	0	0	0	0	0	0	0	0	123.331	0	0	0	0	0	0	0	10	10	1	1	4.06795	13.4919	11.2119	37.1856	2.75615	1.46265
Q96MU7	YTHDC1	YTH domain-containing protein 1 OS=Homo sapiens GN=YTHDC1 PE=1 SV=3 - [YTDC1_HUMAN]	0	0	0	0	0	0	0	0	10.0279	0	0	0	0	0	0	56.1508	0	0	0	0	0	0	10	10	1	1	0.911623	3.02351	5.10461	16.9301	5.59948	2.48529
Q96R84	OR1F2P	Putative olfactory receptor 1F2 OS=Homo sapiens GN=OR1F2P PE=5 SV=2 - [OR1F2_HUMAN]	0	0	0	0	21.0008	0	0	0	0	0	0	0	0	0	0	0	0	0	0	0	32.7197	0	10	10	1	1	1.90916	6.33198	2.97452	9.86536	1.55802	0.639717
Q96RT1	ERBIN	Erbin OS=Homo sapiens GN=ERBIN PE=1 SV=2 - [ERBIN_HUMAN]	0	0	0	0	0	0	0	11.774	0	0	0	0	18.3007	0	0	0	0	0	0	0	0	0	10	10	1	1	1.07037	3.55	1.6637	5.51787	1.55433	0.636292
Q96T92	INSM2	Insulinoma-associated protein 2 OS=Homo sapiens GN=INSM2 PE=1 SV=3 - [INSM2_HUMAN]	0	4.58979	0	0	0	0	0	0	0	0	0	0	0	0	0	0	0	0	0	0	0	2.13599	10	10	1	1	0.417254	1.38387	0.194181	0.644024	0.465378	-1.10353
Q99496	RNF2	E3 ubiquitin-protein ligase RING2 OS=Homo sapiens GN=RNF2 PE=1 SV=1 - [RING2_HUMAN]	0	0	0	0	0	403.099	0	0	0	0	0	0	0	0	0	0	2707.39	0	0	0	0	0	10	10	1	1	36.6454	121.539	246.127	816.31	6.71645	2.7477
Q99973	TEP1	Telomerase protein component 1 OS=Homo sapiens GN=TEP1 PE=1 SV=2 - [TEP1_HUMAN]	0	0	55.2834	0	0	0	0	0	0	0	0	0	0	70.5342	0	0	0	0	0	0	0	0	10	10	1	1	5.02576	16.6686	6.4122	21.2669	1.27587	0.351477
Q99996	AKAP9	A-kinase anchor protein 9 OS=Homo sapiens GN=AKAP9 PE=1 SV=3 - [AKAP9_HUMAN]	0	10.0265	0	0	0	0	0	0	0	0	0	0	0	4.57355	0	0	0	0	0	0	0	0	10	10	1	1	0.911504	3.02312	0.415777	1.37898	0.456144	-1.13244
Q9BTF0	THUMPD2	THUMP domain-containing protein 2 OS=Homo sapiens GN=THUMPD2 PE=2 SV=2 - [THUM2_HUMAN]	0	0	0	0	0	0	2.17006	0	0	0	0	15.0528	0	0	0	0	0	0	0	0	0	0	10	10	1	1	0.197278	0.654297	1.36844	4.5386	6.93661	2.79423
Q9BUJ0	ABHD14A	Protein ABHD14A OS=Homo sapiens GN=ABHD14A PE=2 SV=2 - [ABHEA_HUMAN]	0	0	0	8.09929	0	0	0	0	0	0	0	0	0	0	7.91535	0	0	0	0	0	0	0	10	10	1	1	0.736299	2.44203	0.719578	2.38657	0.97729	-0.0331416
Q9BY66	KDM5D	Lysine-specific demethylase 5D OS=Homo sapiens GN=KDM5D PE=1 SV=2 - [KDM5D_HUMAN]	0	0	0	0	0	0	0	51.5176	0	0	0	0	0	318.71	0	0	0	0	0	0	0	0	10	10	1	1	4.68342	15.5331	28.9736	96.0947	6.18643	2.62911
Q9BYX2	TBC1D2	TBC1 domain family member 2A OS=Homo sapiens GN=TBC1D2 PE=1 SV=3 - [TBD2A_HUMAN]	0	0	0	0	0	0	0	5.3143	0	0	0	0	0	0	0	0	7.76184	0	0	0	0	0	10	10	1	1	0.483118	1.60232	0.705622	2.34028	1.46056	0.54652
Q9BZQ6	EDEM3	ER degradation-enhancing alpha-mannosidase-like protein 3 OS=Homo sapiens GN=EDEM3 PE=1 SV=2 - [EDEM3_HUMAN]	8.28861	0	0	0	0	0	0	0	0	0	0	0	0	3.14179	0	0	0	0	0	0	0	0	10	10	1	1	0.75351	2.49911	0.285617	0.947286	0.379049	-1.39954
Q9C0A0	CNTNAP4	Contactin-associated protein-like 4 OS=Homo sapiens GN=CNTNAP4 PE=1 SV=3 - [CNTP4_HUMAN]	0	1.20355	0	0	0	0	0	0	0	0	0	0	0	0	0	0	0	0	1.68677	0	0	0	10	10	1	1	0.109414	0.362885	0.153343	0.508581	1.40149	0.486964
Q9C0I3	CCSER1	Serine-rich coiled-coil domain-containing protein 1 OS=Homo sapiens GN=CCSER1 PE=2 SV=2 - [CCSE1_HUMAN]	0	0	0	0	0	21.1345	0	0	0	0	0	0	0	0	0	0	0	0	0	34.5335	0	0	10	10	1	1	1.92132	6.37229	3.13941	10.4123	1.63399	0.708398
Q9C0K3	ACTR3C	Actin-related protein 3C OS=Homo sapiens GN=ACTR3C PE=2 SV=1 - [ARP3C_HUMAN]	0	1.85202	0	0	0	0	0	0	0	0	0	3.73641	0	0	0	0	0	0	0	0	0	0	10	10	1	1	0.168366	0.558405	0.339673	1.12657	2.01748	1.01255
Q9H1P3	OSBPL2	Oxysterol-binding protein-related protein 2 OS=Homo sapiens GN=OSBPL2 PE=1 SV=1 - [OSBL2_HUMAN]	0	13.183	0	0	0	0	0	0	0	0	0	0	0	0	0	0	14.3148	0	0	0	0	0	10	10	1	1	1.19845	3.97481	1.30135	4.31609	1.08586	0.118838
Q9H2H0	CXXC4	CXXC-type zinc finger protein 4 OS=Homo sapiens GN=CXXC4 PE=1 SV=1 - [CXXC4_HUMAN]	0	0	0	0	0	0	0	0	0	0	34.6186	0	0	0	0	0	0	0	0	0	69.7786	0	10	10	1	1	3.14714	10.4379	6.34351	21.039	2.01564	1.01124
Q9H344	OR51I2	Olfactory receptor 51I2 OS=Homo sapiens GN=OR51I2 PE=3 SV=1 - [O51I2_HUMAN]	0	16.6708	0	0	0	0	0	0	0	0	0	0	0	0	0	0	0	0	0	31.4557	0	0	10	10	1	1	1.51553	5.02644	2.85961	9.48424	1.88687	0.915995
Q9H9J4	USP42	Ubiquitin carboxyl-terminal hydrolase 42 OS=Homo sapiens GN=USP42 PE=1 SV=3 - [UBP42_HUMAN]	0	0	0	0	0	0	23.7802	0	0	0	0	0	0	0	0	0	0	0	0	18.4183	0	0	10	10	1	1	2.16184	7.17001	1.67439	5.55331	0.774519	-0.368627
Q9HCE6	ARHGEF10L	Rho guanine nucleotide exchange factor 10-like protein OS=Homo sapiens GN=ARHGEF10L PE=1 SV=3 - [ARGAL_HUMAN]	0	0	0	0	0	0	73.2878	0	0	0	0	0	0	36.3178	0	0	0	0	0	0	0	0	10	10	1	1	6.66253	22.0971	3.30162	10.9502	0.495551	-1.0129
Q9HCG7	GBA2	Non-lysosomal glucosylceramidase OS=Homo sapiens GN=GBA2 PE=1 SV=2 - [GBA2_HUMAN]	0	0	0	0	11.622	0	0	0	0	0	0	0	0	0	0	0	80.5119	0	0	0	0	0	10	10	1	1	1.05655	3.50417	7.31926	24.2753	6.92754	2.79234
Q9NRG9	AAAS	Aladin OS=Homo sapiens GN=AAAS PE=1 SV=1 - [AAAS_HUMAN]	0	0	0	10.3536	0	0	0	0	0	0	0	0	0	41.1363	0	0	0	0	0	0	0	0	10	10	1	1	0.941234	3.12172	3.73967	12.4031	3.97315	1.99028
Q9NRH2	SNRK	SNF-related serine/threonine-protein kinase OS=Homo sapiens GN=SNRK PE=1 SV=2 - [SNRK_HUMAN]	0	0.891413	0	0	0	0	0	0	0	0	0	0	0	0	0	0	0	0	0	0	32.4262	0	10	10	1	1	0.0810375	0.268771	2.94784	9.77687	36.3762	5.18492
Q9NUP7	TRMT13	tRNA:m(4)X modification enzyme TRM13 homolog OS=Homo sapiens GN=TRMT13 PE=1 SV=2 - [TRM13_HUMAN]	0	0	0	0	0	0	0	0	0	39.1852	0	0	0	0	0	0	0	0	0	19.3987	0	0	10	10	1	1	3.56229	11.8148	1.76352	5.84894	0.495053	-1.01434
Q9NVC3	SLC38A7	Putative sodium-coupled neutral amino acid transporter 7 OS=Homo sapiens GN=SLC38A7 PE=1 SV=1 - [S38A7_HUMAN]	9.88901	0	0	0	0	0	0	0	0	0	0	0	0	86.5346	0	0	0	0	0	0	0	0	10	10	1	1	0.899001	2.98165	7.86678	26.0912	8.75058	3.12938
Q9NX57	RAB20	Ras-related protein Rab-20 OS=Homo sapiens GN=RAB20 PE=1 SV=1 - [RAB20_HUMAN]	0	0	0	0	0	96.7497	0	0	0	0	0	0	0	0	70.5399	0	0	0	0	0	0	0	10	10	1	1	8.79543	29.1711	6.41272	21.2686	0.729097	-0.455818
Q9NXG2	THUMPD1	THUMP domain-containing protein 1 OS=Homo sapiens GN=THUMPD1 PE=1 SV=2 - [THUM1_HUMAN]	0	0	0	0	0	0	0	0	0	0	72.0294	0	0	0	0	0	0	107.277	0	0	0	0	10	10	1	1	6.54813	21.7177	9.75243	32.3452	1.48935	0.57468
Q9NY59	SMPD3	Sphingomyelin phosphodiesterase 3 OS=Homo sapiens GN=SMPD3 PE=1 SV=1 - [NSMA2_HUMAN]	0	0	0	0	0	0	0	0	23.0312	0	0	0	0	0	0	0	0	0	0	0	0	15.2137	10	10	1	1	2.09375	6.94417	1.38306	4.58709	0.660567	-0.598224
Q9NYY3	PLK2	Serine/threonine-protein kinase PLK2 OS=Homo sapiens GN=PLK2 PE=1 SV=3 - [PLK2_HUMAN]	28.8286	0	0	0	0	0	0	0	0	0	0	0	0	0	0	0	0	0	0	0	35.9308	0	10	10	1	1	2.62078	8.69215	3.26643	10.8335	1.24636	0.31772
Q9P225	DNAH2	Dynein heavy chain 2, axonemal OS=Homo sapiens GN=DNAH2 PE=2 SV=3 - [DYH2_HUMAN]	0	0	0	0	0	12.7825	0	0	0	0	0	0	0	1949.57	0	0	0	0	0	0	0	0	10	10	1	1	1.16204	3.85405	177.233	587.817	152.519	7.25285
Q9P232	CNTN3	Contactin-3 OS=Homo sapiens GN=CNTN3 PE=1 SV=3 - [CNTN3_HUMAN]	0	0	0	0	40.8766	0	0	0	0	0	0	0	0	0	0	0	0	0	0	12.7589	0	0	10	10	1	1	3.71605	12.3248	1.1599	3.84695	0.312132	-1.67977
Q9P242	NYAP2	Neuronal tyrosine-phosphorylated phosphoinositide-3-kinase adapter 2 OS=Homo sapiens GN=NYAP2 PE=1 SV=3 - [NYAP2_HUMAN]	0	0	0	0	0	0	0	45.6043	0	0	0	0	0	19.4568	0	0	0	0	0	0	0	0	10	10	1	1	4.14585	13.7502	1.7688	5.86645	0.426644	-1.22889
Q9P278	FNIP2	Folliculin-interacting protein 2 OS=Homo sapiens GN=FNIP2 PE=1 SV=2 - [FNIP2_HUMAN]	0	0	0	0	0	0	0	0	108.376	0	0	155.868	0	0	0	0	0	0	0	0	0	0	10	10	1	1	9.85237	32.6766	14.1699	46.9961	1.43822	0.524282
Q9P283	SEMA5B	Semaphorin-5B OS=Homo sapiens GN=SEMA5B PE=2 SV=4 - [SEM5B_HUMAN]	0	0	0	0	42.8023	0	0	0	0	0	0	0	0	0	0	2.29046	0	0	0	0	0	0	10	10	1	1	3.89112	12.9054	0.208224	0.690599	0.0535125	-4.22398
Q9P2E2	KIF17	Kinesin-like protein KIF17 OS=Homo sapiens GN=KIF17 PE=2 SV=3 - [KIF17_HUMAN]	0	0	0	0	0	46.5221	0	0	0	0	0	0	0	0	0	0	0	29.5471	0	0	0	0	10	10	1	1	4.22928	14.0269	2.6861	8.90878	0.63512	-0.6549
Q9P2E8	MARCH4	E3 ubiquitin-protein ligase MARCH4 OS=Homo sapiens GN=MARCH4 PE=2 SV=2 - [MARH4_HUMAN]	0	0	0	1346.4	0	0	0	0	0	0	0	0	0	0	0	0	0	0	1008.81	0	0	0	10	10	1	1	122.4	405.954	91.7101	304.168	0.749267	-0.416448
Q9UH73	EBF1	Transcription factor COE1 OS=Homo sapiens GN=EBF1 PE=1 SV=2 - [COE1_HUMAN]	15.4845	0	0	0	0	0	0	0	0	0	0	0	0	0	0	0	28.2939	0	0	0	0	0	10	10	1	1	1.40769	4.66877	2.57217	8.53093	1.82723	0.869662
Q9UHI7	SLC23A1	Solute carrier family 23 member 1 OS=Homo sapiens GN=SLC23A1 PE=1 SV=3 - [S23A1_HUMAN]	0	98.598	0	0	0	0	0	0	0	0	0	0	0	0	132.828	0	0	0	0	0	0	0	10	10	1	1	8.96346	29.7284	12.0753	40.0492	1.34717	0.429931
Q9UIW2	PLXNA1	Plexin-A1 OS=Homo sapiens GN=PLXNA1 PE=1 SV=3 - [PLXA1_HUMAN]	0	0	0	0	0	0	0	0	0	0	25.6053	0	0	0	0	0	0	0	0	0	0	0.902379	10	10	1	1	2.32776	7.72029	0.0820344	0.272077	0.0352419	-4.82657
Q9UJ83	HACL1	2-hydroxyacyl-CoA lyase 1 OS=Homo sapiens GN=HACL1 PE=1 SV=2 - [HACL1_HUMAN]	0	0	0	0	16.1791	0	0	0	0	0	0	0	0	0	0	23.4403	0	0	0	0	0	0	10	10	1	1	1.47083	4.87818	2.13093	7.06751	1.4488	0.534858
Q9UJ98	STAG3	Cohesin subunit SA-3 OS=Homo sapiens GN=STAG3 PE=1 SV=2 - [STAG3_HUMAN]	0	0	0	0	0	0	2.83602	0	0	0	0	0	0	0	0	0	21.6654	0	0	0	0	0	10	10	1	1	0.25782	0.855092	1.96958	6.53236	7.63937	2.93345
Q9ULK0	GRID1	Glutamate receptor ionotropic, delta-1 OS=Homo sapiens GN=GRID1 PE=2 SV=2 - [GRID1_HUMAN]	0	0	0	0	266.054	0	0	0	0	0	0	0	0	0	0	0	0	0	0	0	245.012	0	10	10	1	1	24.1867	80.2183	22.2738	73.874	0.920911	-0.118866
Q9ULM0	PLEKHH1	Pleckstrin homology domain-containing family H member 1 OS=Homo sapiens GN=PLEKHH1 PE=2 SV=2 - [PKHH1_HUMAN]	0	0	0	0	0	0	4.14544	0	0	0	0	0	0	0	0	0	0	0	0	0	0	62.557	10	10	1	1	0.376858	1.2499	5.687	18.8616	15.0906	3.91558
Q9ULQ1	TPCN1	Two pore calcium channel protein 1 OS=Homo sapiens GN=TPCN1 PE=1 SV=3 - [TPC1_HUMAN]	2.0045	0	0	0	0	0	0	0	0	0	0	0	0	3.39674	0	0	0	0	0	0	0	0	10	10	1	1	0.182228	0.604381	0.308794	1.02415	1.69455	0.760904
Q9UPX6	MINAR1	UPF0258 protein KIAA1024 OS=Homo sapiens GN=KIAA1024 PE=2 SV=3 - [K1024_HUMAN]	0	0	0	0	35.9743	0	0	0	0	0	0	0	0	0	0	0	747.096	0	0	0	0	0	10	10	1	1	3.27039	10.8467	67.9178	225.258	20.7675	4.37626
Q9Y282	ERGIC3	Endoplasmic reticulum-Golgi intermediate compartment protein 3 OS=Homo sapiens GN=ERGIC3 PE=1 SV=1 - [ERGI3_HUMAN]	0	0	0	0	0	0	0	0	0	0	84.1181	0	0	64.3152	0	0	0	0	0	0	0	0	10	10	1	1	7.6471	25.3626	5.84683	19.3918	0.764582	-0.387257
Q9Y2B5	VPS9D1	VPS9 domain-containing protein 1 OS=Homo sapiens GN=VPS9D1 PE=1 SV=2 - [VP9D1_HUMAN]	0	0	0	0	0	0	0	0	0	0	3682.55	0	0	0	0	0	0	0	0	0	0	264.929	10	10	1	1	334.777	1110.33	24.0845	79.8792	0.0719419	-3.79702
Q9Y2E5	MAN2B2	Epididymis-specific alpha-mannosidase OS=Homo sapiens GN=MAN2B2 PE=1 SV=4 - [MA2B2_HUMAN]	0	0	0	0	0	0	0	0	8.53221	0	0	0	0	0	0	0	0	241.506	0	0	0	0	10	10	1	1	0.775656	2.57256	21.9551	72.8169	28.3053	4.823
Q9Y3F4	STRAP	Serine-threonine kinase receptor-associated protein OS=Homo sapiens GN=STRAP PE=1 SV=1 - [STRAP_HUMAN]	0	0	0	0	0	0	0	0	0	0	10.9327	0	0	0	0	0	14.957	0	0	0	0	0	10	10	1	1	0.99388	3.29633	1.35973	4.50971	1.3681	0.452176
Q9Y4B5	MTCL1	Microtubule cross-linking factor 1 OS=Homo sapiens GN=MTCL1 PE=1 SV=5 - [MTCL1_HUMAN]	0	0	0	0	0	422.473	0	0	0	0	0	0	0	0	0	0	0	0	0	0	0	0.496519	10	10	1	1	38.4067	127.38	0.0451381	0.149706	0.00117527	-9.7328
Q9Y4D8	HECTD4	Probable E3 ubiquitin-protein ligase HECTD4 OS=Homo sapiens GN=HECTD4 PE=1 SV=5 - [HECD4_HUMAN]	0	0	0	0	0	0.749808	0	0	0	0	0	0	0	0	0	0	167.724	0	0	0	0	0	10	10	1	1	0.0681644	0.226076	15.2476	50.5706	223.689	7.80535
Q9Y5I2	PCDHA10	Protocadherin alpha-10 OS=Homo sapiens GN=PCDHA10 PE=2 SV=1 - [PCDAA_HUMAN]	0	0	0	0	0	0	0	0	0	7.98046	0	0	0	0	0	0	0	0	0	14.0726	0	0	10	10	1	1	0.725497	2.4062	1.27932	4.24304	1.76338	0.818341
Q9Y616	IRAK3	Interleukin-1 receptor-associated kinase 3 OS=Homo sapiens GN=IRAK3 PE=1 SV=2 - [IRAK3_HUMAN]	0	0	0	0	0	0	0	0	0	0	17.0433	4.56012	0	0	0	0	0	0	0	0	0	0	10	10	1	1	1.54939	5.13873	0.414556	1.37493	0.267562	-1.90206
Q9Y6Y8	SEC23IP	SEC23-interacting protein OS=Homo sapiens GN=SEC23IP PE=1 SV=1 - [S23IP_HUMAN]	0	0	0	0	0	0	0	96.7553	0	0	0	0	0	0	0	0	0	83.7133	0	0	0	0	10	10	1	1	8.79594	29.1728	7.6103	25.2405	0.865207	-0.208883
A0A1B0GUC4	MYOCOS	Myocilin opposite strand protein OS=Homo sapiens GN=MYOCOS PE=4 SV=2 - [MYCOS_HUMAN]	0	0	0	0	0	0	0	0	0	0	0	0	0	0	0	0	0	0	0	0	0	13.8272	11	10	0.363302	0.478287	0	0	1.25702	4.16906	#NUM!	#NUM!
A0AVK6	E2F8	Transcription factor E2F8 OS=Homo sapiens GN=E2F8 PE=1 SV=1 - [E2F8_HUMAN]	0	0	0	0	0	0	0	0	0	0	0	0	0	0	0	0	0	0	0	0	25.5559	0	11	10	0.363302	0.478287	0	0	2.32326	7.70539	#NUM!	#NUM!
A1E959	ODAM	Odontogenic ameloblast-associated protein OS=Homo sapiens GN=ODAM PE=1 SV=1 - [ODAM_HUMAN]	0	0	0	0	0	0	0	0	0	0	0	0	0	39.5034	0	0	0	0	0	0	0	0	11	10	0.363302	0.478287	0	0	3.59122	11.9107	#NUM!	#NUM!
A2A288	ZC3H12D	Probable ribonuclease ZC3H12D OS=Homo sapiens GN=ZC3H12D PE=1 SV=3 - [ZC12D_HUMAN]	0	0	0	0	0	0	0	0	0	0	0	0	0	0	0	0	0	0	2.6312	0	0	0	11	10	0.363302	0.478287	0	0	0.2392	0.793338	#NUM!	#NUM!
A3KFT3	OR2M5	Olfactory receptor 2M5 OS=Homo sapiens GN=OR2M5 PE=3 SV=1 - [OR2M5_HUMAN]	0	0	0	0	0	0	0	0	0	0	0	0	0	0	13.6451	0	0	0	0	0	0	0	11	10	0.363302	0.478287	0	0	1.24047	4.11416	#NUM!	#NUM!
A5YKK6	CNOT1	CCR4-NOT transcription complex subunit 1 OS=Homo sapiens GN=CNOT1 PE=1 SV=2 - [CNOT1_HUMAN]	0	0	0	0	0	0	0	0	0	0	0	0	0	0	0	0	72.0111	0	0	0	0	0	11	10	0.363302	0.478287	0	0	6.54646	21.7122	#NUM!	#NUM!
A6NCM1	IQCA1L	IQ and AAA domain-containing protein 1-like OS=Homo sapiens GN=IQCA1L PE=3 SV=2 - [IQCAL_HUMAN]	0	0	0	0	0	0	0	0	0	0	0	0	0	17.6366	0	0	0	0	0	0	0	0	11	10	0.363302	0.478287	0	0	1.60333	5.31764	#NUM!	#NUM!
A6NGE4	DCAF8L1	DDB1- and CUL4-associated factor 8-like protein 1 OS=Homo sapiens GN=DCAF8L1 PE=2 SV=1 - [DC8L1_HUMAN]	0	0	0	0	0	0	0	0	0	0	0	0	29.9976	0	0	0	0	0	0	0	0	0	11	10	0.363302	0.478287	0	0	2.72706	9.04462	#NUM!	#NUM!
A6NGN9	IGLON5	IgLON family member 5 OS=Homo sapiens GN=IGLON5 PE=2 SV=4 - [IGLO5_HUMAN]	0	0	0	0	0	0	0	0	0	0	0	0	0	0	0	0	0	0	21.0168	0	0	0	11	10	0.363302	0.478287	0	0	1.91062	6.33679	#NUM!	#NUM!
A6NGU5	GGT3P	Putative glutathione hydrolase 3 proenzyme OS=Homo sapiens GN=GGT3P PE=5 SV=2 - [GGT3_HUMAN]	0	0	0	0	0	0	0	0	0	0	0	0	0	0	0	0	0	0	0	0	0	27.2912	11	10	0.363302	0.478287	0	0	2.48101	8.22859	#NUM!	#NUM!
A6NHZ5	LRRC14B	Leucine-rich repeat-containing protein 14B OS=Homo sapiens GN=LRRC14B PE=3 SV=3 - [LR14B_HUMAN]	0	0	0	0	0	0	0	0	0	0	0	0	0	0	0	0	0	0	0	3.27565	0	0	11	10	0.363302	0.478287	0	0	0.297786	0.987646	#NUM!	#NUM!
A6NK06	ACOD1	Cis-aconitate decarboxylase OS=Homo sapiens GN=ACOD1 PE=1 SV=1 - [IRG1_HUMAN]	0	0	0	0	0	0	0	0	0	0	0	0	0	7.84387	0	0	0	0	0	0	0	0	11	10	0.363302	0.478287	0	0	0.713079	2.36502	#NUM!	#NUM!
A6NM43	CCT8L1P	Putative T-complex protein 1 subunit theta-like 1 OS=Homo sapiens GN=CCT8L1P PE=5 SV=1 - [TCPQL_HUMAN]	0	0	0	0	0	0	0	0	0	0	0	0	0	0	0	0	0	0	0	0	23.1727	0	11	10	0.363302	0.478287	0	0	2.1066	6.98682	#NUM!	#NUM!
A6NP61	ZAR1L	ZAR1-like protein OS=Homo sapiens GN=ZAR1L PE=2 SV=2 - [ZAR1L_HUMAN]	0	0	0	0	0	0	0	0	0	0	0	0	0	191.28	0	0	0	0	0	0	0	0	11	10	0.363302	0.478287	0	0	17.3891	57.673	#NUM!	#NUM!
A8K8V0	ZNF785	Zinc finger protein 785 OS=Homo sapiens GN=ZNF785 PE=1 SV=1 - [ZN785_HUMAN]	0	0	0	0	0	0	0	0	0	0	0	0	0	30.1438	0	0	0	0	0	0	0	0	11	10	0.363302	0.478287	0	0	2.74034	9.08869	#NUM!	#NUM!
A8MTJ6	FOXI3	Forkhead box protein I3 OS=Homo sapiens GN=FOXI3 PE=2 SV=3 - [FOXI3_HUMAN]	0	0	0	0	0	0	0	0	0	0	0	0	0	0	0	0	0	0	0	0	0	0.653107	11	10	0.363302	0.478287	0	0	0.0593734	0.196919	#NUM!	#NUM!
A8MUH7	PDZK1P1	Putative PDZ domain-containing protein PDZK1P1 OS=Homo sapiens GN=PDZK1P1 PE=5 SV=2 - [PDZ1P_HUMAN]	0	0	0	0	0	0	0	0	0	0	0	0	73.3196	0	0	0	0	0	0	0	0	0	11	10	0.363302	0.478287	0	0	6.66541	22.1067	#NUM!	#NUM!
A8MVS1	ZNF705F	Zinc finger protein 705F OS=Homo sapiens GN=ZNF705F PE=3 SV=1 - [Z705F_HUMAN]	0	0	0	0	0	0	0	0	0	0	0	0	0	26.7499	0	0	0	0	0	0	0	0	11	10	0.363302	0.478287	0	0	2.43181	8.06541	#NUM!	#NUM!
A8MYU2	KCNU1	Potassium channel subfamily U member 1 OS=Homo sapiens GN=KCNU1 PE=1 SV=2 - [KCNU1_HUMAN]	0	0	0	0	0	0	0	0	0	0	0	0	0	55.5711	0	0	0	0	0	0	0	0	11	10	0.363302	0.478287	0	0	5.05191	16.7553	#NUM!	#NUM!
A8MZF0	PRR33	Proline-rich protein 33 OS=Homo sapiens GN=PRR33 PE=4 SV=2 - [PRR33_HUMAN]	0	0	0	0	0	0	0	0	0	0	0	0	0	38.108	0	0	0	0	0	0	0	0	11	10	0.363302	0.478287	0	0	3.46436	11.49	#NUM!	#NUM!
A8MZG2	C16orf90	Uncharacterized protein C16orf90 OS=Homo sapiens GN=C16orf90 PE=2 SV=2 - [CP090_HUMAN]	0	0	0	0	0	0	0	0	0	0	0	0	0	0	0	0	4.66948	0	0	0	0	0	11	10	0.363302	0.478287	0	0	0.424498	1.4079	#NUM!	#NUM!
B1AK53	ESPN	Espin OS=Homo sapiens GN=ESPN PE=1 SV=1 - [ESPN_HUMAN]	0	0	0	0	0	0	0	0	0	0	0	0	17.8233	0	0	0	0	0	0	0	0	0	11	10	0.363302	0.478287	0	0	1.6203	5.37392	#NUM!	#NUM!
B4DXR9	ZNF732	Zinc finger protein 732 OS=Homo sapiens GN=ZNF732 PE=2 SV=1 - [ZN732_HUMAN]	0	0	0	0	0	0	0	0	0	0	0	6.58165	0	0	0	0	0	0	0	0	0	0	11	10	0.363302	0.478287	0	0	0.598332	1.98444	#NUM!	#NUM!
B5MCY1	TDRD15	Tudor domain-containing protein 15 OS=Homo sapiens GN=TDRD15 PE=2 SV=1 - [TDR15_HUMAN]	0	0	0	0	0	0	0	0	0	0	0	0	0	47.7518	0	0	0	0	0	0	0	0	11	10	0.363302	0.478287	0	0	4.34107	14.3977	#NUM!	#NUM!
C9J1S8	TRIM49D1	Tripartite motif-containing protein 49D OS=Homo sapiens GN=TRIM49D1 PE=2 SV=1 - [TR49D_HUMAN]	0	0	0	0	0	0	0	0	0	0	0	0	0	0	0	67.4946	0	0	0	0	0	0	11	10	0.363302	0.478287	0	0	6.13587	20.3504	#NUM!	#NUM!
E9PB15	PTGES3L	Putative protein PTGES3L OS=Homo sapiens GN=PTGES3L PE=5 SV=1 - [PTG3L_HUMAN]	0	0	0	0	0	0	0	0	0	0	0	0	0	0	0	0	0	10.544	0	0	0	0	11	10	0.363302	0.478287	0	0	0.958549	3.17915	#NUM!	#NUM!
H7C350	CCDC188	Coiled-coil domain-containing protein 188 OS=Homo sapiens GN=CCDC188 PE=3 SV=2 - [CC188_HUMAN]	0	0	0	0	0	0	0	0	0	0	0	0	0	0	0	0	0	0	20.2339	0	0	0	11	10	0.363302	0.478287	0	0	1.83944	6.10074	#NUM!	#NUM!
O00116	AGPS	Alkyldihydroxyacetonephosphate synthase, peroxisomal OS=Homo sapiens GN=AGPS PE=1 SV=1 - [ADAS_HUMAN]	0	0	0	0	0	0	0	0	0	0	0	9.12001	0	0	0	0	0	0	0	0	0	0	11	10	0.363302	0.478287	0	0	0.829091	2.74978	#NUM!	#NUM!
O00124	UBXN8	UBX domain-containing protein 8 OS=Homo sapiens GN=UBXN8 PE=1 SV=2 - [UBXN8_HUMAN]	0	0	0	0	0	0	0	0	0	0	0	0	0	0	0	0	0	153.592	0	0	0	0	11	10	0.363302	0.478287	0	0	13.9629	46.3097	#NUM!	#NUM!
O00159	MYO1C	Unconventional myosin-Ic OS=Homo sapiens GN=MYO1C PE=1 SV=4 - [MYO1C_HUMAN]	0	0	0	0	0	0	0	0	0	0	0	0	0	0	52.0216	0	0	0	0	0	0	0	11	10	0.363302	0.478287	0	0	4.72923	15.6851	#NUM!	#NUM!
O00182	LGALS9	Galectin-9 OS=Homo sapiens GN=LGALS9 PE=1 SV=2 - [LEG9_HUMAN]	0	0	0	0	0	0	0	0	0	0	0	0	0	0	0	0	0	0	4.0744	0	0	0	11	10	0.363302	0.478287	0	0	0.3704	1.22848	#NUM!	#NUM!
O00273	DFFA	DNA fragmentation factor subunit alpha OS=Homo sapiens GN=DFFA PE=1 SV=1 - [DFFA_HUMAN]	0	0	0	0	0	0	0	0	0	0	0	0	0	0	0	0	0	0	45.0552	0	0	0	11	10	0.363302	0.478287	0	0	4.09593	13.5847	#NUM!	#NUM!
O00299	CLIC1	Chloride intracellular channel protein 1 OS=Homo sapiens GN=CLIC1 PE=1 SV=4 - [CLIC1_HUMAN]	0	0	0	0	0	0	0	0	0	0	0	0	0	11.36	0	0	0	0	0	0	0	0	11	10	0.363302	0.478287	0	0	1.03272	3.42515	#NUM!	#NUM!
O00305	CACNB4	Voltage-dependent L-type calcium channel subunit beta-4 OS=Homo sapiens GN=CACNB4 PE=1 SV=2 - [CACB4_HUMAN]	0	0	0	0	0	0	0	0	0	0	0	0	0	0	0	0	0	0	0	0	7.16383	0	11	10	0.363302	0.478287	0	0	0.651257	2.15998	#NUM!	#NUM!
O00443	PIK3C2A	Phosphatidylinositol 4-phosphate 3-kinase C2 domain-containing subunit alpha OS=Homo sapiens GN=PIK3C2A PE=1 SV=2 - [P3C2A_HUMAN]	0	0	0	0	0	0	0	0	0	0	0	0	0	0	0	0	140.841	0	0	0	0	0	11	10	0.363302	0.478287	0	0	12.8037	42.4651	#NUM!	#NUM!
O00555	CACNA1A	Voltage-dependent P/Q-type calcium channel subunit alpha-1A OS=Homo sapiens GN=CACNA1A PE=1 SV=2 - [CAC1A_HUMAN]	0	0	0	0	0	0	0	0	0	0	0	0	282.244	0	0	0	0	0	0	0	0	0	11	10	0.363302	0.478287	0	0	25.6585	85.0997	#NUM!	#NUM!
O14734	ACOT8	Acyl-coenzyme A thioesterase 8 OS=Homo sapiens GN=ACOT8 PE=1 SV=1 - [ACOT8_HUMAN]	0	0	0	0	0	0	0	0	0	0	0	0	0	0	0	0	0	0	246.457	0	0	0	11	10	0.363302	0.478287	0	0	22.4052	74.3096	#NUM!	#NUM!
O14782	KIF3C	Kinesin-like protein KIF3C OS=Homo sapiens GN=KIF3C PE=1 SV=3 - [KIF3C_HUMAN]	0	0	0	0	0	0	0	0	0	0	0	0	0	0	0	1.4666	0	0	0	0	0	0	11	10	0.363302	0.478287	0	0	0.133327	0.442197	#NUM!	#NUM!
O14817	TSPAN4	Tetraspanin-4 OS=Homo sapiens GN=TSPAN4 PE=1 SV=1 - [TSN4_HUMAN]	0	0	0	0	0	0	0	0	0	0	0	0	0	0	0	0	0	0	15.5937	0	0	0	11	10	0.363302	0.478287	0	0	1.41761	4.70167	#NUM!	#NUM!
O14841	OPLAH	5-oxoprolinase OS=Homo sapiens GN=OPLAH PE=1 SV=3 - [OPLA_HUMAN]	0	0	0	0	0	0	0	0	0	0	0	0	0	0	0	0	0	0	0	0	6.61175	0	11	10	0.363302	0.478287	0	0	0.601068	1.99352	#NUM!	#NUM!
O14976	GAK	Cyclin-G-associated kinase OS=Homo sapiens GN=GAK PE=1 SV=2 - [GAK_HUMAN]	0	0	0	0	0	0	0	0	0	0	0	0	0	0	0	0	0	0	0	0	0	4.56389	11	10	0.363302	0.478287	0	0	0.414899	1.37606	#NUM!	#NUM!
O15042	U2SURP	U2 snRNP-associated SURP motif-containing protein OS=Homo sapiens GN=U2SURP PE=1 SV=2 - [SR140_HUMAN]	0	0	0	0	0	0	0	0	0	0	0	0	0	0	0	0	0	7.58464	0	0	0	0	11	10	0.363302	0.478287	0	0	0.689512	2.28685	#NUM!	#NUM!
O15047	SETD1A	Histone-lysine N-methyltransferase SETD1A OS=Homo sapiens GN=SETD1A PE=1 SV=3 - [SET1A_HUMAN]	0	0	0	0	0	0	0	0	0	0	0	0	0	0	0	0	0	0	0	47.1573	0	0	11	10	0.363302	0.478287	0	0	4.28703	14.2185	#NUM!	#NUM!
O15078	CEP290	Centrosomal protein of 290 kDa OS=Homo sapiens GN=CEP290 PE=1 SV=2 - [CE290_HUMAN]	0	0	0	0	0	0	0	0	0	0	0	0	0	0	0	27.0209	0	0	0	0	0	0	11	10	0.363302	0.478287	0	0	2.45645	8.14711	#NUM!	#NUM!
O15254	ACOX3	Peroxisomal acyl-coenzyme A oxidase 3 OS=Homo sapiens GN=ACOX3 PE=1 SV=2 - [ACOX3_HUMAN]	0	0	0	0	0	0	0	0	0	0	0	0	0	0	0	0	0	0	0	0	8.58945	0	11	10	0.363302	0.478287	0	0	0.780859	2.58982	#NUM!	#NUM!
O15294	OGT	UDP-N-acetylglucosamine--peptide N-acetylglucosaminyltransferase 110 kDa subunit OS=Homo sapiens GN=OGT PE=1 SV=3 - [OGT1_HUMAN]	0	0	0	0	0	0	0	0	0	0	0	0	0	0	0	0	0	0	0	0	0	179.334	11	10	0.363302	0.478287	0	0	16.3031	54.0713	#NUM!	#NUM!
O15381	NVL	Nuclear valosin-containing protein-like OS=Homo sapiens GN=NVL PE=1 SV=1 - [NVL_HUMAN]	0	0	0	0	0	0	0	0	0	0	0	0	0	16.5694	0	0	0	0	0	0	0	0	11	10	0.363302	0.478287	0	0	1.50631	4.99587	#NUM!	#NUM!
O15514	POLR2D	DNA-directed RNA polymerase II subunit RPB4 OS=Homo sapiens GN=POLR2D PE=1 SV=1 - [RPB4_HUMAN]	0	0	0	0	0	0	0	0	0	0	0	0	0	0	0	0	0	0	0	0	0	17.3383	11	10	0.363302	0.478287	0	0	1.57621	5.2277	#NUM!	#NUM!
O43166	SIPA1L1	Signal-induced proliferation-associated 1-like protein 1 OS=Homo sapiens GN=SIPA1L1 PE=1 SV=4 - [SI1L1_HUMAN]	0	0	0	0	0	0	0	0	0	0	0	0	0	0	0	0	0	45.2554	0	0	0	0	11	10	0.363302	0.478287	0	0	4.11413	13.645	#NUM!	#NUM!
O43252	PAPSS1	Bifunctional 3'-phosphoadenosine 5'-phosphosulfate synthase 1 OS=Homo sapiens GN=PAPSS1 PE=1 SV=2 - [PAPS1_HUMAN]	0	0	0	0	0	0	0	0	0	0	0	0	0	0	0	0	176.121	0	0	0	0	0	11	10	0.363302	0.478287	0	0	16.011	53.1024	#NUM!	#NUM!
O43293	DAPK3	Death-associated protein kinase 3 OS=Homo sapiens GN=DAPK3 PE=1 SV=1 - [DAPK3_HUMAN]	0	0	0	0	0	0	0	0	0	0	0	0	0	0	5.86554	0	0	0	0	0	0	0	11	10	0.363302	0.478287	0	0	0.533231	1.76853	#NUM!	#NUM!
O43299	AP5Z1	AP-5 complex subunit zeta-1 OS=Homo sapiens GN=AP5Z1 PE=1 SV=2 - [AP5Z1_HUMAN]	0	0	0	0	0	0	0	0	0	0	0	0	0	0	0	0	0	0	0	0	21.9118	0	11	10	0.363302	0.478287	0	0	1.99198	6.60666	#NUM!	#NUM!
O43345	ZNF208	Zinc finger protein 208 OS=Homo sapiens GN=ZNF208 PE=2 SV=2 - [ZN208_HUMAN]	0	0	0	0	0	0	0	0	0	0	0	0	0	70.5916	0	0	0	0	0	0	0	0	11	10	0.363302	0.478287	0	0	6.41742	21.2842	#NUM!	#NUM!
O43520	ATP8B1	Phospholipid-transporting ATPase IC OS=Homo sapiens GN=ATP8B1 PE=1 SV=3 - [AT8B1_HUMAN]	0	0	0	0	0	0	0	0	0	0	0	0	0	0	0	0	0	0	0	70.8656	0	0	11	10	0.363302	0.478287	0	0	6.44233	21.3668	#NUM!	#NUM!
O43548	TGM5	Protein-glutamine gamma-glutamyltransferase 5 OS=Homo sapiens GN=TGM5 PE=1 SV=4 - [TGM5_HUMAN]	0	0	0	0	0	0	0	0	0	0	0	0	53.456	0	0	0	0	0	0	0	0	0	11	10	0.363302	0.478287	0	0	4.85964	16.1176	#NUM!	#NUM!
O43592	XPOT	Exportin-T OS=Homo sapiens GN=XPOT PE=1 SV=2 - [XPOT_HUMAN]	0	0	0	0	0	0	0	0	0	0	0	0	0	0	0	0	0	0	4.78135	0	0	0	11	10	0.363302	0.478287	0	0	0.434668	1.44163	#NUM!	#NUM!
O43781	DYRK3	Dual specificity tyrosine-phosphorylation-regulated kinase 3 OS=Homo sapiens GN=DYRK3 PE=1 SV=3 - [DYRK3_HUMAN]	0	0	0	0	0	0	0	0	0	0	0	0	0	0	0	0	0	0	0	68.0245	0	0	11	10	0.363302	0.478287	0	0	6.18404	20.5101	#NUM!	#NUM!
O43813	LANCL1	LanC-like protein 1 OS=Homo sapiens GN=LANCL1 PE=1 SV=1 - [LANC1_HUMAN]	0	0	0	0	0	0	0	0	0	0	0	7.25337	0	0	0	0	0	0	0	0	0	0	11	10	0.363302	0.478287	0	0	0.659397	2.18697	#NUM!	#NUM!
O43826	SLC37A4	Glucose-6-phosphate exchanger SLC37A4 OS=Homo sapiens GN=SLC37A4 PE=1 SV=1 - [G6PT1_HUMAN]	0	0	0	0	0	0	0	0	0	0	0	0	87.0395	0	0	0	0	0	0	0	0	0	11	10	0.363302	0.478287	0	0	7.91268	26.2434	#NUM!	#NUM!
O43852	CALU	Calumenin OS=Homo sapiens GN=CALU PE=1 SV=2 - [CALU_HUMAN]	0	0	0	0	0	0	0	0	0	0	0	0	0	1.29037	0	0	0	0	0	0	0	0	11	10	0.363302	0.478287	0	0	0.117306	0.38906	#NUM!	#NUM!
O43916	CHST1	Carbohydrate sulfotransferase 1 OS=Homo sapiens GN=CHST1 PE=1 SV=1 - [CHST1_HUMAN]	0	0	0	0	0	0	0	0	0	0	0	0	0	0	0	0	0	0	0	0	14.9076	0	11	10	0.363302	0.478287	0	0	1.35524	4.49482	#NUM!	#NUM!
O60331	PIP5K1C	Phosphatidylinositol 4-phosphate 5-kinase type-1 gamma OS=Homo sapiens GN=PIP5K1C PE=1 SV=2 - [PI51C_HUMAN]	0	0	0	0	0	0	0	0	0	0	0	0	27.9416	0	0	0	0	0	0	0	0	0	11	10	0.363302	0.478287	0	0	2.54015	8.42471	#NUM!	#NUM!
O60336	MAPKBP1	Mitogen-activated protein kinase-binding protein 1 OS=Homo sapiens GN=MAPKBP1 PE=1 SV=4 - [MABP1_HUMAN]	0	0	0	0	0	0	0	0	0	0	0	0	0	0	0	0	0	0	0	5.86819	0	0	11	10	0.363302	0.478287	0	0	0.533472	1.76933	#NUM!	#NUM!
O60447	EVI5	Ecotropic viral integration site 5 protein homolog OS=Homo sapiens GN=EVI5 PE=1 SV=3 - [EVI5_HUMAN]	0	0	0	0	0	0	0	0	0	0	0	0	36.4284	0	0	0	0	0	0	0	0	0	11	10	0.363302	0.478287	0	0	3.31167	10.9836	#NUM!	#NUM!
O60478	GPR137B	Integral membrane protein GPR137B OS=Homo sapiens GN=GPR137B PE=2 SV=1 - [G137B_HUMAN]	0	0	0	0	0	0	0	0	0	0	0	0	0	0	0	0	0	0	0	0	0	16.6349	11	10	0.363302	0.478287	0	0	1.51226	5.0156	#NUM!	#NUM!
O60481	ZIC3	Zinc finger protein ZIC 3 OS=Homo sapiens GN=ZIC3 PE=1 SV=1 - [ZIC3_HUMAN]	0	0	0	0	0	0	0	0	0	0	0	0	0	0	0	0	0	0	0	5255.34	0	0	11	10	0.363302	0.478287	0	0	477.758	1584.54	#NUM!	#NUM!
O60486	PLXNC1	Plexin-C1 OS=Homo sapiens GN=PLXNC1 PE=1 SV=1 - [PLXC1_HUMAN]	0	0	0	0	0	0	0	0	0	0	0	0	0	0	0	0	11.2708	0	0	0	0	0	11	10	0.363302	0.478287	0	0	1.02462	3.39827	#NUM!	#NUM!
O60488	ACSL4	Long-chain-fatty-acid--CoA ligase 4 OS=Homo sapiens GN=ACSL4 PE=1 SV=2 - [ACSL4_HUMAN]	0	0	0	0	0	0	0	0	0	0	0	0	0	0	0	0	0	0	0	0	0	9.20214	11	10	0.363302	0.478287	0	0	0.836558	2.77455	#NUM!	#NUM!
O60673	REV3L	DNA polymerase zeta catalytic subunit OS=Homo sapiens GN=REV3L PE=1 SV=2 - [REV3L_HUMAN]	0	0	0	0	0	0	0	0	0	0	0	0	0	0	0	0	0	0	0	0	0	16.6067	11	10	0.363302	0.478287	0	0	1.5097	5.00711	#NUM!	#NUM!
O60706	ABCC9	ATP-binding cassette sub-family C member 9 OS=Homo sapiens GN=ABCC9 PE=1 SV=2 - [ABCC9_HUMAN]	0	0	0	0	0	0	0	0	0	0	0	0	0	0	0	0	0	0	2.40869	0	0	0	11	10	0.363302	0.478287	0	0	0.218972	0.726248	#NUM!	#NUM!
O60858	TRIM13	E3 ubiquitin-protein ligase TRIM13 OS=Homo sapiens GN=TRIM13 PE=1 SV=2 - [TRI13_HUMAN]	0	0	0	0	0	0	0	0	0	0	0	0	0	0	0	0	0	0	0	0	1.54828	0	11	10	0.363302	0.478287	0	0	0.140753	0.466825	#NUM!	#NUM!
O75037	KIF21B	Kinesin-like protein KIF21B OS=Homo sapiens GN=KIF21B PE=1 SV=2 - [KI21B_HUMAN]	0	0	0	0	0	0	0	0	0	0	0	0	0	0	0	0	0	8.80333	0	0	0	0	11	10	0.363302	0.478287	0	0	0.800303	2.65431	#NUM!	#NUM!
O75071	EFCAB14	EF-hand calcium-binding domain-containing protein 14 OS=Homo sapiens GN=EFCAB14 PE=1 SV=1 - [EFC14_HUMAN]	0	0	0	0	0	0	0	0	0	0	0	0	0	0	0	0	0	0	44.1844	0	0	0	11	10	0.363302	0.478287	0	0	4.01676	13.3221	#NUM!	#NUM!
O75074	LRP3	Low-density lipoprotein receptor-related protein 3 OS=Homo sapiens GN=LRP3 PE=2 SV=2 - [LRP3_HUMAN]	0	0	0	0	0	0	0	0	0	0	0	0	0	0	0	0	0	0	0	75.9441	0	0	11	10	0.363302	0.478287	0	0	6.90401	22.898	#NUM!	#NUM!
O75140	DEPDC5	GATOR complex protein DEPDC5 OS=Homo sapiens GN=DEPDC5 PE=1 SV=2 - [DEPD5_HUMAN]	0	0	0	0	0	0	0	0	0	0	0	0	0	9.32043	0	0	0	0	0	0	0	0	11	10	0.363302	0.478287	0	0	0.847312	2.81022	#NUM!	#NUM!
O75164	KDM4A	Lysine-specific demethylase 4A OS=Homo sapiens GN=KDM4A PE=1 SV=2 - [KDM4A_HUMAN]	0	0	0	0	0	0	0	0	0	0	0	0	0	15.9633	0	0	0	0	0	0	0	0	11	10	0.363302	0.478287	0	0	1.45121	4.81313	#NUM!	#NUM!
O75400	PRPF40A	Pre-mRNA-processing factor 40 homolog A OS=Homo sapiens GN=PRPF40A PE=1 SV=2 - [PR40A_HUMAN]	0	0	0	0	0	0	0	0	0	0	0	0	0	0	0	0	0	0	12.577	0	0	0	11	10	0.363302	0.478287	0	0	1.14337	3.79212	#NUM!	#NUM!
O75427	LRCH4	Leucine-rich repeat and calponin homology domain-containing protein 4 OS=Homo sapiens GN=LRCH4 PE=1 SV=2 - [LRCH4_HUMAN]	0	0	0	0	0	0	0	0	0	0	0	0	0	0	0	0	0	0	0	0	0	20.7135	11	10	0.363302	0.478287	0	0	1.88305	6.24536	#NUM!	#NUM!
O75436	VPS26A	Vacuolar protein sorting-associated protein 26A OS=Homo sapiens GN=VPS26A PE=1 SV=2 - [VP26A_HUMAN]	0	0	0	0	0	0	0	0	0	0	0	0	0	0	0	0	0	45.2554	0	0	0	0	11	10	0.363302	0.478287	0	0	4.11413	13.645	#NUM!	#NUM!
O75521	ECI2	Enoyl-CoA delta isomerase 2, mitochondrial OS=Homo sapiens GN=ECI2 PE=1 SV=4 - [ECI2_HUMAN]	0	0	0	0	0	0	0	0	0	0	0	0	0	0	0	0	0	0	0	0	0	2.17285	11	10	0.363302	0.478287	0	0	0.197532	0.65514	#NUM!	#NUM!
O75629	CREG1	Protein CREG1 OS=Homo sapiens GN=CREG1 PE=1 SV=1 - [CREG1_HUMAN]	0	0	0	0	0	0	0	0	0	0	0	0	39.2844	0	0	0	0	0	0	0	0	0	11	10	0.363302	0.478287	0	0	3.57131	11.8447	#NUM!	#NUM!
O75691	UTP20	Small subunit processome component 20 homolog OS=Homo sapiens GN=UTP20 PE=1 SV=3 - [UTP20_HUMAN]	0	0	0	0	0	0	0	0	0	0	0	39.0289	0	0	0	0	0	0	0	0	0	0	11	10	0.363302	0.478287	0	0	3.54808	11.7677	#NUM!	#NUM!
O75841	UPK1B	Uroplakin-1b OS=Homo sapiens GN=UPK1B PE=1 SV=5 - [UPK1B_HUMAN]	0	0	0	0	0	0	0	0	0	0	0	0	0	0	0	0	0	0	0	0	0	137.786	11	10	0.363302	0.478287	0	0	12.526	41.544	#NUM!	#NUM!
O75943	RAD17	Cell cycle checkpoint protein RAD17 OS=Homo sapiens GN=RAD17 PE=1 SV=2 - [RAD17_HUMAN]	0	0	0	0	0	0	0	0	0	0	0	0	0	0	0	0	0	0	0	45.4325	0	0	11	10	0.363302	0.478287	0	0	4.13023	13.6984	#NUM!	#NUM!
O75952	CABYR	Calcium-binding tyrosine phosphorylation-regulated protein OS=Homo sapiens GN=CABYR PE=1 SV=2 - [CABYR_HUMAN]	0	0	0	0	0	0	0	0	0	0	0	77.1353	0	0	0	0	0	0	0	0	0	0	11	10	0.363302	0.478287	0	0	7.0123	23.2572	#NUM!	#NUM!
O76024	WFS1	Wolframin OS=Homo sapiens GN=WFS1 PE=1 SV=2 - [WFS1_HUMAN]	0	0	0	0	0	0	0	0	0	0	0	113.237	0	0	0	0	0	0	0	0	0	0	11	10	0.363302	0.478287	0	0	10.2943	34.1424	#NUM!	#NUM!
O94822	LTN1	E3 ubiquitin-protein ligase listerin OS=Homo sapiens GN=LTN1 PE=1 SV=6 - [LTN1_HUMAN]	0	0	0	0	0	0	0	0	0	0	0	0	0	0	0	0	0	0	0	0	0	81.3284	11	10	0.363302	0.478287	0	0	7.39349	24.5214	#NUM!	#NUM!
O94955	RHOBTB3	Rho-related BTB domain-containing protein 3 OS=Homo sapiens GN=RHOBTB3 PE=1 SV=2 - [RHBT3_HUMAN]	0	0	0	0	0	0	0	0	0	0	0	0	0	0	0	0	0	0	387.331	0	0	0	11	10	0.363302	0.478287	0	0	35.2119	116.785	#NUM!	#NUM!
O95045	UPP2	Uridine phosphorylase 2 OS=Homo sapiens GN=UPP2 PE=1 SV=1 - [UPP2_HUMAN]	0	0	0	0	0	0	0	0	0	0	0	0	0	0	0	0	0	0	0	0	127.819	0	11	10	0.363302	0.478287	0	0	11.6199	38.5388	#NUM!	#NUM!
O95050	INMT	Indolethylamine N-methyltransferase OS=Homo sapiens GN=INMT PE=1 SV=3 - [INMT_HUMAN]	0	0	0	0	0	0	0	0	0	0	0	0	0	0	59.6342	0	0	0	0	0	0	0	11	10	0.363302	0.478287	0	0	5.42129	17.9804	#NUM!	#NUM!
O95196	CSPG5	Chondroitin sulfate proteoglycan 5 OS=Homo sapiens GN=CSPG5 PE=1 SV=3 - [CSPG5_HUMAN]	0	0	0	0	0	0	0	0	0	0	0	0	0	0	4.34983	0	0	0	0	0	0	0	11	10	0.363302	0.478287	0	0	0.395439	1.31152	#NUM!	#NUM!
O95259	KCNH1	Potassium voltage-gated channel subfamily H member 1 OS=Homo sapiens GN=KCNH1 PE=1 SV=1 - [KCNH1_HUMAN]	0	0	0	0	0	0	0	0	0	0	0	0	0	0	0	0	0	0	502.803	0	0	0	11	10	0.363302	0.478287	0	0	45.7094	151.601	#NUM!	#NUM!
O95409	ZIC2	Zinc finger protein ZIC 2 OS=Homo sapiens GN=ZIC2 PE=1 SV=2 - [ZIC2_HUMAN]	0	0	0	0	0	0	0	0	0	0	0	30.9708	0	0	0	0	0	0	0	0	0	0	11	10	0.363302	0.478287	0	0	2.81553	9.33806	#NUM!	#NUM!
O95749	GGPS1	Geranylgeranyl pyrophosphate synthase OS=Homo sapiens GN=GGPS1 PE=1 SV=1 - [GGPPS_HUMAN]	0	0	0	0	0	0	0	0	0	0	0	0	89.5424	0	0	0	0	0	0	0	0	0	11	10	0.363302	0.478287	0	0	8.14022	26.998	#NUM!	#NUM!
O95822	MLYCD	Malonyl-CoA decarboxylase, mitochondrial OS=Homo sapiens GN=MLYCD PE=1 SV=3 - [DCMC_HUMAN]	0	0	0	0	0	0	0	0	0	0	0	0	0	0	0	109.711	0	0	0	0	0	0	11	10	0.363302	0.478287	0	0	9.97369	33.079	#NUM!	#NUM!
O95867	LY6G6C	Lymphocyte antigen 6 complex locus protein G6c OS=Homo sapiens GN=LY6G6C PE=1 SV=1 - [LY66C_HUMAN]	0	0	0	0	0	0	0	0	0	0	0	7.87393	0	0	0	0	0	0	0	0	0	0	11	10	0.363302	0.478287	0	0	0.715812	2.37408	#NUM!	#NUM!
O95905	ECD	Protein ecdysoneless homolog OS=Homo sapiens GN=ECD PE=1 SV=1 - [ECD_HUMAN]	0	0	0	0	0	0	0	0	0	0	0	0	0	0	0	0	0	0	0	1589.25	0	0	11	10	0.363302	0.478287	0	0	144.477	479.176	#NUM!	#NUM!
O96002	CXorf1	Putative transmembrane protein CXorf1 OS=Homo sapiens GN=CXorf1 PE=5 SV=1 - [CX001_HUMAN]	0	0	0	0	0	0	0	0	0	0	0	0	0	0	0	0	0	0	0	0	0	85.7963	11	10	0.363302	0.478287	0	0	7.79967	25.8686	#NUM!	#NUM!
P01036	CST4	Cystatin-S OS=Homo sapiens GN=CST4 PE=1 SV=3 - [CYTS_HUMAN]	0	0	0	0	0	0	0	0	0	0	0	0	0	0	0	0	0	0	0	0	90.1073	0	11	10	0.363302	0.478287	0	0	8.19157	27.1684	#NUM!	#NUM!
P01583	IL1A	Interleukin-1 alpha OS=Homo sapiens GN=IL1A PE=1 SV=1 - [IL1A_HUMAN]	0	0	0	0	0	0	0	0	0	0	0	0	0	0	0	0	0	0	8.35701	0	0	0	11	10	0.363302	0.478287	0	0	0.759729	2.51973	#NUM!	#NUM!
P01824	IGHV4-39	Immunoglobulin heavy variable 4-39 OS=Homo sapiens GN=IGHV4-39 PE=1 SV=2 - [HV439_HUMAN]	0	0	0	0	0	0	0	0	0	0	0	0	0	0	0	0	0	154.99	0	0	0	0	11	10	0.363302	0.478287	0	0	14.09	46.7312	#NUM!	#NUM!
P01857	IGHG1	Immunoglobulin heavy constant gamma 1 OS=Homo sapiens GN=IGHG1 PE=1 SV=1 - [IGHG1_HUMAN]	0	0	0	0	0	0	0	0	0	0	0	0	0	50725.3	0	0	0	0	0	0	0	0	11	10	0.363302	0.478287	0	0	4611.39	15294.3	#NUM!	#NUM!
P01891	HLA-A	HLA class I histocompatibility antigen, A-68 alpha chain OS=Homo sapiens GN=HLA-A PE=1 SV=4 - [1A68_HUMAN]	0	0	0	0	0	0	0	0	0	0	0	0	0	0	0	0	0	0	0	15.6651	0	0	11	10	0.363302	0.478287	0	0	1.4241	4.7232	#NUM!	#NUM!
P02462	COL4A1	Collagen alpha-1(IV) chain OS=Homo sapiens GN=COL4A1 PE=1 SV=3 - [CO4A1_HUMAN]	0	0	0	0	0	0	0	0	0	0	0	0	0	0	0	0	2.73868	0	0	0	0	0	11	10	0.363302	0.478287	0	0	0.248971	0.825745	#NUM!	#NUM!
P02708	CHRNA1	Acetylcholine receptor subunit alpha OS=Homo sapiens GN=CHRNA1 PE=1 SV=2 - [ACHA_HUMAN]	0	0	0	0	0	0	0	0	0	0	0	0	0	9.99907	0	0	0	0	0	0	0	0	11	10	0.363302	0.478287	0	0	0.909007	3.01483	#NUM!	#NUM!
P04632	CAPNS1	Calpain small subunit 1 OS=Homo sapiens GN=CAPNS1 PE=1 SV=1 - [CPNS1_HUMAN]	0	0	0	0	0	0	0	0	0	0	0	0	0	0	0	0	0	0	0	0	0	19.2994	11	10	0.363302	0.478287	0	0	1.75449	5.81899	#NUM!	#NUM!
P04792	HSPB1	Heat shock protein beta-1 OS=Homo sapiens GN=HSPB1 PE=1 SV=2 - [HSPB1_HUMAN]	0	0	0	0	0	0	0	0	0	0	0	0	0	0	0	0	0	0	0	0	71.4529	0	11	10	0.363302	0.478287	0	0	6.49572	21.5439	#NUM!	#NUM!
P05166	PCCB	Propionyl-CoA carboxylase beta chain, mitochondrial OS=Homo sapiens GN=PCCB PE=1 SV=3 - [PCCB_HUMAN]	0	0	0	0	0	0	0	0	0	0	0	0	0	0	0	1.57668	0	0	0	0	0	0	11	10	0.363302	0.478287	0	0	0.143334	0.475386	#NUM!	#NUM!
P06703	S100A6	Protein S100-A6 OS=Homo sapiens GN=S100A6 PE=1 SV=1 - [S10A6_HUMAN]	0	0	0	0	0	0	0	0	0	0	0	0	0	0	0	0	6.0623	0	0	0	0	0	11	10	0.363302	0.478287	0	0	0.551118	1.82785	#NUM!	#NUM!
P07437	TUBB	Tubulin beta chain OS=Homo sapiens GN=TUBB PE=1 SV=2 - [TBB5_HUMAN]	0	0	0	0	0	0	0	0	0	0	0	0	0	28.5417	0	0	0	0	0	0	0	0	11	10	0.363302	0.478287	0	0	2.5947	8.60564	#NUM!	#NUM!
P07814	EPRS	Bifunctional glutamate/proline--tRNA ligase OS=Homo sapiens GN=EPRS PE=1 SV=5 - [SYEP_HUMAN]	0	0	0	0	0	0	0	0	0	0	0	0	0	0	0	0	0	0	0	0	44.119	0	11	10	0.363302	0.478287	0	0	4.01082	13.3024	#NUM!	#NUM!
P07942	LAMB1	Laminin subunit beta-1 OS=Homo sapiens GN=LAMB1 PE=1 SV=2 - [LAMB1_HUMAN]	0	0	0	0	0	0	0	0	0	0	0	0	0	0	0	0	0	0	0	0	94.9061	0	11	10	0.363302	0.478287	0	0	8.62783	28.6153	#NUM!	#NUM!
P07947	YES1	Tyrosine-protein kinase Yes OS=Homo sapiens GN=YES1 PE=1 SV=3 - [YES_HUMAN]	0	0	0	0	0	0	0	0	0	0	0	0	0	0	50.5518	0	0	0	0	0	0	0	11	10	0.363302	0.478287	0	0	4.59561	15.2419	#NUM!	#NUM!
P08183	ABCB1	Multidrug resistance protein 1 OS=Homo sapiens GN=ABCB1 PE=1 SV=3 - [MDR1_HUMAN]	0	0	0	0	0	0	0	0	0	0	0	0	0	0	0	0	0	0	9.84256	0	0	0	11	10	0.363302	0.478287	0	0	0.894779	2.96764	#NUM!	#NUM!
P08253	MMP2	72 kDa type IV collagenase OS=Homo sapiens GN=MMP2 PE=1 SV=2 - [MMP2_HUMAN]	0	0	0	0	0	0	0	0	0	0	0	0	0	0	0	0	0	0	0	0	0	3.16285	11	10	0.363302	0.478287	0	0	0.287532	0.953635	#NUM!	#NUM!
P08397	HMBS	Porphobilinogen deaminase OS=Homo sapiens GN=HMBS PE=1 SV=2 - [HEM3_HUMAN]	0	0	0	0	0	0	0	0	0	0	0	0	0	0	0	0	0	0	0	0	0	211.97	11	10	0.363302	0.478287	0	0	19.27	63.9114	#NUM!	#NUM!
P08572	COL4A2	Collagen alpha-2(IV) chain OS=Homo sapiens GN=COL4A2 PE=1 SV=4 - [CO4A2_HUMAN]	0	0	0	0	0	0	0	0	0	0	0	0	4.06389	0	0	0	0	0	0	0	0	0	11	10	0.363302	0.478287	0	0	0.369445	1.22531	#NUM!	#NUM!
P08575	PTPRC	Receptor-type tyrosine-protein phosphatase C OS=Homo sapiens GN=PTPRC PE=1 SV=2 - [PTPRC_HUMAN]	0	0	0	0	0	0	0	0	0	0	0	0	45.849	0	0	0	0	0	0	0	0	0	11	10	0.363302	0.478287	0	0	4.16809	13.824	#NUM!	#NUM!
P08861	CELA3B	Chymotrypsin-like elastase family member 3B OS=Homo sapiens GN=CELA3B PE=1 SV=3 - [CEL3B_HUMAN]	0	0	0	0	0	0	0	0	0	0	0	0	0	47.3453	0	0	0	0	0	0	0	0	11	10	0.363302	0.478287	0	0	4.30412	14.2751	#NUM!	#NUM!
P09486	SPARC	SPARC OS=Homo sapiens GN=SPARC PE=1 SV=1 - [SPRC_HUMAN]	0	0	0	0	0	0	0	0	0	0	0	0	0	4.92746	0	0	0	0	0	0	0	0	11	10	0.363302	0.478287	0	0	0.447951	1.48569	#NUM!	#NUM!
P09544	WNT2	Protein Wnt-2 OS=Homo sapiens GN=WNT2 PE=2 SV=1 - [WNT2_HUMAN]	0	0	0	0	0	0	0	0	0	0	0	0	0	0	0	0	0	0	0	0	0	6.20621	11	10	0.363302	0.478287	0	0	0.564201	1.87124	#NUM!	#NUM!
P09913	IFIT2	Interferon-induced protein with tetratricopeptide repeats 2 OS=Homo sapiens GN=IFIT2 PE=1 SV=1 - [IFIT2_HUMAN]	0	0	0	0	0	0	0	0	0	0	0	0	0	0	15.8282	0	0	0	0	0	0	0	11	10	0.363302	0.478287	0	0	1.43892	4.77237	#NUM!	#NUM!
P09923	ALPI	Intestinal-type alkaline phosphatase OS=Homo sapiens GN=ALPI PE=1 SV=2 - [PPBI_HUMAN]	0	0	0	0	0	0	0	0	0	0	0	0	0	0	6.35195	0	0	0	0	0	0	0	11	10	0.363302	0.478287	0	0	0.57745	1.91519	#NUM!	#NUM!
P0CAP2	POLR2M	DNA-directed RNA polymerase II subunit GRINL1A OS=Homo sapiens GN=POLR2M PE=1 SV=1 - [GRL1A_HUMAN]	0	0	0	0	0	0	0	0	0	0	0	22.8736	0	0	0	0	0	0	0	0	0	0	11	10	0.363302	0.478287	0	0	2.07942	6.89665	#NUM!	#NUM!
P0CG32	ZCCHC18	Zinc finger CCHC domain-containing protein 18 OS=Homo sapiens GN=ZCCHC18 PE=3 SV=1 - [ZCC18_HUMAN]	0	0	0	0	0	0	0	0	0	0	0	0	0	0	0	27.8349	0	0	0	0	0	0	11	10	0.363302	0.478287	0	0	2.53044	8.39253	#NUM!	#NUM!
P0DMV9	HSPA1B	Heat shock 70 kDa protein 1B OS=Homo sapiens GN=HSPA1B PE=1 SV=1 - [HS71B_HUMAN]	0	0	0	0	0	0	0	0	0	0	0	0	0	0	0	0	0	0	6.7942	0	0	0	11	10	0.363302	0.478287	0	0	0.617655	2.04853	#NUM!	#NUM!
P10644	PRKAR1A	cAMP-dependent protein kinase type I-alpha regulatory subunit OS=Homo sapiens GN=PRKAR1A PE=1 SV=1 - [KAP0_HUMAN]	0	0	0	0	0	0	0	0	0	0	0	0	0	9.24698	0	0	0	0	0	0	0	0	11	10	0.363302	0.478287	0	0	0.840635	2.78807	#NUM!	#NUM!
P10696	ALPG	Alkaline phosphatase, placental-like OS=Homo sapiens GN=ALPPL2 PE=2 SV=4 - [PPBN_HUMAN]	0	0	0	0	0	0	0	0	0	0	0	0	0	0	0	0	61.2918	0	0	0	0	0	11	10	0.363302	0.478287	0	0	5.57198	18.4802	#NUM!	#NUM!
P11021	HSPA5	78 kDa glucose-regulated protein OS=Homo sapiens GN=HSPA5 PE=1 SV=2 - [GRP78_HUMAN]	0	0	0	0	0	0	0	0	0	0	0	7.02739	0	0	0	0	0	0	0	0	0	0	11	10	0.363302	0.478287	0	0	0.638853	2.11884	#NUM!	#NUM!
P11169	SLC2A3	Solute carrier family 2, facilitated glucose transporter member 3 OS=Homo sapiens GN=SLC2A3 PE=1 SV=1 - [GTR3_HUMAN]	0	0	0	0	0	0	0	0	0	0	0	1.67805	0	0	0	0	0	0	0	0	0	0	11	10	0.363302	0.478287	0	0	0.15255	0.505952	#NUM!	#NUM!
P11388	TOP2A	DNA topoisomerase 2-alpha OS=Homo sapiens GN=TOP2A PE=1 SV=3 - [TOP2A_HUMAN]	0	0	0	0	0	0	0	0	0	0	0	0	0	0	0	30.441	0	0	0	0	0	0	11	10	0.363302	0.478287	0	0	2.76736	9.17831	#NUM!	#NUM!
P11717	IGF2R	Cation-independent mannose-6-phosphate receptor OS=Homo sapiens GN=IGF2R PE=1 SV=3 - [MPRI_HUMAN]	0	0	0	0	0	0	0	0	0	0	0	0	0	0.547701	0	0	0	0	0	0	0	0	11	10	0.363302	0.478287	0	0	0.049791	0.165138	#NUM!	#NUM!
P13473	LAMP2	Lysosome-associated membrane glycoprotein 2 OS=Homo sapiens GN=LAMP2 PE=1 SV=2 - [LAMP2_HUMAN]	0	0	0	0	0	0	0	0	0	0	0	0	0	1.9043	0	0	0	0	0	0	0	0	11	10	0.363302	0.478287	0	0	0.173118	0.574169	#NUM!	#NUM!
P14410	SI	Sucrase-isomaltase, intestinal OS=Homo sapiens GN=SI PE=1 SV=6 - [SUIS_HUMAN]	0	0	0	0	0	0	0	0	0	0	0	0	0	0	0	0	34.346	0	0	0	0	0	11	10	0.363302	0.478287	0	0	3.12236	10.3557	#NUM!	#NUM!
P14678	SNRPB	Small nuclear ribonucleoprotein-associated proteins B and B' OS=Homo sapiens GN=SNRPB PE=1 SV=2 - [RSMB_HUMAN]	0	0	0	0	0	0	0	0	0	0	0	0	0	0	0	0	0	0	0	0	0	10.5735	11	10	0.363302	0.478287	0	0	0.961229	3.18804	#NUM!	#NUM!
P15822	HIVEP1	Zinc finger protein 40 OS=Homo sapiens GN=HIVEP1 PE=1 SV=3 - [ZEP1_HUMAN]	0	0	0	0	0	0	0	0	0	0	0	0	0	0	0	0	0	0	28.2141	0	0	0	11	10	0.363302	0.478287	0	0	2.56491	8.50686	#NUM!	#NUM!
P17024	ZNF20	Zinc finger protein 20 OS=Homo sapiens GN=ZNF20 PE=1 SV=2 - [ZNF20_HUMAN]	0	0	0	0	0	0	0	0	0	0	0	0	0	0	0	39.3726	0	0	0	0	0	0	11	10	0.363302	0.478287	0	0	3.57933	11.8713	#NUM!	#NUM!
P17252	PRKCA	Protein kinase C alpha type OS=Homo sapiens GN=PRKCA PE=1 SV=4 - [KPCA_HUMAN]	0	0	0	0	0	0	0	0	0	0	0	0	0	0	0	0	0	0	28.0284	0	0	0	11	10	0.363302	0.478287	0	0	2.54804	8.45089	#NUM!	#NUM!
P18850	ATF6	Cyclic AMP-dependent transcription factor ATF-6 alpha OS=Homo sapiens GN=ATF6 PE=1 SV=3 - [ATF6A_HUMAN]	0	0	0	0	0	0	0	0	0	0	0	0	0	0	0	0	0	0	0	0	0	515.564	11	10	0.363302	0.478287	0	0	46.8694	155.448	#NUM!	#NUM!
P18887	XRCC1	DNA repair protein XRCC1 OS=Homo sapiens GN=XRCC1 PE=1 SV=2 - [XRCC1_HUMAN]	0	0	0	0	0	0	0	0	0	0	0	0	0	0	0	0	0	0	0	24.5849	0	0	11	10	0.363302	0.478287	0	0	2.23499	7.41263	#NUM!	#NUM!
P20337	RAB3B	Ras-related protein Rab-3B OS=Homo sapiens GN=RAB3B PE=1 SV=2 - [RAB3B_HUMAN]	0	0	0	0	0	0	0	0	0	0	0	0	0	8.92668	0	0	0	0	0	0	0	0	11	10	0.363302	0.478287	0	0	0.811516	2.69149	#NUM!	#NUM!
P20823	HNF1A	Hepatocyte nuclear factor 1-alpha OS=Homo sapiens GN=HNF1A PE=1 SV=2 - [HNF1A_HUMAN]	0	0	0	0	0	0	0	0	0	0	0	32.7724	0	0	0	0	0	0	0	0	0	0	11	10	0.363302	0.478287	0	0	2.97931	9.88125	#NUM!	#NUM!
P22033	MMUT	Methylmalonyl-CoA mutase, mitochondrial OS=Homo sapiens GN=MUT PE=1 SV=4 - [MUTA_HUMAN]	0	0	0	0	0	0	0	0	0	0	0	0	0	0	0	0	0	0	0	0	0	6.92083	11	10	0.363302	0.478287	0	0	0.629166	2.08671	#NUM!	#NUM!
P22413	ENPP1	Ectonucleotide pyrophosphatase/phosphodiesterase family member 1 OS=Homo sapiens GN=ENPP1 PE=1 SV=2 - [ENPP1_HUMAN]	0	0	0	0	0	0	0	0	0	0	0	0	0	0	0	0	0	0	85.291	0	0	0	11	10	0.363302	0.478287	0	0	7.75373	25.7162	#NUM!	#NUM!
P22455	FGFR4	Fibroblast growth factor receptor 4 OS=Homo sapiens GN=FGFR4 PE=1 SV=2 - [FGFR4_HUMAN]	0	0	0	0	0	0	0	0	0	0	0	0	0	0	0	0	0	0	0	0	0	15.31	11	10	0.363302	0.478287	0	0	1.39182	4.61615	#NUM!	#NUM!
P23511	NFYA	Nuclear transcription factor Y subunit alpha OS=Homo sapiens GN=NFYA PE=1 SV=2 - [NFYA_HUMAN]	0	0	0	0	0	0	0	0	0	0	0	0	0	0	0	0	0	0	13.8205	0	0	0	11	10	0.363302	0.478287	0	0	1.25641	4.16704	#NUM!	#NUM!
P23526	AHCY	Adenosylhomocysteinase OS=Homo sapiens GN=AHCY PE=1 SV=4 - [SAHH_HUMAN]	0	0	0	0	0	0	0	0	0	0	0	0	0	0	34.4943	0	0	0	0	0	0	0	11	10	0.363302	0.478287	0	0	3.13585	10.4004	#NUM!	#NUM!
P23634	ATP2B4	Plasma membrane calcium-transporting ATPase 4 OS=Homo sapiens GN=ATP2B4 PE=1 SV=2 - [AT2B4_HUMAN]	0	0	0	0	0	0	0	0	0	0	0	0	0	2.74682	0	0	0	0	0	0	0	0	11	10	0.363302	0.478287	0	0	0.249711	0.828198	#NUM!	#NUM!
P23919	DTYMK	Thymidylate kinase OS=Homo sapiens GN=DTYMK PE=1 SV=4 - [KTHY_HUMAN]	0	0	0	0	0	0	0	0	0	0	0	0	0	0	0	27.3756	0	0	0	0	0	0	11	10	0.363302	0.478287	0	0	2.48869	8.25404	#NUM!	#NUM!
P23942	PRPH2	Peripherin-2 OS=Homo sapiens GN=PRPH2 PE=1 SV=1 - [PRPH2_HUMAN]	0	0	0	0	0	0	0	0	0	0	0	0	0	0	0	0	1775.21	0	0	0	0	0	11	10	0.363302	0.478287	0	0	161.383	535.247	#NUM!	#NUM!
P24046	GABRR1	Gamma-aminobutyric acid receptor subunit rho-1 OS=Homo sapiens GN=GABRR1 PE=2 SV=2 - [GBRR1_HUMAN]	0	0	0	0	0	0	0	0	0	0	0	0	0	0	0	0	0	0	14.784	0	0	0	11	10	0.363302	0.478287	0	0	1.344	4.45755	#NUM!	#NUM!
P24557	TBXAS1	Thromboxane-A synthase OS=Homo sapiens GN=TBXAS1 PE=1 SV=3 - [THAS_HUMAN]	0	0	0	0	0	0	0	0	0	0	0	0	0	0	0	76.3633	0	0	0	0	0	0	11	10	0.363302	0.478287	0	0	6.94212	23.0244	#NUM!	#NUM!
P24723	PRKCH	Protein kinase C eta type OS=Homo sapiens GN=PRKCH PE=1 SV=4 - [KPCL_HUMAN]	0	0	0	0	0	0	0	0	0	0	0	0	0	0	0	0	0	0	0	0	0	74.0018	11	10	0.363302	0.478287	0	0	6.72744	22.3124	#NUM!	#NUM!
P25054	APC	Adenomatous polyposis coli protein OS=Homo sapiens GN=APC PE=1 SV=2 - [APC_HUMAN]	0	0	0	0	0	0	0	0	0	0	0	10.5553	0	0	0	0	0	0	0	0	0	0	11	10	0.363302	0.478287	0	0	0.959573	3.18254	#NUM!	#NUM!
P27824	CANX	Calnexin OS=Homo sapiens GN=CANX PE=1 SV=2 - [CALX_HUMAN]	0	0	0	0	0	0	0	0	0	0	0	0	0	0	0	0	0	0	0	0	0	7.57399	11	10	0.363302	0.478287	0	0	0.688545	2.28365	#NUM!	#NUM!
P28749	RBL1	Retinoblastoma-like protein 1 OS=Homo sapiens GN=RBL1 PE=1 SV=3 - [RBL1_HUMAN]	0	0	0	0	0	0	0	0	0	0	0	0	0	0	2.11767	0	0	0	0	0	0	0	11	10	0.363302	0.478287	0	0	0.192516	0.638502	#NUM!	#NUM!
P28827	PTPRM	Receptor-type tyrosine-protein phosphatase mu OS=Homo sapiens GN=PTPRM PE=1 SV=2 - [PTPRM_HUMAN]	0	0	0	0	0	0	0	0	0	0	0	0	0	0	0	0	0	0	40.8061	0	0	0	11	10	0.363302	0.478287	0	0	3.70965	12.3035	#NUM!	#NUM!
P29074	PTPN4	Tyrosine-protein phosphatase non-receptor type 4 OS=Homo sapiens GN=PTPN4 PE=1 SV=1 - [PTN4_HUMAN]	0	0	0	0	0	0	0	0	0	0	0	0	0	0	0	0	0	0	0	0	0	8.09512	11	10	0.363302	0.478287	0	0	0.73592	2.44077	#NUM!	#NUM!
P29317	EPHA2	Ephrin type-A receptor 2 OS=Homo sapiens GN=EPHA2 PE=1 SV=2 - [EPHA2_HUMAN]	0	0	0	0	0	0	0	0	0	0	0	0	0	0	0	0	0	0	0	114.886	0	0	11	10	0.363302	0.478287	0	0	10.4441	34.6393	#NUM!	#NUM!
P31323	PRKAR2B	cAMP-dependent protein kinase type II-beta regulatory subunit OS=Homo sapiens GN=PRKAR2B PE=1 SV=3 - [KAP3_HUMAN]	0	0	0	0	0	0	0	0	0	0	0	0	0	0	0	0	0	0	46.1458	0	0	0	11	10	0.363302	0.478287	0	0	4.19507	13.9135	#NUM!	#NUM!
P33764	S100A3	Protein S100-A3 OS=Homo sapiens GN=S100A3 PE=1 SV=1 - [S10A3_HUMAN]	0	0	0	0	0	0	0	0	0	0	0	0	0	0	0	0	0	0	0	0	0	0.412584	11	10	0.363302	0.478287	0	0	0.0375076	0.124399	#NUM!	#NUM!
P33981	TTK	Dual specificity protein kinase TTK OS=Homo sapiens GN=TTK PE=1 SV=2 - [TTK_HUMAN]	0	0	0	0	0	0	0	0	0	0	0	0	0	0	18.9012	0	0	0	0	0	0	0	11	10	0.363302	0.478287	0	0	1.71829	5.69892	#NUM!	#NUM!
P34947	GRK5	G protein-coupled receptor kinase 5 OS=Homo sapiens GN=GRK5 PE=1 SV=1 - [GRK5_HUMAN]	0	0	0	0	0	0	0	0	0	0	0	0	0	4.10128	0	0	0	0	0	0	0	0	11	10	0.363302	0.478287	0	0	0.372844	1.23658	#NUM!	#NUM!
P35236	PTPN7	Tyrosine-protein phosphatase non-receptor type 7 OS=Homo sapiens GN=PTPN7 PE=1 SV=3 - [PTN7_HUMAN]	0	0	0	0	0	0	0	0	0	0	0	0	0	0	0	0	0	0	5.75963	0	0	0	11	10	0.363302	0.478287	0	0	0.523603	1.73659	#NUM!	#NUM!
P35372	OPRM1	Mu-type opioid receptor OS=Homo sapiens GN=OPRM1 PE=1 SV=2 - [OPRM_HUMAN]	0	0	0	0	0	0	0	0	0	0	0	0	0	0	10.408	0	0	0	0	0	0	0	11	10	0.363302	0.478287	0	0	0.946179	3.13812	#NUM!	#NUM!
P35555	FBN1	Fibrillin-1 OS=Homo sapiens GN=FBN1 PE=1 SV=3 - [FBN1_HUMAN]	0	0	0	0	0	0	0	0	0	0	0	0	0	0	0	0	0	0	0	0	34.221	0	11	10	0.363302	0.478287	0	0	3.111	10.318	#NUM!	#NUM!
P35663	CYLC1	Cylicin-1 OS=Homo sapiens GN=CYLC1 PE=2 SV=2 - [CYLC1_HUMAN]	0	0	0	0	0	0	0	0	0	0	0	0	0	0	0	0	0	0	0	0	546.791	0	11	10	0.363302	0.478287	0	0	49.7082	164.864	#NUM!	#NUM!
P35712	SOX6	Transcription factor SOX-6 OS=Homo sapiens GN=SOX6 PE=1 SV=3 - [SOX6_HUMAN]	0	0	0	0	0	0	0	0	0	0	0	0	0	0	0	0	0	0	0	0	0	53.6907	11	10	0.363302	0.478287	0	0	4.88097	16.1883	#NUM!	#NUM!
P38646	HSPA9	Stress-70 protein, mitochondrial OS=Homo sapiens GN=HSPA9 PE=1 SV=2 - [GRP75_HUMAN]	0	0	0	0	0	0	0	0	0	0	0	0	0	0	0	0	0	37.3994	0	0	0	0	11	10	0.363302	0.478287	0	0	3.39995	11.2764	#NUM!	#NUM!
P41145	OPRK1	Kappa-type opioid receptor OS=Homo sapiens GN=OPRK1 PE=1 SV=2 - [OPRK_HUMAN]	0	0	0	0	0	0	0	0	0	0	0	0	0	0	0	0	0	32.1368	0	0	0	0	11	10	0.363302	0.478287	0	0	2.92153	9.68962	#NUM!	#NUM!
P41219	PRPH	Peripherin OS=Homo sapiens GN=PRPH PE=1 SV=2 - [PERI_HUMAN]	0	0	0	0	0	0	0	0	0	0	0	0	0	0	0	0	68.8078	0	0	0	0	0	11	10	0.363302	0.478287	0	0	6.25525	20.7463	#NUM!	#NUM!
P42229	STAT5A	Signal transducer and activator of transcription 5A OS=Homo sapiens GN=STAT5A PE=1 SV=1 - [STA5A_HUMAN]	0	0	0	0	0	0	0	0	0	0	0	0	0	0	81.182	0	0	0	0	0	0	0	11	10	0.363302	0.478287	0	0	7.38018	24.4773	#NUM!	#NUM!
P42702	LIFR	Leukemia inhibitory factor receptor OS=Homo sapiens GN=LIFR PE=1 SV=1 - [LIFR_HUMAN]	0	0	0	0	0	0	0	0	0	0	0	0	56.1414	0	0	0	0	0	0	0	0	0	11	10	0.363302	0.478287	0	0	5.10377	16.9273	#NUM!	#NUM!
P43026	GDF5	Growth/differentiation factor 5 OS=Homo sapiens GN=GDF5 PE=1 SV=3 - [GDF5_HUMAN]	0	0	0	0	0	0	0	0	0	0	0	0	0	0	0	59.4918	0	0	0	0	0	0	11	10	0.363302	0.478287	0	0	5.40834	17.9374	#NUM!	#NUM!
P43364	MAGEA11	Melanoma-associated antigen 11 OS=Homo sapiens GN=MAGEA11 PE=1 SV=2 - [MAGAB_HUMAN]	0	0	0	0	0	0	0	0	0	0	0	0	0	24.2181	0	0	0	0	0	0	0	0	11	10	0.363302	0.478287	0	0	2.20165	7.30205	#NUM!	#NUM!
P43366	MAGEB1	Melanoma-associated antigen B1 OS=Homo sapiens GN=MAGEB1 PE=1 SV=2 - [MAGB1_HUMAN]	0	0	0	0	0	0	0	0	0	0	0	0	5.96447	0	0	0	0	0	0	0	0	0	11	10	0.363302	0.478287	0	0	0.542224	1.79835	#NUM!	#NUM!
P43629	KIR3DL1	Killer cell immunoglobulin-like receptor 3DL1 OS=Homo sapiens GN=KIR3DL1 PE=1 SV=1 - [KI3L1_HUMAN]	0	0	0	0	0	0	0	0	0	0	0	0	0	0	0	0	0	0	0	6.60136	0	0	11	10	0.363302	0.478287	0	0	0.600124	1.99039	#NUM!	#NUM!
P43631	KIR2DS2	Killer cell immunoglobulin-like receptor 2DS2 OS=Homo sapiens GN=KIR2DS2 PE=1 SV=2 - [KI2S2_HUMAN]	0	0	0	0	0	0	0	0	0	0	0	0	24.7783	0	0	0	0	0	0	0	0	0	11	10	0.363302	0.478287	0	0	2.25257	7.47094	#NUM!	#NUM!
P46459	NSF	Vesicle-fusing ATPase OS=Homo sapiens GN=NSF PE=1 SV=3 - [NSF_HUMAN]	0	0	0	0	0	0	0	0	0	0	0	0	0	0	0	0	49.1647	0	0	0	0	0	11	10	0.363302	0.478287	0	0	4.46951	14.8237	#NUM!	#NUM!
P48960	CD97	CD97 antigen OS=Homo sapiens GN=CD97 PE=1 SV=4 - [CD97_HUMAN]	0	0	0	0	0	0	0	0	0	0	0	0	0	0	0	0	0	0	0.365927	0	0	0	11	10	0.363302	0.478287	0	0	0.0332661	0.110331	#NUM!	#NUM!
P49137	MAPKAPK2	MAP kinase-activated protein kinase 2 OS=Homo sapiens GN=MAPKAPK2 PE=1 SV=1 - [MAPK2_HUMAN]	0	0	0	0	0	0	0	0	0	0	0	0	0	9.24397	0	0	0	0	0	0	0	0	11	10	0.363302	0.478287	0	0	0.840361	2.78716	#NUM!	#NUM!
P49591	SARS	Serine--tRNA ligase, cytoplasmic OS=Homo sapiens GN=SARS PE=1 SV=3 - [SYSC_HUMAN]	0	0	0	0	0	0	0	0	0	0	0	0	0	0.932685	0	0	0	0	0	0	0	0	11	10	0.363302	0.478287	0	0	0.0847895	0.281215	#NUM!	#NUM!
P49593	PPM1F	Protein phosphatase 1F OS=Homo sapiens GN=PPM1F PE=1 SV=3 - [PPM1F_HUMAN]	0	0	0	0	0	0	0	0	0	0	0	0	0	0	0	0	14.3879	0	0	0	0	0	11	10	0.363302	0.478287	0	0	1.30799	4.33811	#NUM!	#NUM!
P49682	CXCR3	C-X-C chemokine receptor type 3 OS=Homo sapiens GN=CXCR3 PE=1 SV=2 - [CXCR3_HUMAN]	0	0	0	0	0	0	0	0	0	0	0	6.92758	0	0	0	0	0	0	0	0	0	0	11	10	0.363302	0.478287	0	0	0.62978	2.08874	#NUM!	#NUM!
P49685	GPR15	G-protein coupled receptor 15 OS=Homo sapiens GN=GPR15 PE=2 SV=1 - [GPR15_HUMAN]	0	0	0	0	0	0	0	0	0	0	0	0	0	1.33619	0	0	0	0	0	0	0	0	11	10	0.363302	0.478287	0	0	0.121472	0.402878	#NUM!	#NUM!
P50440	GATM	Glycine amidinotransferase, mitochondrial OS=Homo sapiens GN=GATM PE=1 SV=1 - [GATM_HUMAN]	0	0	0	0	0	0	0	0	0	0	0	0	0	0	36.5652	0	0	0	0	0	0	0	11	10	0.363302	0.478287	0	0	3.32411	11.0248	#NUM!	#NUM!
P51170	SCNN1G	Amiloride-sensitive sodium channel subunit gamma OS=Homo sapiens GN=SCNN1G PE=1 SV=4 - [SCNNG_HUMAN]	0	0	0	0	0	0	0	0	0	0	0	0	0	0	0	0	0	0	6.21677	0	0	0	11	10	0.363302	0.478287	0	0	0.565161	1.87443	#NUM!	#NUM!
P51451	BLK	Tyrosine-protein kinase Blk OS=Homo sapiens GN=BLK PE=1 SV=3 - [BLK_HUMAN]	0	0	0	0	0	0	0	0	0	0	0	0	0	0	0	0	0	0	29.9187	0	0	0	11	10	0.363302	0.478287	0	0	2.71989	9.02084	#NUM!	#NUM!
P51686	CCR9	C-C chemokine receptor type 9 OS=Homo sapiens GN=CCR9 PE=1 SV=2 - [CCR9_HUMAN]	0	0	0	0	0	0	0	0	0	0	0	0	0	0	0	0	0	0	0	0	0	2.81494	11	10	0.363302	0.478287	0	0	0.255903	0.848735	#NUM!	#NUM!
P51797	CLCN6	Chloride transport protein 6 OS=Homo sapiens GN=CLCN6 PE=1 SV=2 - [CLCN6_HUMAN]	0	0	0	0	0	0	0	0	0	0	0	0	0	0	0	0	0	0	0	0	0	24.4393	11	10	0.363302	0.478287	0	0	2.22175	7.36871	#NUM!	#NUM!
P51841	GUCY2F	Retinal guanylyl cyclase 2 OS=Homo sapiens GN=GUCY2F PE=2 SV=2 - [GUC2F_HUMAN]	0	0	0	0	0	0	0	0	0	0	0	0	0	0	0	31.3559	0	0	0	0	0	0	11	10	0.363302	0.478287	0	0	2.85053	9.45415	#NUM!	#NUM!
P51956	NEK3	Serine/threonine-protein kinase Nek3 OS=Homo sapiens GN=NEK3 PE=1 SV=2 - [NEK3_HUMAN]	0	0	0	0	0	0	0	0	0	0	0	0	0	0	0	0	0	57.0028	0	0	0	0	11	10	0.363302	0.478287	0	0	5.18207	17.187	#NUM!	#NUM!
P52655	GTF2A1	Transcription initiation factor IIA subunit 1 OS=Homo sapiens GN=GTF2A1 PE=1 SV=1 - [TF2AA_HUMAN]	0	0	0	0	0	0	0	0	0	0	0	0	0	0	0	0	0	0	4.28852	0	0	0	11	10	0.363302	0.478287	0	0	0.389865	1.29304	#NUM!	#NUM!
P52848	NDST1	Bifunctional heparan sulfate N-deacetylase/N-sulfotransferase 1 OS=Homo sapiens GN=NDST1 PE=1 SV=1 - [NDST1_HUMAN]	0	0	0	0	0	0	0	0	0	0	0	0	0	0	99.4082	0	0	0	0	0	0	0	11	10	0.363302	0.478287	0	0	9.03711	29.9727	#NUM!	#NUM!
P54136	RARS	Arginine--tRNA ligase, cytoplasmic OS=Homo sapiens GN=RARS PE=1 SV=2 - [SYRC_HUMAN]	0	0	0	0	0	0	0	0	0	0	0	0	0	0	0	0	0	0	5.24888	0	0	0	11	10	0.363302	0.478287	0	0	0.477171	1.5826	#NUM!	#NUM!
P54296	MYOM2	Myomesin-2 OS=Homo sapiens GN=MYOM2 PE=1 SV=2 - [MYOM2_HUMAN]	0	0	0	0	0	0	0	0	0	0	0	0	0	0	0	0	0	0	0	13.1701	0	0	11	10	0.363302	0.478287	0	0	1.19728	3.97094	#NUM!	#NUM!
P55291	CDH15	Cadherin-15 OS=Homo sapiens GN=CDH15 PE=1 SV=1 - [CAD15_HUMAN]	0	0	0	0	0	0	0	0	0	0	0	15.0348	0	0	0	0	0	0	0	0	0	0	11	10	0.363302	0.478287	0	0	1.3668	4.53315	#NUM!	#NUM!
P55809	OXCT1	Succinyl-CoA:3-ketoacid coenzyme A transferase 1, mitochondrial OS=Homo sapiens GN=OXCT1 PE=1 SV=1 - [SCOT1_HUMAN]	0	0	0	0	0	0	0	0	0	0	0	0	0	0	0	0	8.99481	0	0	0	0	0	11	10	0.363302	0.478287	0	0	0.81771	2.71204	#NUM!	#NUM!
P55895	RAG2	V(D)J recombination-activating protein 2 OS=Homo sapiens GN=RAG2 PE=1 SV=1 - [RAG2_HUMAN]	0	0	0	0	0	0	0	0	0	0	0	2.84066	0	0	0	0	0	0	0	0	0	0	11	10	0.363302	0.478287	0	0	0.258242	0.856491	#NUM!	#NUM!
P56199	ITGA1	Integrin alpha-1 OS=Homo sapiens GN=ITGA1 PE=1 SV=2 - [ITA1_HUMAN]	0	0	0	0	0	0	0	0	0	0	0	0	0	0	0	0	0	10.0626	0	0	0	0	11	10	0.363302	0.478287	0	0	0.914785	3.034	#NUM!	#NUM!
P56715	RP1	Oxygen-regulated protein 1 OS=Homo sapiens GN=RP1 PE=1 SV=1 - [RP1_HUMAN]	0	0	0	0	0	0	0	0	0	0	0	9.20475	0	0	0	0	0	0	0	0	0	0	11	10	0.363302	0.478287	0	0	0.836796	2.77534	#NUM!	#NUM!
P56730	PRSS12	Neurotrypsin OS=Homo sapiens GN=PRSS12 PE=2 SV=2 - [NETR_HUMAN]	0	0	0	0	0	0	0	0	0	0	0	0	0	0	0	0	0	0	0	0	0	16.0948	11	10	0.363302	0.478287	0	0	1.46316	4.85276	#NUM!	#NUM!
P57058	HUNK	Hormonally up-regulated neu tumor-associated kinase OS=Homo sapiens GN=HUNK PE=1 SV=1 - [HUNK_HUMAN]	0	0	0	0	0	0	0	0	0	0	0	27.1293	0	0	0	0	0	0	0	0	0	0	11	10	0.363302	0.478287	0	0	2.4663	8.1798	#NUM!	#NUM!
P57071	PRDM15	PR domain zinc finger protein 15 OS=Homo sapiens GN=PRDM15 PE=1 SV=4 - [PRD15_HUMAN]	0	0	0	0	0	0	0	0	0	0	0	0	0	0	0	168.611	0	0	0	0	0	0	11	10	0.363302	0.478287	0	0	15.3283	50.8382	#NUM!	#NUM!
P57075	UBASH3A	Ubiquitin-associated and SH3 domain-containing protein A OS=Homo sapiens GN=UBASH3A PE=1 SV=1 - [UBS3A_HUMAN]	0	0	0	0	0	0	0	0	0	0	0	0	0	0	0	81.4468	0	0	0	0	0	0	11	10	0.363302	0.478287	0	0	7.40425	24.5571	#NUM!	#NUM!
P57103	SLC8A3	Sodium/calcium exchanger 3 OS=Homo sapiens GN=SLC8A3 PE=1 SV=2 - [NAC3_HUMAN]	0	0	0	0	0	0	0	0	0	0	0	41.3789	0	0	0	0	0	0	0	0	0	0	11	10	0.363302	0.478287	0	0	3.76172	12.4762	#NUM!	#NUM!
P58107	EPPK1	Epiplakin OS=Homo sapiens GN=EPPK1 PE=1 SV=2 - [EPIPL_HUMAN]	0	0	0	0	0	0	0	0	0	0	0	527.421	0	0	0	0	0	0	0	0	0	0	11	10	0.363302	0.478287	0	0	47.9474	159.024	#NUM!	#NUM!
P58181	OR10A3	Olfactory receptor 10A3 OS=Homo sapiens GN=OR10A3 PE=2 SV=1 - [O10A3_HUMAN]	0	0	0	0	0	0	0	0	0	0	0	0	0	0	0	0	0	0	0	26.0313	0	0	11	10	0.363302	0.478287	0	0	2.36648	7.84873	#NUM!	#NUM!
P62070	RRAS2	Ras-related protein R-Ras2 OS=Homo sapiens GN=RRAS2 PE=1 SV=1 - [RRAS2_HUMAN]	0	0	0	0	0	0	0	0	0	0	0	0	0	0	0	0	0	0	0	0	3.1015	0	11	10	0.363302	0.478287	0	0	0.281954	0.935136	#NUM!	#NUM!
P63136	ERVK-25	Endogenous retrovirus group K member 25 Pol protein OS=Homo sapiens GN=ERVK-25 PE=3 SV=1 - [POK25_HUMAN]	0	0	0	0	0	0	0	0	0	0	0	0	0	0	0	0	0	0	0	22.4458	0	0	11	10	0.363302	0.478287	0	0	2.04053	6.76767	#NUM!	#NUM!
P78345	RPP38	Ribonuclease P protein subunit p38 OS=Homo sapiens GN=RPP38 PE=1 SV=2 - [RPP38_HUMAN]	0	0	0	0	0	0	0	0	0	0	0	0	0	0	0	0	0	0	0	17.5246	0	0	11	10	0.363302	0.478287	0	0	1.59315	5.28388	#NUM!	#NUM!
P78364	PHC1	Polyhomeotic-like protein 1 OS=Homo sapiens GN=PHC1 PE=1 SV=3 - [PHC1_HUMAN]	0	0	0	0	0	0	0	0	0	0	0	0	0	0	0	0	19.4496	0	0	0	0	0	11	10	0.363302	0.478287	0	0	1.76815	5.86428	#NUM!	#NUM!
P78382	SLC35A1	CMP-sialic acid transporter OS=Homo sapiens GN=SLC35A1 PE=2 SV=1 - [S35A1_HUMAN]	0	0	0	0	0	0	0	0	0	0	0	0	0	0	0	0	0	0	0	0	32.0514	0	11	10	0.363302	0.478287	0	0	2.91376	9.66386	#NUM!	#NUM!
P78413	IRX4	Iroquois-class homeodomain protein IRX-4 OS=Homo sapiens GN=IRX4 PE=1 SV=2 - [IRX4_HUMAN]	0	0	0	0	0	0	0	0	0	0	0	0	0	0	0	0	0	0	0	0	0	15.1693	11	10	0.363302	0.478287	0	0	1.37902	4.5737	#NUM!	#NUM!
P78536	ADAM17	Disintegrin and metalloproteinase domain-containing protein 17 OS=Homo sapiens GN=ADAM17 PE=1 SV=1 - [ADA17_HUMAN]	0	0	0	0	0	0	0	0	0	0	0	0	0	0	0	0	3.30704	0	0	0	0	0	11	10	0.363302	0.478287	0	0	0.30064	0.997109	#NUM!	#NUM!
P81274	GPSM2	G-protein-signaling modulator 2 OS=Homo sapiens GN=GPSM2 PE=1 SV=3 - [GPSM2_HUMAN]	0	0	0	0	0	0	0	0	0	0	0	0	0	0	0	0	0	0	17.0484	0	0	0	11	10	0.363302	0.478287	0	0	1.54986	5.1403	#NUM!	#NUM!
P82663	MRPS25	28S ribosomal protein S25, mitochondrial OS=Homo sapiens GN=MRPS25 PE=1 SV=1 - [RT25_HUMAN]	0	0	0	0	0	0	0	0	0	0	0	0	0	0	0	309.385	0	0	0	0	0	0	11	10	0.363302	0.478287	0	0	28.1259	93.2831	#NUM!	#NUM!
P82987	ADAMTSL3	ADAMTS-like protein 3 OS=Homo sapiens GN=ADAMTSL3 PE=1 SV=4 - [ATL3_HUMAN]	0	0	0	0	0	0	0	0	0	0	0	0	0	0	0	0	0	0	3.61445	0	0	0	11	10	0.363302	0.478287	0	0	0.328587	1.0898	#NUM!	#NUM!
P86452	ZBED6	Zinc finger BED domain-containing protein 6 OS=Homo sapiens GN=ZBED6 PE=3 SV=1 - [ZBED6_HUMAN]	0	0	0	0	0	0	0	0	0	0	0	0	0	0	0	0	0	17.0321	0	0	0	0	11	10	0.363302	0.478287	0	0	1.54837	5.13536	#NUM!	#NUM!
P87889	ERVK-10	Endogenous retrovirus group K member 10 Gag polyprotein OS=Homo sapiens GN=ERVK-10 PE=1 SV=4 - [GAK10_HUMAN]	0	0	0	0	0	0	0	0	0	0	0	0	0	136.862	0	0	0	0	0	0	0	0	11	10	0.363302	0.478287	0	0	12.442	41.2655	#NUM!	#NUM!
P98164	LRP2	Low-density lipoprotein receptor-related protein 2 OS=Homo sapiens GN=LRP2 PE=1 SV=3 - [LRP2_HUMAN]	0	0	0	0	0	0	0	0	0	0	0	23.3367	0	0	0	0	0	0	0	0	0	0	11	10	0.363302	0.478287	0	0	2.12152	7.03629	#NUM!	#NUM!
P98194	ATP2C1	Calcium-transporting ATPase type 2C member 1 OS=Homo sapiens GN=ATP2C1 PE=1 SV=3 - [AT2C1_HUMAN]	0	0	0	0	0	0	0	0	0	0	0	0	0	0	0	1810.47	0	0	0	0	0	0	11	10	0.363302	0.478287	0	0	164.589	545.879	#NUM!	#NUM!
Q00266	MAT1A	S-adenosylmethionine synthase isoform type-1 OS=Homo sapiens GN=MAT1A PE=1 SV=2 - [METK1_HUMAN]	0	0	0	0	0	0	0	0	0	0	0	74.6632	0	0	0	0	0	0	0	0	0	0	11	10	0.363302	0.478287	0	0	6.78756	22.5118	#NUM!	#NUM!
Q00536	CDK16	Cyclin-dependent kinase 16 OS=Homo sapiens GN=CDK16 PE=1 SV=1 - [CDK16_HUMAN]	0	0	0	0	0	0	0	0	0	0	0	0	0	0	651.529	0	0	0	0	0	0	0	11	10	0.363302	0.478287	0	0	59.2299	196.443	#NUM!	#NUM!
Q01082	SPTBN1	Spectrin beta chain, non-erythrocytic 1 OS=Homo sapiens GN=SPTBN1 PE=1 SV=2 - [SPTB2_HUMAN]	0	0	0	0	0	0	0	0	0	0	0	0	0	0	0	21.0425	0	0	0	0	0	0	11	10	0.363302	0.478287	0	0	1.91296	6.34457	#NUM!	#NUM!
Q01113	IL9R	Interleukin-9 receptor OS=Homo sapiens GN=IL9R PE=2 SV=3 - [IL9R_HUMAN]	0	0	0	0	0	0	0	0	0	0	0	0	0	0	0	0	0	68.0106	0	0	0	0	11	10	0.363302	0.478287	0	0	6.18278	20.506	#NUM!	#NUM!
Q01118	SCN7A	Sodium channel protein type 7 subunit alpha OS=Homo sapiens GN=SCN7A PE=1 SV=2 - [SCN7A_HUMAN]	0	0	0	0	0	0	0	0	0	0	0	0	0	0	10.4364	0	0	0	0	0	0	0	11	10	0.363302	0.478287	0	0	0.948762	3.14669	#NUM!	#NUM!
Q01804	OTUD4	OTU domain-containing protein 4 OS=Homo sapiens GN=OTUD4 PE=1 SV=4 - [OTUD4_HUMAN]	0	0	0	0	0	0	0	0	0	0	0	0	0	0	0	95.1165	0	0	0	0	0	0	11	10	0.363302	0.478287	0	0	8.64695	28.6787	#NUM!	#NUM!
Q02548	PAX5	Paired box protein Pax-5 OS=Homo sapiens GN=PAX5 PE=1 SV=1 - [PAX5_HUMAN]	0	0	0	0	0	0	0	0	0	0	0	0	0	39.5495	0	0	0	0	0	0	0	0	11	10	0.363302	0.478287	0	0	3.59541	11.9246	#NUM!	#NUM!
Q02779	MAP3K10	Mitogen-activated protein kinase kinase kinase 10 OS=Homo sapiens GN=MAP3K10 PE=1 SV=3 - [M3K10_HUMAN]	0	0	0	0	0	0	0	0	0	0	0	0	41.3331	0	0	0	0	0	0	0	0	0	11	10	0.363302	0.478287	0	0	3.75755	12.4624	#NUM!	#NUM!
Q02880	TOP2B	DNA topoisomerase 2-beta OS=Homo sapiens GN=TOP2B PE=1 SV=3 - [TOP2B_HUMAN]	0	0	0	0	0	0	0	0	0	0	0	0	0	0	0	0	0	0	0	13.3899	0	0	11	10	0.363302	0.478287	0	0	1.21726	4.03721	#NUM!	#NUM!
Q04446	GBE1	1,4-alpha-glucan-branching enzyme OS=Homo sapiens GN=GBE1 PE=1 SV=3 - [GLGB_HUMAN]	0	0	0	0	0	0	0	0	0	0	0	0	0	0	0	0	0	0	0	0	34.4636	0	11	10	0.363302	0.478287	0	0	3.13305	10.3912	#NUM!	#NUM!
Q04912	MST1R	Macrophage-stimulating protein receptor OS=Homo sapiens GN=MST1R PE=1 SV=2 - [RON_HUMAN]	0	0	0	0	0	0	0	0	0	0	0	0	0	0	11.815	0	0	0	0	0	0	0	11	10	0.363302	0.478287	0	0	1.07409	3.56234	#NUM!	#NUM!
Q05209	PTPN12	Tyrosine-protein phosphatase non-receptor type 12 OS=Homo sapiens GN=PTPN12 PE=1 SV=3 - [PTN12_HUMAN]	0	0	0	0	0	0	0	0	0	0	0	0	0	0	5.79639	0	0	0	0	0	0	0	11	10	0.363302	0.478287	0	0	0.526945	1.74768	#NUM!	#NUM!
Q05329	GAD2	Glutamate decarboxylase 2 OS=Homo sapiens GN=GAD2 PE=1 SV=1 - [DCE2_HUMAN]	0	0	0	0	0	0	0	0	0	0	0	17.5845	0	0	0	0	0	0	0	0	0	0	11	10	0.363302	0.478287	0	0	1.59859	5.30192	#NUM!	#NUM!
Q05513	PRKCZ	Protein kinase C zeta type OS=Homo sapiens GN=PRKCZ PE=1 SV=4 - [KPCZ_HUMAN]	0	0	0	0	0	0	0	0	0	0	0	0	0	0	0	102.502	0	0	0	0	0	0	11	10	0.363302	0.478287	0	0	9.31834	30.9054	#NUM!	#NUM!
Q05516	ZBTB16	Zinc finger and BTB domain-containing protein 16 OS=Homo sapiens GN=ZBTB16 PE=1 SV=2 - [ZBT16_HUMAN]	0	0	0	0	0	0	0	0	0	0	0	0	0	0	0	0	0	0	126.32	0	0	0	11	10	0.363302	0.478287	0	0	11.4837	38.087	#NUM!	#NUM!
Q07157	TJP1	Tight junction protein ZO-1 OS=Homo sapiens GN=TJP1 PE=1 SV=3 - [ZO1_HUMAN]	0	0	0	0	0	0	0	0	0	0	0	0	0	0	0	0	0	0	0	0	0	8.84884	11	10	0.363302	0.478287	0	0	0.80444	2.66803	#NUM!	#NUM!
Q07864	POLE	DNA polymerase epsilon catalytic subunit A OS=Homo sapiens GN=POLE PE=1 SV=5 - [DPOE1_HUMAN]	0	0	0	0	0	0	0	0	0	0	0	0	0	0	0	0	0	0	29.1263	0	0	0	11	10	0.363302	0.478287	0	0	2.64784	8.7819	#NUM!	#NUM!
Q08043	ACTN3	Alpha-actinin-3 OS=Homo sapiens GN=ACTN3 PE=1 SV=2 - [ACTN3_HUMAN]	0	0	0	0	0	0	0	0	0	0	0	0	6.53734	0	0	0	0	0	0	0	0	0	11	10	0.363302	0.478287	0	0	0.594304	1.97108	#NUM!	#NUM!
Q08050	FOXM1	Forkhead box protein M1 OS=Homo sapiens GN=FOXM1 PE=1 SV=3 - [FOXM1_HUMAN]	0	0	0	0	0	0	0	0	0	0	0	0	0	0	0	0	0	0	0	0	13.9381	0	11	10	0.363302	0.478287	0	0	1.2671	4.20249	#NUM!	#NUM!
Q08AF8	GOLGA8F	Putative golgin subfamily A member 8F/8G OS=Homo sapiens GN=GOLGA8F PE=5 SV=1 - [GOG8F_HUMAN]	0	0	0	0	0	0	0	0	0	0	0	0	0	150.032	0	0	0	0	0	0	0	0	11	10	0.363302	0.478287	0	0	13.6392	45.2362	#NUM!	#NUM!
Q08AG5	ZNF844	Zinc finger protein 844 OS=Homo sapiens GN=ZNF844 PE=1 SV=1 - [ZN844_HUMAN]	0	0	0	0	0	0	0	0	0	0	0	0	0	0	0	0	0	0	0	0	0	115.543	11	10	0.363302	0.478287	0	0	10.504	34.8377	#NUM!	#NUM!
Q09013	DMPK	Myotonin-protein kinase OS=Homo sapiens GN=DMPK PE=1 SV=3 - [DMPK_HUMAN]	0	0	0	0	0	0	0	0	0	0	0	0	0	0	0	56.0798	0	0	0	0	0	0	11	10	0.363302	0.478287	0	0	5.09816	16.9087	#NUM!	#NUM!
Q09428	ABCC8	ATP-binding cassette sub-family C member 8 OS=Homo sapiens GN=ABCC8 PE=1 SV=6 - [ABCC8_HUMAN]	0	0	0	0	0	0	0	0	0	0	0	0	0	0	0	0	0	0	577.727	0	0	0	11	10	0.363302	0.478287	0	0	52.5206	174.191	#NUM!	#NUM!
Q09472	EP300	Histone acetyltransferase p300 OS=Homo sapiens GN=EP300 PE=1 SV=2 - [EP300_HUMAN]	0	0	0	0	0	0	0	0	0	0	0	0	0	5.38799	0	0	0	0	0	0	0	0	11	10	0.363302	0.478287	0	0	0.489817	1.62454	#NUM!	#NUM!
Q0D2K2	KLHL30	Kelch-like protein 30 OS=Homo sapiens GN=KLHL30 PE=2 SV=3 - [KLH30_HUMAN]	0	0	0	0	0	0	0	0	0	0	0	0	0	0	0	0	0	3.09746	0	0	0	0	11	10	0.363302	0.478287	0	0	0.281587	0.933919	#NUM!	#NUM!
Q0VGE8	ZNF816	Zinc finger protein 816 OS=Homo sapiens GN=ZNF816 PE=2 SV=2 - [ZN816_HUMAN]	0	0	0	0	0	0	0	0	0	0	0	0	0	0	0	0	0	0	0	0	2.94567	0	11	10	0.363302	0.478287	0	0	0.267788	0.888154	#NUM!	#NUM!
Q10571	MN1	Transcriptional activator MN1 OS=Homo sapiens GN=MN1 PE=1 SV=3 - [MN1_HUMAN]	0	0	0	0	0	0	0	0	0	0	0	0	0	0	0	0	0	0	0	0	10.6238	0	11	10	0.363302	0.478287	0	0	0.965804	3.20321	#NUM!	#NUM!
Q11201	ST3GAL1	CMP-N-acetylneuraminate-beta-galactosamide-alpha-2,3-sialyltransferase 1 OS=Homo sapiens GN=ST3GAL1 PE=2 SV=1 - [SIA4A_HUMAN]	0	0	0	0	0	0	0	0	0	0	0	0	0	0	0	0	0	0	0	0	0	34.731	11	10	0.363302	0.478287	0	0	3.15736	10.4718	#NUM!	#NUM!
Q12788	TBL3	Transducin beta-like protein 3 OS=Homo sapiens GN=TBL3 PE=1 SV=2 - [TBL3_HUMAN]	0	0	0	0	0	0	0	0	0	0	0	0	0	0	19.8507	0	0	0	0	0	0	0	11	10	0.363302	0.478287	0	0	1.80461	5.9852	#NUM!	#NUM!
Q12789	GTF3C1	General transcription factor 3C polypeptide 1 OS=Homo sapiens GN=GTF3C1 PE=1 SV=4 - [TF3C1_HUMAN]	0	0	0	0	0	0	0	0	0	0	0	0	0	0	1.39793	0	0	0	0	0	0	0	11	10	0.363302	0.478287	0	0	0.127084	0.42149	#NUM!	#NUM!
Q13023	AKAP6	A-kinase anchor protein 6 OS=Homo sapiens GN=AKAP6 PE=1 SV=3 - [AKAP6_HUMAN]	0	0	0	0	0	0	0	0	0	0	0	0	0	0	0	0	0	0	88.1668	0	0	0	11	10	0.363302	0.478287	0	0	8.01517	26.5833	#NUM!	#NUM!
Q13114	TRAF3	TNF receptor-associated factor 3 OS=Homo sapiens GN=TRAF3 PE=1 SV=2 - [TRAF3_HUMAN]	0	0	0	0	0	0	0	0	0	0	0	0	0	0	0	0	0	0	6.46661	0	0	0	11	10	0.363302	0.478287	0	0	0.587874	1.94976	#NUM!	#NUM!
Q13144	EIF2B5	Translation initiation factor eIF-2B subunit epsilon OS=Homo sapiens GN=EIF2B5 PE=1 SV=3 - [EI2BE_HUMAN]	0	0	0	0	0	0	0	0	0	0	0	0	0	15.8795	0	0	0	0	0	0	0	0	11	10	0.363302	0.478287	0	0	1.44359	4.78785	#NUM!	#NUM!
Q13177	PAK2	Serine/threonine-protein kinase PAK 2 OS=Homo sapiens GN=PAK2 PE=1 SV=3 - [PAK2_HUMAN]	0	0	0	0	0	0	0	0	0	0	0	0	0	0	0	26.868	0	0	0	0	0	0	11	10	0.363302	0.478287	0	0	2.44254	8.101	#NUM!	#NUM!
Q13191	CBLB	E3 ubiquitin-protein ligase CBL-B OS=Homo sapiens GN=CBLB PE=1 SV=2 - [CBLB_HUMAN]	0	0	0	0	0	0	0	0	0	0	0	0	0	0	0	0	11.2144	0	0	0	0	0	11	10	0.363302	0.478287	0	0	1.01949	3.38126	#NUM!	#NUM!
Q13402	MYO7A	Unconventional myosin-VIIa OS=Homo sapiens GN=MYO7A PE=1 SV=2 - [MYO7A_HUMAN]	0	0	0	0	0	0	0	0	0	0	0	0	0	0	0	0	0	77.5961	0	0	0	0	11	10	0.363302	0.478287	0	0	7.05419	23.3961	#NUM!	#NUM!
Q13432	UNC119	Protein unc-119 homolog A OS=Homo sapiens GN=UNC119 PE=1 SV=1 - [U119A_HUMAN]	0	0	0	0	0	0	0	0	0	0	0	0	0	0	0	0	0	0	137.189	0	0	0	11	10	0.363302	0.478287	0	0	12.4717	41.3639	#NUM!	#NUM!
Q13489	BIRC3	Baculoviral IAP repeat-containing protein 3 OS=Homo sapiens GN=BIRC3 PE=1 SV=2 - [BIRC3_HUMAN]	0	0	0	0	0	0	0	0	0	0	0	0	0	0	0	0	0	0	0	0	0	0.872701	11	10	0.363302	0.478287	0	0	0.0793364	0.263129	#NUM!	#NUM!
Q13495	MAMLD1	Mastermind-like domain-containing protein 1 OS=Homo sapiens GN=MAMLD1 PE=1 SV=2 - [MAMD1_HUMAN]	0	0	0	0	0	0	0	0	0	0	0	0	0	0	0	0	0.616075	0	0	0	0	0	11	10	0.363302	0.478287	0	0	0.0560069	0.185754	#NUM!	#NUM!
Q13526	PIN1	Peptidyl-prolyl cis-trans isomerase NIMA-interacting 1 OS=Homo sapiens GN=PIN1 PE=1 SV=1 - [PIN1_HUMAN]	0	0	0	0	0	0	0	0	0	0	0	0	0	0	0	0	0	1285.18	0	0	0	0	11	10	0.363302	0.478287	0	0	116.835	387.497	#NUM!	#NUM!
Q13733	ATP1A4	Sodium/potassium-transporting ATPase subunit alpha-4 OS=Homo sapiens GN=ATP1A4 PE=1 SV=3 - [AT1A4_HUMAN]	0	0	0	0	0	0	0	0	0	0	0	0	0	0	0	234.751	0	0	0	0	0	0	11	10	0.363302	0.478287	0	0	21.341	70.78	#NUM!	#NUM!
Q13753	LAMC2	Laminin subunit gamma-2 OS=Homo sapiens GN=LAMC2 PE=1 SV=2 - [LAMC2_HUMAN]	0	0	0	0	0	0	0	0	0	0	0	0	0	0	0	18.1134	0	0	0	0	0	0	11	10	0.363302	0.478287	0	0	1.64667	5.46138	#NUM!	#NUM!
Q13813	SPTAN1	Spectrin alpha chain, non-erythrocytic 1 OS=Homo sapiens GN=SPTAN1 PE=1 SV=3 - [SPTN1_HUMAN]	0	0	0	0	0	0	0	0	0	0	0	0	0	0	0	11.0027	0	0	0	0	0	0	11	10	0.363302	0.478287	0	0	1.00025	3.31745	#NUM!	#NUM!
Q13887	KLF5	Krueppel-like factor 5 OS=Homo sapiens GN=KLF5 PE=1 SV=2 - [KLF5_HUMAN]	0	0	0	0	0	0	0	0	0	0	0	0	0	0	0	0	0	0	0	0	0	72.8995	11	10	0.363302	0.478287	0	0	6.62722	21.98	#NUM!	#NUM!
Q14008	CKAP5	Cytoskeleton-associated protein 5 OS=Homo sapiens GN=CKAP5 PE=1 SV=3 - [CKAP5_HUMAN]	0	0	0	0	0	0	0	0	0	0	0	0	0	0	0	0	0	0	0	14.8685	0	0	11	10	0.363302	0.478287	0	0	1.35168	4.48302	#NUM!	#NUM!
Q14108	SCARB2	Lysosome membrane protein 2 OS=Homo sapiens GN=SCARB2 PE=1 SV=2 - [SCRB2_HUMAN]	0	0	0	0	0	0	0	0	0	0	0	0	0	0	0	0	0	0	0	0	24.3493	0	11	10	0.363302	0.478287	0	0	2.21358	7.3416	#NUM!	#NUM!
Q14117	DPYS	Dihydropyrimidinase OS=Homo sapiens GN=DPYS PE=1 SV=1 - [DPYS_HUMAN]	0	0	0	0	0	0	0	0	0	0	0	0	0	0	0	0	0	42.1814	0	0	0	0	11	10	0.363302	0.478287	0	0	3.83467	12.7182	#NUM!	#NUM!
Q14197	MRPL58	Peptidyl-tRNA hydrolase ICT1, mitochondrial OS=Homo sapiens GN=MRPL58 PE=1 SV=1 - [ICT1_HUMAN]	0	0	0	0	0	0	0	0	0	0	0	0	0	0	0	0	0	70.769	0	0	0	0	11	10	0.363302	0.478287	0	0	6.43354	21.3376	#NUM!	#NUM!
Q14201	BTG3	Protein BTG3 OS=Homo sapiens GN=BTG3 PE=1 SV=3 - [BTG3_HUMAN]	0	0	0	0	0	0	0	0	0	0	0	0	0	0	0	17.3184	0	0	0	0	0	0	11	10	0.363302	0.478287	0	0	1.5744	5.2217	#NUM!	#NUM!
Q14246	ADGRE1	Adhesion G protein-coupled receptor E1 OS=Homo sapiens GN=ADGRE1 PE=2 SV=3 - [AGRE1_HUMAN]	0	0	0	0	0	0	0	0	0	0	0	0	0	0	0	0	0	0	0	1.74886	0	0	11	10	0.363302	0.478287	0	0	0.158988	0.527302	#NUM!	#NUM!
Q14393	GAS6	Growth arrest-specific protein 6 OS=Homo sapiens GN=GAS6 PE=1 SV=2 - [GAS6_HUMAN]	0	0	0	0	0	0	0	0	0	0	0	35.631	0	0	0	0	0	0	0	0	0	0	11	10	0.363302	0.478287	0	0	3.23919	10.7432	#NUM!	#NUM!
Q14449	GRB14	Growth factor receptor-bound protein 14 OS=Homo sapiens GN=GRB14 PE=1 SV=2 - [GRB14_HUMAN]	0	0	0	0	0	0	0	0	0	0	0	0	0	0	0	0	0	0	15.4964	0	0	0	11	10	0.363302	0.478287	0	0	1.40876	4.67234	#NUM!	#NUM!
Q14515	SPARCL1	SPARC-like protein 1 OS=Homo sapiens GN=SPARCL1 PE=1 SV=2 - [SPRL1_HUMAN]	0	0	0	0	0	0	0	0	0	0	0	0	0	0	0	0	0	0	2.33936	0	0	0	11	10	0.363302	0.478287	0	0	0.212669	0.705345	#NUM!	#NUM!
Q14651	PLS1	Plastin-1 OS=Homo sapiens GN=PLS1 PE=1 SV=2 - [PLSI_HUMAN]	0	0	0	0	0	0	0	0	0	0	0	0	0	39.5495	0	0	0	0	0	0	0	0	11	10	0.363302	0.478287	0	0	3.59541	11.9246	#NUM!	#NUM!
Q14691	GINS1	DNA replication complex GINS protein PSF1 OS=Homo sapiens GN=GINS1 PE=1 SV=1 - [PSF1_HUMAN]	0	0	0	0	0	0	0	0	0	0	0	0	0	0	99.0162	0	0	0	0	0	0	0	11	10	0.363302	0.478287	0	0	9.00147	29.8545	#NUM!	#NUM!
Q14699	RFTN1	Raftlin OS=Homo sapiens GN=RFTN1 PE=1 SV=4 - [RFTN1_HUMAN]	0	0	0	0	0	0	0	0	0	0	0	0	241.752	0	0	0	0	0	0	0	0	0	11	10	0.363302	0.478287	0	0	21.9775	72.891	#NUM!	#NUM!
Q14789	GOLGB1	Golgin subfamily B member 1 OS=Homo sapiens GN=GOLGB1 PE=1 SV=2 - [GOGB1_HUMAN]	0	0	0	0	0	0	0	0	0	0	0	39.348	0	0	0	0	0	0	0	0	0	0	11	10	0.363302	0.478287	0	0	3.57709	11.8639	#NUM!	#NUM!
Q14934	NFATC4	Nuclear factor of activated T-cells, cytoplasmic 4 OS=Homo sapiens GN=NFATC4 PE=1 SV=2 - [NFAC4_HUMAN]	0	0	0	0	0	0	0	0	0	0	0	0	0	0	0	0	274.811	0	0	0	0	0	11	10	0.363302	0.478287	0	0	24.9828	82.8586	#NUM!	#NUM!
Q14957	GRIN2C	Glutamate receptor ionotropic, NMDA 2C OS=Homo sapiens GN=GRIN2C PE=1 SV=3 - [NMDE3_HUMAN]	0	0	0	0	0	0	0	0	0	0	0	0	0	0	0	0	0	0	0	42.7425	0	0	11	10	0.363302	0.478287	0	0	3.88569	12.8874	#NUM!	#NUM!
Q15020	SART3	Squamous cell carcinoma antigen recognized by T-cells 3 OS=Homo sapiens GN=SART3 PE=1 SV=1 - [SART3_HUMAN]	0	0	0	0	0	0	0	0	0	0	0	0	0	0	0	0	0	23.722	0	0	0	0	11	10	0.363302	0.478287	0	0	2.15655	7.15246	#NUM!	#NUM!
Q15120	PDK3	[Pyruvate dehydrogenase (acetyl-transferring)] kinase isozyme 3, mitochondrial OS=Homo sapiens GN=PDK3 PE=1 SV=1 - [PDK3_HUMAN]	0	0	0	0	0	0	0	0	0	0	0	0	0	0	0	0	0	0	10.9227	0	0	0	11	10	0.363302	0.478287	0	0	0.992977	3.29333	#NUM!	#NUM!
Q15139	PRKD1	Serine/threonine-protein kinase D1 OS=Homo sapiens GN=PRKD1 PE=1 SV=2 - [KPCD1_HUMAN]	0	0	0	0	0	0	0	0	0	0	0	0	19.3475	0	0	0	0	0	0	0	0	0	11	10	0.363302	0.478287	0	0	1.75887	5.8335	#NUM!	#NUM!
Q15208	STK38	Serine/threonine-protein kinase 38 OS=Homo sapiens GN=STK38 PE=1 SV=1 - [STK38_HUMAN]	0	0	0	0	0	0	0	0	0	0	0	6.7352	0	0	0	0	0	0	0	0	0	0	11	10	0.363302	0.478287	0	0	0.612291	2.03074	#NUM!	#NUM!
Q15303	ERBB4	Receptor tyrosine-protein kinase erbB-4 OS=Homo sapiens GN=ERBB4 PE=1 SV=1 - [ERBB4_HUMAN]	0	0	0	0	0	0	0	0	0	0	0	0	0	0	41.4182	0	0	0	0	0	0	0	11	10	0.363302	0.478287	0	0	3.76529	12.4881	#NUM!	#NUM!
Q15349	RPS6KA2	Ribosomal protein S6 kinase alpha-2 OS=Homo sapiens GN=RPS6KA2 PE=1 SV=2 - [KS6A2_HUMAN]	0	0	0	0	0	0	0	0	0	0	0	0	0	0	0	0	0	0	0	0	17.5428	0	11	10	0.363302	0.478287	0	0	1.5948	5.28936	#NUM!	#NUM!
Q15393	SF3B3	Splicing factor 3B subunit 3 OS=Homo sapiens GN=SF3B3 PE=1 SV=4 - [SF3B3_HUMAN]	0	0	0	0	0	0	0	0	0	0	0	0	0	0	21.1113	0	0	0	0	0	0	0	11	10	0.363302	0.478287	0	0	1.91921	6.3653	#NUM!	#NUM!
Q15569	TESK1	Dual specificity testis-specific protein kinase 1 OS=Homo sapiens GN=TESK1 PE=1 SV=2 - [TESK1_HUMAN]	0	0	0	0	0	0	0	0	0	0	0	0	0	0	0	0	0	0	0	0	18.7608	0	11	10	0.363302	0.478287	0	0	1.70553	5.6566	#NUM!	#NUM!
Q15746	MYLK	Myosin light chain kinase, smooth muscle OS=Homo sapiens GN=MYLK PE=1 SV=4 - [MYLK_HUMAN]	0	0	0	0	0	0	0	0	0	0	0	0	0	0	2.99361	0	0	0	0	0	0	0	11	10	0.363302	0.478287	0	0	0.272146	0.902607	#NUM!	#NUM!
Q15904	ATP6AP1	V-type proton ATPase subunit S1 OS=Homo sapiens GN=ATP6AP1 PE=1 SV=2 - [VAS1_HUMAN]	0	0	0	0	0	0	0	0	0	0	0	0	0	0	0	0	0	0	0	0	0	103.694	11	10	0.363302	0.478287	0	0	9.42671	31.2649	#NUM!	#NUM!
Q16363	LAMA4	Laminin subunit alpha-4 OS=Homo sapiens GN=LAMA4 PE=1 SV=4 - [LAMA4_HUMAN]	0	0	0	0	0	0	0	0	0	0	0	0	0	0	0	0	0	17.9812	0	0	0	0	11	10	0.363302	0.478287	0	0	1.63465	5.42153	#NUM!	#NUM!
Q16478	GRIK5	Glutamate receptor ionotropic, kainate 5 OS=Homo sapiens GN=GRIK5 PE=2 SV=2 - [GRIK5_HUMAN]	0	0	0	0	0	0	0	0	0	0	0	0	0	0	73.8202	0	0	0	0	0	0	0	11	10	0.363302	0.478287	0	0	6.71093	22.2576	#NUM!	#NUM!
Q16566	CAMK4	Calcium/calmodulin-dependent protein kinase type IV OS=Homo sapiens GN=CAMK4 PE=1 SV=1 - [KCC4_HUMAN]	0	0	0	0	0	0	0	0	0	0	0	11.337	0	0	0	0	0	0	0	0	0	0	11	10	0.363302	0.478287	0	0	1.03064	3.41824	#NUM!	#NUM!
Q16602	CALCRL	Calcitonin gene-related peptide type 1 receptor OS=Homo sapiens GN=CALCRL PE=1 SV=2 - [CALRL_HUMAN]	0	0	0	0	0	0	0	0	0	0	0	0	0	0	16.8552	0	0	0	0	0	0	0	11	10	0.363302	0.478287	0	0	1.53229	5.08202	#NUM!	#NUM!
Q16611	BAK1	Bcl-2 homologous antagonist/killer OS=Homo sapiens GN=BAK1 PE=1 SV=1 - [BAK_HUMAN]	0	0	0	0	0	0	0	0	0	0	0	0	0	0	0	0	0	0	0	4.85508	0	0	11	10	0.363302	0.478287	0	0	0.441371	1.46386	#NUM!	#NUM!
Q17RD7	SYT16	Synaptotagmin-16 OS=Homo sapiens GN=SYT16 PE=1 SV=2 - [SYT16_HUMAN]	0	0	0	0	0	0	0	0	0	0	0	0	0	0	13.3955	0	0	0	0	0	0	0	11	10	0.363302	0.478287	0	0	1.21778	4.03891	#NUM!	#NUM!
Q2LD37	KIAA1109	Uncharacterized protein KIAA1109 OS=Homo sapiens GN=KIAA1109 PE=1 SV=2 - [K1109_HUMAN]	0	0	0	0	0	0	0	0	0	0	0	0	0	0	0	0	23.998	0	0	0	0	0	11	10	0.363302	0.478287	0	0	2.18164	7.23567	#NUM!	#NUM!
Q2M2Z5	KIZ	Centrosomal protein kizuna OS=Homo sapiens GN=KIZ PE=1 SV=2 - [KIZ_HUMAN]	0	0	0	0	0	0	0	0	0	0	0	0	0	0	0	0	0	0	0	0	5.39131	0	11	10	0.363302	0.478287	0	0	0.490119	1.62554	#NUM!	#NUM!
Q2TAA8	TSNAXIP1	Translin-associated factor X-interacting protein 1 OS=Homo sapiens GN=TSNAXIP1 PE=1 SV=1 - [TXIP1_HUMAN]	0	0	0	0	0	0	0	0	0	0	0	5.72812	0	0	0	0	0	0	0	0	0	0	11	10	0.363302	0.478287	0	0	0.520738	1.72709	#NUM!	#NUM!
Q2VIQ3	KIF4B	Chromosome-associated kinesin KIF4B OS=Homo sapiens GN=KIF4B PE=2 SV=2 - [KIF4B_HUMAN]	0	0	0	0	0	0	0	0	0	0	0	0	0	0	0	0	0	0	0	10.9993	0	0	11	10	0.363302	0.478287	0	0	0.999936	3.31641	#NUM!	#NUM!
Q32M84	BTBD16	BTB/POZ domain-containing protein 16 OS=Homo sapiens GN=BTBD16 PE=1 SV=2 - [BTBDG_HUMAN]	0	0	0	0	0	0	0	0	0	0	0	0	0	0	0	0	43.5617	0	0	0	0	0	11	10	0.363302	0.478287	0	0	3.96015	13.1343	#NUM!	#NUM!
Q32P44	EML3	Echinoderm microtubule-associated protein-like 3 OS=Homo sapiens GN=EML3 PE=1 SV=1 - [EMAL3_HUMAN]	0	0	0	0	0	0	0	0	0	0	0	0	0	1.29136	0	0	0	0	0	0	0	0	11	10	0.363302	0.478287	0	0	0.117397	0.389361	#NUM!	#NUM!
Q3KR16	PLEKHG6	Pleckstrin homology domain-containing family G member 6 OS=Homo sapiens GN=PLEKHG6 PE=1 SV=3 - [PKHG6_HUMAN]	0	0	0	0	0	0	0	0	0	0	0	69.9388	0	0	0	0	0	0	0	0	0	0	11	10	0.363302	0.478287	0	0	6.35807	21.0873	#NUM!	#NUM!
Q495Y7	SPDYE7P	Putative speedy protein E7 OS=Homo sapiens GN=SPDYE7P PE=5 SV=1 - [SPDE7_HUMAN]	0	0	0	0	0	0	0	0	0	0	0	0	0	1.66216	0	0	0	0	0	0	0	0	11	10	0.363302	0.478287	0	0	0.151106	0.501161	#NUM!	#NUM!
Q496Y0	LONRF3	LON peptidase N-terminal domain and RING finger protein 3 OS=Homo sapiens GN=LONRF3 PE=1 SV=1 - [LONF3_HUMAN]	0	0	0	0	0	0	0	0	0	0	0	0	0	0	0	5.07893	0	0	0	0	0	0	11	10	0.363302	0.478287	0	0	0.461721	1.53136	#NUM!	#NUM!
Q49AR2	C5orf22	UPF0489 protein C5orf22 OS=Homo sapiens GN=C5orf22 PE=1 SV=2 - [CE022_HUMAN]	0	0	0	0	0	0	0	0	0	0	0	0	0	16.0302	0	0	0	0	0	0	0	0	11	10	0.363302	0.478287	0	0	1.45729	4.83329	#NUM!	#NUM!
Q4G0P3	HYDIN	Hydrocephalus-inducing protein homolog OS=Homo sapiens GN=HYDIN PE=1 SV=3 - [HYDIN_HUMAN]	0	0	0	0	0	0	0	0	0	0	0	0	0	0	0	0	0	0	0	0	3.33359	0	11	10	0.363302	0.478287	0	0	0.303054	1.00512	#NUM!	#NUM!
Q4G148	GXYLT1	Glucoside xylosyltransferase 1 OS=Homo sapiens GN=GXYLT1 PE=1 SV=2 - [GXLT1_HUMAN]	0	0	0	0	0	0	0	0	0	0	0	0	0	0	0	0	1041.6	0	0	0	0	0	11	10	0.363302	0.478287	0	0	94.6907	314.053	#NUM!	#NUM!
Q4G176	ACSF3	Acyl-CoA synthetase family member 3, mitochondrial OS=Homo sapiens GN=ACSF3 PE=1 SV=3 - [ACSF3_HUMAN]	0	0	0	0	0	0	0	0	0	0	0	0	0	25.2795	0	0	0	0	0	0	0	0	11	10	0.363302	0.478287	0	0	2.29814	7.62205	#NUM!	#NUM!
Q4LEZ3	AARD	Alanine and arginine-rich domain-containing protein OS=Homo sapiens GN=AARD PE=2 SV=1 - [AARD_HUMAN]	0	0	0	0	0	0	0	0	0	0	0	0	0	0	0	0	0	262.638	0	0	0	0	11	10	0.363302	0.478287	0	0	23.8762	79.1884	#NUM!	#NUM!
Q52LD8	RFTN2	Raftlin-2 OS=Homo sapiens GN=RFTN2 PE=1 SV=3 - [RFTN2_HUMAN]	0	0	0	0	0	0	0	0	0	0	0	0	0	0	15.382	0	0	0	0	0	0	0	11	10	0.363302	0.478287	0	0	1.39837	4.63786	#NUM!	#NUM!
Q53EL6	PDCD4	Programmed cell death protein 4 OS=Homo sapiens GN=PDCD4 PE=1 SV=2 - [PDCD4_HUMAN]	0	0	0	0	0	0	0	0	0	0	0	0	0	0	0	0	0	0	0	19.8354	0	0	11	10	0.363302	0.478287	0	0	1.80322	5.9806	#NUM!	#NUM!
Q53EU6	GPAT3	Glycerol-3-phosphate acyltransferase 3 OS=Homo sapiens GN=GPAT3 PE=1 SV=2 - [GPAT3_HUMAN]	0	0	0	0	0	0	0	0	0	0	0	0	0	15.1114	0	0	0	0	0	0	0	0	11	10	0.363302	0.478287	0	0	1.37377	4.55626	#NUM!	#NUM!
Q53HC5	KLHL26	Kelch-like protein 26 OS=Homo sapiens GN=KLHL26 PE=1 SV=2 - [KLH26_HUMAN]	0	0	0	0	0	0	0	0	0	0	0	0	0	0	0	0	423.932	0	0	0	0	0	11	10	0.363302	0.478287	0	0	38.5393	127.82	#NUM!	#NUM!
Q53SF7	COBLL1	Cordon-bleu protein-like 1 OS=Homo sapiens GN=COBLL1 PE=1 SV=2 - [COBL1_HUMAN]	0	0	0	0	0	0	0	0	0	0	0	0	0	0	9.49197	0	0	0	0	0	0	0	11	10	0.363302	0.478287	0	0	0.862906	2.86194	#NUM!	#NUM!
Q562F6	SGO2	Shugoshin 2 OS=Homo sapiens GN=SGO2 PE=1 SV=2 - [SGO2_HUMAN]	0	0	0	0	0	0	0	0	0	0	0	0	0	2.61377	0	0	0	0	0	0	0	0	11	10	0.363302	0.478287	0	0	0.237616	0.788082	#NUM!	#NUM!
Q562R1	ACTBL2	Beta-actin-like protein 2 OS=Homo sapiens GN=ACTBL2 PE=1 SV=2 - [ACTBL_HUMAN]	0	0	0	0	0	0	0	0	0	0	0	0	0	0	0	0	0	0	0	20.5746	0	0	11	10	0.363302	0.478287	0	0	1.87041	6.20346	#NUM!	#NUM!
Q5D862	FLG2	Filaggrin-2 OS=Homo sapiens GN=FLG2 PE=1 SV=1 - [FILA2_HUMAN]	0	0	0	0	0	0	0	0	0	0	0	0	0	2.30445	0	0	0	0	0	0	0	0	11	10	0.363302	0.478287	0	0	0.209495	0.694818	#NUM!	#NUM!
Q5JQC9	AKAP4	A-kinase anchor protein 4 OS=Homo sapiens GN=AKAP4 PE=1 SV=1 - [AKAP4_HUMAN]	0	0	0	0	0	0	0	0	0	0	0	0	0	0	0	0	0	0	9.41841	0	0	0	11	10	0.363302	0.478287	0	0	0.856219	2.83976	#NUM!	#NUM!
Q5JR12	PPM1J	Protein phosphatase 1J OS=Homo sapiens GN=PPM1J PE=1 SV=1 - [PPM1J_HUMAN]	0	0	0	0	0	0	0	0	0	0	0	0	0	0	0	0	7.03008	0	0	0	0	0	11	10	0.363302	0.478287	0	0	0.639098	2.11965	#NUM!	#NUM!
Q5JUK3	KCNT1	Potassium channel subfamily T member 1 OS=Homo sapiens GN=KCNT1 PE=1 SV=2 - [KCNT1_HUMAN]	0	0	0	0	0	0	0	0	0	0	0	0	0	0	0	0	8752.8	0	0	0	0	0	11	10	0.363302	0.478287	0	0	795.709	2639.07	#NUM!	#NUM!
Q5JVL4	EFHC1	EF-hand domain-containing protein 1 OS=Homo sapiens GN=EFHC1 PE=1 SV=1 - [EFHC1_HUMAN]	0	0	0	0	0	0	0	0	0	0	0	0	0	0	0	31.2849	0	0	0	0	0	0	11	10	0.363302	0.478287	0	0	2.84408	9.43274	#NUM!	#NUM!
Q5JYT7	KIAA1755	Uncharacterized protein KIAA1755 OS=Homo sapiens GN=KIAA1755 PE=2 SV=2 - [K1755_HUMAN]	0	0	0	0	0	0	0	0	0	0	0	0	0	0	0	115.547	0	0	0	0	0	0	11	10	0.363302	0.478287	0	0	10.5042	34.8386	#NUM!	#NUM!
Q5M775	SPECC1	Cytospin-B OS=Homo sapiens GN=SPECC1 PE=1 SV=1 - [CYTSB_HUMAN]	0	0	0	0	0	0	0	0	0	0	0	0	0	0	0	0	0	0	43.7223	0	0	0	11	10	0.363302	0.478287	0	0	3.97475	13.1828	#NUM!	#NUM!
Q5MIZ7	PPP4R3B	Serine/threonine-protein phosphatase 4 regulatory subunit 3B OS=Homo sapiens GN=PPP4R3B PE=1 SV=2 - [P4R3B_HUMAN]	0	0	0	0	0	0	0	0	0	0	0	0	0	0	0	0	0	0	0	119.931	0	0	11	10	0.363302	0.478287	0	0	10.9028	36.1606	#NUM!	#NUM!
Q5QGS0	NEXMIF	Neurite extension and migration factor OS=Homo sapiens GN=NEXMIF PE=1 SV=1 - [NEXMI_HUMAN]	0	0	0	0	0	0	0	0	0	0	0	0	0	0	0	0	0	0	0	0	0	22.7951	11	10	0.363302	0.478287	0	0	2.07229	6.873	#NUM!	#NUM!
Q5RHP9	ERICH3	Glutamate-rich protein 3 OS=Homo sapiens GN=ERICH3 PE=2 SV=1 - [ERIC3_HUMAN]	0	0	0	0	0	0	0	0	0	0	0	0	0	0	0	0	0	0	0	0	2.63286	0	11	10	0.363302	0.478287	0	0	0.239351	0.793838	#NUM!	#NUM!
Q5SRE5	NUP188	Nucleoporin NUP188 homolog OS=Homo sapiens GN=NUP188 PE=1 SV=1 - [NU188_HUMAN]	0	0	0	0	0	0	0	0	0	0	0	0	0	0	4.56742	0	0	0	0	0	0	0	11	10	0.363302	0.478287	0	0	0.41522	1.37713	#NUM!	#NUM!
Q5SWL8	PRAMEF19	PRAME family member 19 OS=Homo sapiens GN=PRAMEF19 PE=3 SV=2 - [PRA19_HUMAN]	0	0	0	0	0	0	0	0	0	0	0	0	0	0	0	0	266.561	0	0	0	0	0	11	10	0.363302	0.478287	0	0	24.2329	80.3713	#NUM!	#NUM!
Q5T200	ZC3H13	Zinc finger CCCH domain-containing protein 13 OS=Homo sapiens GN=ZC3H13 PE=1 SV=1 - [ZC3HD_HUMAN]	0	0	0	0	0	0	0	0	0	0	0	0	0	0	0	0	0	0	0	35.3072	0	0	11	10	0.363302	0.478287	0	0	3.20974	10.6455	#NUM!	#NUM!
Q5T319	FAM182B	Protein FAM182B OS=Homo sapiens GN=FAM182B PE=2 SV=1 - [F182B_HUMAN]	0	0	0	0	0	0	0	0	0	0	0	0	0	0	0	0	13.1269	0	0	0	0	0	11	10	0.363302	0.478287	0	0	1.19336	3.95791	#NUM!	#NUM!
Q5T6S3	PHF19	PHD finger protein 19 OS=Homo sapiens GN=PHF19 PE=1 SV=1 - [PHF19_HUMAN]	0	0	0	0	0	0	0	0	0	0	0	0	0	0	0	107.257	0	0	0	0	0	0	11	10	0.363302	0.478287	0	0	9.75067	32.3393	#NUM!	#NUM!
Q5T7M9	DIPK1A	Protein FAM69A OS=Homo sapiens GN=FAM69A PE=2 SV=1 - [FA69A_HUMAN]	0	0	0	0	0	0	0	0	0	0	0	0	0	0	0	0	0	0	0	0	0	18.3839	11	10	0.363302	0.478287	0	0	1.67126	5.54294	#NUM!	#NUM!
Q5T7P8	SYT6	Synaptotagmin-6 OS=Homo sapiens GN=SYT6 PE=1 SV=3 - [SYT6_HUMAN]	0	0	0	0	0	0	0	0	0	0	0	0	0	0	0	0	0	15.0372	0	0	0	0	11	10	0.363302	0.478287	0	0	1.36702	4.53389	#NUM!	#NUM!
Q5TF58	IFFO2	Intermediate filament family orphan 2 OS=Homo sapiens GN=IFFO2 PE=2 SV=3 - [IFFO2_HUMAN]	0	0	0	0	0	0	0	0	0	0	0	0	0	0	0	0	0	0	0	0	0	858.226	11	10	0.363302	0.478287	0	0	78.0205	258.765	#NUM!	#NUM!
Q5VTD9	GFI1B	Zinc finger protein Gfi-1b OS=Homo sapiens GN=GFI1B PE=1 SV=1 - [GFI1B_HUMAN]	0	0	0	0	0	0	0	0	0	0	0	0	0	0	265.112	0	0	0	0	0	0	0	11	10	0.363302	0.478287	0	0	24.1011	79.9343	#NUM!	#NUM!
Q5VV41	ARHGEF16	Rho guanine nucleotide exchange factor 16 OS=Homo sapiens GN=ARHGEF16 PE=1 SV=1 - [ARHGG_HUMAN]	0	0	0	0	0	0	0	0	0	0	0	0	0	238.86	0	0	0	0	0	0	0	0	11	10	0.363302	0.478287	0	0	21.7145	72.019	#NUM!	#NUM!
Q5VVJ2	MYSM1	Histone H2A deubiquitinase MYSM1 OS=Homo sapiens GN=MYSM1 PE=1 SV=1 - [MYSM1_HUMAN]	0	0	0	0	0	0	0	0	0	0	0	0	0	0	0	0	0	6.17861	0	0	0	0	11	10	0.363302	0.478287	0	0	0.561691	1.86292	#NUM!	#NUM!
Q5VW36	FOCAD	Focadhesin OS=Homo sapiens GN=FOCAD PE=1 SV=1 - [FOCAD_HUMAN]	0	0	0	0	0	0	0	0	0	0	0	0	0	0	0	0	0	0	0	0	23.2705	0	11	10	0.363302	0.478287	0	0	2.1155	7.01631	#NUM!	#NUM!
Q5VZE5	NAA35	N-alpha-acetyltransferase 35, NatC auxiliary subunit OS=Homo sapiens GN=NAA35 PE=1 SV=1 - [NAA35_HUMAN]	0	0	0	0	0	0	0	0	0	0	0	0	0	0	0	0	0	0	0	3.49962	0	0	11	10	0.363302	0.478287	0	0	0.318147	1.05517	#NUM!	#NUM!
Q5W0A0	ERICH6B	Glutamate-rich protein 6B OS=Homo sapiens GN=ERICH6B PE=2 SV=1 - [ERI6B_HUMAN]	0	0	0	0	0	0	0	0	0	0	0	0	0	0	0	18.4553	0	0	0	0	0	0	11	10	0.363302	0.478287	0	0	1.67775	5.56447	#NUM!	#NUM!
Q5W0B1	RNF219	RING finger protein 219 OS=Homo sapiens GN=RNF219 PE=1 SV=1 - [RN219_HUMAN]	0	0	0	0	0	0	0	0	0	0	0	43.5752	0	0	0	0	0	0	0	0	0	0	11	10	0.363302	0.478287	0	0	3.96138	13.1384	#NUM!	#NUM!
Q68DD2	PLA2G4F	Cytosolic phospholipase A2 zeta OS=Homo sapiens GN=PLA2G4F PE=2 SV=3 - [PA24F_HUMAN]	0	0	0	0	0	0	0	0	0	0	0	0	0	0	0	0	0	0	0	0	0	9.66927	11	10	0.363302	0.478287	0	0	0.879025	2.9154	#NUM!	#NUM!
Q68DL7	C18orf63	Uncharacterized protein C18orf63 OS=Homo sapiens GN=C18orf63 PE=2 SV=2 - [CR063_HUMAN]	0	0	0	0	0	0	0	0	0	0	0	0	0	0	0	0	0	0	0	0	0	1268.83	11	10	0.363302	0.478287	0	0	115.348	382.567	#NUM!	#NUM!
Q69YH5	CDCA2	Cell division cycle-associated protein 2 OS=Homo sapiens GN=CDCA2 PE=1 SV=2 - [CDCA2_HUMAN]	0	0	0	0	0	0	0	0	0	0	0	0	0	0	0	0	0	0	0	3.55523	0	0	11	10	0.363302	0.478287	0	0	0.323203	1.07194	#NUM!	#NUM!
Q6AWC2	WWC2	Protein WWC2 OS=Homo sapiens GN=WWC2 PE=1 SV=2 - [WWC2_HUMAN]	0	0	0	0	0	0	0	0	0	0	0	0	0	0	0	0	0	0	0	0	34.6631	0	11	10	0.363302	0.478287	0	0	3.15119	10.4513	#NUM!	#NUM!
Q6AWC8	#N/A	Putative uncharacterized protein LOC100129027 OS=Homo sapiens PE=5 SV=1 - [YK026_HUMAN]	0	0	0	0	0	0	0	0	0	0	0	0	0	0	0	0	5.66053	0	0	0	0	0	11	10	0.363302	0.478287	0	0	0.514594	1.70671	#NUM!	#NUM!
Q6DKK2	TTC19	Tetratricopeptide repeat protein 19, mitochondrial OS=Homo sapiens GN=TTC19 PE=1 SV=4 - [TTC19_HUMAN]	0	0	0	0	0	0	0	0	0	0	0	0	0	0	0	4.27672	0	0	0	0	0	0	11	10	0.363302	0.478287	0	0	0.388793	1.28948	#NUM!	#NUM!
Q6IBW4	NCAPH2	Condensin-2 complex subunit H2 OS=Homo sapiens GN=NCAPH2 PE=1 SV=1 - [CNDH2_HUMAN]	0	0	0	0	0	0	0	0	0	0	0	0	0	0	0	0	0	0	24.7081	0	0	0	11	10	0.363302	0.478287	0	0	2.24619	7.44976	#NUM!	#NUM!
Q6IF36	OR8G2P	Putative olfactory receptor 8G2 OS=Homo sapiens GN=OR8G2P PE=5 SV=1 - [O8G2P_HUMAN]	0	0	0	0	0	0	0	0	0	0	0	0	0	0	0	0	0	0	0	9.66928	0	0	11	10	0.363302	0.478287	0	0	0.879026	2.9154	#NUM!	#NUM!
Q6IFG1	OR52E8	Olfactory receptor 52E8 OS=Homo sapiens GN=OR52E8 PE=2 SV=3 - [O52E8_HUMAN]	0	0	0	0	0	0	0	0	0	0	0	0	0	0	0	626.928	0	0	0	0	0	0	11	10	0.363302	0.478287	0	0	56.9935	189.026	#NUM!	#NUM!
Q6IN97	FRMPD2B	Putative protein FRMPD2-like OS=Homo sapiens GN=FRMPD2B PE=5 SV=1 - [FRP2L_HUMAN]	0	0	0	0	0	0	0	0	0	0	0	0	0	0	0	0	0	5.79578	0	0	0	0	11	10	0.363302	0.478287	0	0	0.526889	1.74749	#NUM!	#NUM!
Q6JEL2	KLHL10	Kelch-like protein 10 OS=Homo sapiens GN=KLHL10 PE=1 SV=1 - [KLH10_HUMAN]	0	0	0	0	0	0	0	0	0	0	0	0	0	0	0	0	0	0	13.6492	0	0	0	11	10	0.363302	0.478287	0	0	1.24083	4.11538	#NUM!	#NUM!
Q6NXP0	EFCAB12	EF-hand calcium-binding domain-containing protein 12 OS=Homo sapiens GN=EFCAB12 PE=1 SV=1 - [EFC12_HUMAN]	0	0	0	0	0	0	0	0	0	0	0	0	0	0	47.6157	0	0	0	0	0	0	0	11	10	0.363302	0.478287	0	0	4.3287	14.3567	#NUM!	#NUM!
Q6NXT6	TAPT1	Transmembrane anterior posterior transformation protein 1 homolog OS=Homo sapiens GN=TAPT1 PE=1 SV=1 - [TAPT1_HUMAN]	0	0	0	0	0	0	0	0	0	0	0	0	0	0	0	0	0	0	8.81292	0	0	0	11	10	0.363302	0.478287	0	0	0.801175	2.6572	#NUM!	#NUM!
Q6P1M0	SLC27A4	Long-chain fatty acid transport protein 4 OS=Homo sapiens GN=SLC27A4 PE=1 SV=1 - [S27A4_HUMAN]	0	0	0	0	0	0	0	0	0	0	0	0	0	0	0	0	21.9773	0	0	0	0	0	11	10	0.363302	0.478287	0	0	1.99794	6.62641	#NUM!	#NUM!
Q6P3W7	SCYL2	SCY1-like protein 2 OS=Homo sapiens GN=SCYL2 PE=1 SV=1 - [SCYL2_HUMAN]	0	0	0	0	0	0	0	0	0	0	0	0	0	0	0	0	0	0	0	0	0	592.261	11	10	0.363302	0.478287	0	0	53.8419	178.573	#NUM!	#NUM!
Q6P587	FAHD1	Acylpyruvase FAHD1, mitochondrial OS=Homo sapiens GN=FAHD1 PE=1 SV=2 - [FAHD1_HUMAN]	0	0	0	0	0	0	0	0	0	0	0	0	0	0	0	0	4060.63	0	0	0	0	0	11	10	0.363302	0.478287	0	0	369.148	1224.33	#NUM!	#NUM!
Q6P656	CFAP161	Cilia- and flagella-associated protein 161 OS=Homo sapiens GN=CFAP161 PE=2 SV=1 - [CF161_HUMAN]	0	0	0	0	0	0	0	0	0	0	0	0	0	0	0	0.958991	0	0	0	0	0	0	11	10	0.363302	0.478287	0	0	0.087181	0.289147	#NUM!	#NUM!
Q6PCB5	RSBN1L	Round spermatid basic protein 1-like protein OS=Homo sapiens GN=RSBN1L PE=1 SV=2 - [RSBNL_HUMAN]	0	0	0	0	0	0	0	0	0	0	0	0	0	0	33.0684	0	0	0	0	0	0	0	11	10	0.363302	0.478287	0	0	3.00622	9.9705	#NUM!	#NUM!
Q6PIF6	MYO7B	Unconventional myosin-VIIb OS=Homo sapiens GN=MYO7B PE=1 SV=2 - [MYO7B_HUMAN]	0	0	0	0	0	0	0	0	0	0	0	0	0	0	0	0	0	0	0	0	0	22.7061	11	10	0.363302	0.478287	0	0	2.06419	6.84614	#NUM!	#NUM!
Q6PIJ6	FBXO38	F-box only protein 38 OS=Homo sapiens GN=FBXO38 PE=1 SV=3 - [FBX38_HUMAN]	0	0	0	0	0	0	0	0	0	0	0	0	0	0	0	0	0	0	0	0	0	33.5335	11	10	0.363302	0.478287	0	0	3.0485	10.1107	#NUM!	#NUM!
Q6PJW8	CNST	Consortin OS=Homo sapiens GN=CNST PE=1 SV=3 - [CNST_HUMAN]	0	0	0	0	0	0	0	0	0	0	0	0	0	0	0	0	0	0	20.2347	0	0	0	11	10	0.363302	0.478287	0	0	1.83952	6.10099	#NUM!	#NUM!
Q6PRD1	GPR179	Probable G-protein coupled receptor 179 OS=Homo sapiens GN=GPR179 PE=1 SV=2 - [GP179_HUMAN]	0	0	0	0	0	0	0	0	0	0	0	0	0	0	0	0	0	126.141	0	0	0	0	11	10	0.363302	0.478287	0	0	11.4674	38.0329	#NUM!	#NUM!
Q6V0I7	FAT4	Protocadherin Fat 4 OS=Homo sapiens GN=FAT4 PE=1 SV=2 - [FAT4_HUMAN]	0	0	0	0	0	0	0	0	0	0	0	0	0	15.797	0	0	0	0	0	0	0	0	11	10	0.363302	0.478287	0	0	1.43609	4.76297	#NUM!	#NUM!
Q6WKZ4	RAB11FIP1	Rab11 family-interacting protein 1 OS=Homo sapiens GN=RAB11FIP1 PE=1 SV=3 - [RFIP1_HUMAN]	0	0	0	0	0	0	0	0	0	0	0	0	0	0	0	74.1053	0	0	0	0	0	0	11	10	0.363302	0.478287	0	0	6.73684	22.3436	#NUM!	#NUM!
Q6X9E4	FBXW12	F-box/WD repeat-containing protein 12 OS=Homo sapiens GN=FBXW12 PE=2 SV=2 - [FBW12_HUMAN]	0	0	0	0	0	0	0	0	0	0	0	0	0	0	0	0	0	0	0	413.176	0	0	11	10	0.363302	0.478287	0	0	37.5614	124.577	#NUM!	#NUM!
Q6ZN54	DEF8	Differentially expressed in FDCP 8 homolog OS=Homo sapiens GN=DEF8 PE=1 SV=2 - [DEFI8_HUMAN]	0	0	0	0	0	0	0	0	0	0	0	0	0	13.6177	0	0	0	0	0	0	0	0	11	10	0.363302	0.478287	0	0	1.23797	4.10588	#NUM!	#NUM!
Q6ZP01	RBM44	RNA-binding protein 44 OS=Homo sapiens GN=RBM44 PE=2 SV=2 - [RBM44_HUMAN]	0	0	0	0	0	0	0	0	0	0	0	0	0	0	0	0	0	0	9.72062	0	0	0	11	10	0.363302	0.478287	0	0	0.883693	2.93088	#NUM!	#NUM!
Q6ZPD8	DGAT2L6	Diacylglycerol O-acyltransferase 2-like protein 6 OS=Homo sapiens GN=DGAT2L6 PE=2 SV=1 - [DG2L6_HUMAN]	0	0	0	0	0	0	0	0	0	0	0	0	0	0	0	0	0	0	0	0	17.2909	0	11	10	0.363302	0.478287	0	0	1.5719	5.21339	#NUM!	#NUM!
Q6ZUM4	ARHGAP27	Rho GTPase-activating protein 27 OS=Homo sapiens GN=ARHGAP27 PE=1 SV=3 - [RHG27_HUMAN]	0	0	0	0	0	0	0	0	0	0	0	0	0	97.2888	0	0	0	0	0	0	0	0	11	10	0.363302	0.478287	0	0	8.84444	29.3337	#NUM!	#NUM!
Q6ZWH5	NEK10	Serine/threonine-protein kinase Nek10 OS=Homo sapiens GN=NEK10 PE=2 SV=3 - [NEK10_HUMAN]	0	0	0	0	0	0	0	0	0	0	0	0	0	0	0	0	0	0	0	9.87908	0	0	11	10	0.363302	0.478287	0	0	0.898098	2.97865	#NUM!	#NUM!
Q70CQ2	USP34	Ubiquitin carboxyl-terminal hydrolase 34 OS=Homo sapiens GN=USP34 PE=1 SV=2 - [UBP34_HUMAN]	0	0	0	0	0	0	0	0	0	0	0	0	0	0	0	42.4236	0	0	0	0	0	0	11	10	0.363302	0.478287	0	0	3.85669	12.7912	#NUM!	#NUM!
Q717R9	CYS1	Cystin-1 OS=Homo sapiens GN=CYS1 PE=1 SV=1 - [CYS1_HUMAN]	0	0	0	0	0	0	0	0	0	0	0	0	2.44141	0	0	0	0	0	0	0	0	0	11	10	0.363302	0.478287	0	0	0.221946	0.736113	#NUM!	#NUM!
Q76G19	PDZD4	PDZ domain-containing protein 4 OS=Homo sapiens GN=PDZD4 PE=1 SV=1 - [PDZD4_HUMAN]	0	0	0	0	0	0	0	0	0	0	0	21.7823	0	0	0	0	0	0	0	0	0	0	11	10	0.363302	0.478287	0	0	1.98021	6.5676	#NUM!	#NUM!
Q7L4I2	RSRC2	Arginine/serine-rich coiled-coil protein 2 OS=Homo sapiens GN=RSRC2 PE=1 SV=1 - [RSRC2_HUMAN]	0	0	0	0	0	0	0	0	0	0	0	0	17.4662	0	0	0	0	0	0	0	0	0	11	10	0.363302	0.478287	0	0	1.58783	5.26625	#NUM!	#NUM!
Q7L5N1	COPS6	COP9 signalosome complex subunit 6 OS=Homo sapiens GN=COPS6 PE=1 SV=1 - [CSN6_HUMAN]	0	0	0	0	0	0	0	0	0	0	0	0	0	66.2233	0	0	0	0	0	0	0	0	11	10	0.363302	0.478287	0	0	6.0203	19.9671	#NUM!	#NUM!
Q7RTX0	TAS1R3	Taste receptor type 1 member 3 OS=Homo sapiens GN=TAS1R3 PE=1 SV=2 - [TS1R3_HUMAN]	0	0	0	0	0	0	0	0	0	0	0	0	0	0	2350.92	0	0	0	0	0	0	0	11	10	0.363302	0.478287	0	0	213.72	708.829	#NUM!	#NUM!
Q7RTY7	OVCH1	Ovochymase-1 OS=Homo sapiens GN=OVCH1 PE=2 SV=2 - [OVCH1_HUMAN]	0	0	0	0	0	0	0	0	0	0	0	0	0	0	0	0	0	0	0	0	0	0.571519	11	10	0.363302	0.478287	0	0	0.0519563	0.17232	#NUM!	#NUM!
Q7Z2Y8	GVINP1	Interferon-induced very large GTPase 1 OS=Homo sapiens GN=GVINP1 PE=2 SV=2 - [GVIN1_HUMAN]	0	0	0	0	0	0	0	0	0	0	0	0	0	0	0	192.491	0	0	0	0	0	0	11	10	0.363302	0.478287	0	0	17.4991	58.0381	#NUM!	#NUM!
Q7Z333	SETX	Probable helicase senataxin OS=Homo sapiens GN=SETX PE=1 SV=4 - [SETX_HUMAN]	0	0	0	0	0	0	0	0	0	0	0	0	0	0	0	0	268.561	0	0	0	0	0	11	10	0.363302	0.478287	0	0	24.4147	80.9743	#NUM!	#NUM!
Q7Z3C6	ATG9A	Autophagy-related protein 9A OS=Homo sapiens GN=ATG9A PE=1 SV=3 - [ATG9A_HUMAN]	0	0	0	0	0	0	0	0	0	0	0	0	0	0	0	40.7949	0	0	0	0	0	0	11	10	0.363302	0.478287	0	0	3.70863	12.3001	#NUM!	#NUM!
Q7Z3G6	PRICKLE2	Prickle-like protein 2 OS=Homo sapiens GN=PRICKLE2 PE=1 SV=2 - [PRIC2_HUMAN]	0	0	0	0	0	0	0	0	0	0	0	0	0	0	0	0	0	0	68.2606	0	0	0	11	10	0.363302	0.478287	0	0	6.20551	20.5814	#NUM!	#NUM!
Q7Z401	DENND4A	C-myc promoter-binding protein OS=Homo sapiens GN=DENND4A PE=1 SV=2 - [MYCPP_HUMAN]	0	0	0	0	0	0	0	0	0	0	0	6.94155	0	0	0	0	0	0	0	0	0	0	11	10	0.363302	0.478287	0	0	0.63105	2.09296	#NUM!	#NUM!
Q7Z5P9	MUC19	Mucin-19 OS=Homo sapiens GN=MUC19 PE=1 SV=3 - [MUC19_HUMAN]	0	0	0	0	0	0	0	0	0	0	0	0	0	0	18.5854	0	0	0	0	0	0	0	11	10	0.363302	0.478287	0	0	1.68958	5.6037	#NUM!	#NUM!
Q7Z5R6	APBB1IP	Amyloid beta A4 precursor protein-binding family B member 1-interacting protein OS=Homo sapiens GN=APBB1IP PE=1 SV=1 - [AB1IP_HUMAN]	0	0	0	0	0	0	0	0	0	0	0	0	0	0	0	0	0	3.66828	0	0	0	0	11	10	0.363302	0.478287	0	0	0.33348	1.10603	#NUM!	#NUM!
Q7Z5W3	BCDIN3D	Pre-miRNA 5'-monophosphate methyltransferase OS=Homo sapiens GN=BCDIN3D PE=1 SV=1 - [BN3D2_HUMAN]	0	0	0	0	0	0	0	0	0	0	0	0	0	0	0	1906.24	0	0	0	0	0	0	11	10	0.363302	0.478287	0	0	173.294	574.752	#NUM!	#NUM!
Q7Z6J6	FRMD5	FERM domain-containing protein 5 OS=Homo sapiens GN=FRMD5 PE=1 SV=1 - [FRMD5_HUMAN]	0	0	0	0	0	0	0	0	0	0	0	0	0	0	0	0	0	31.7278	0	0	0	0	11	10	0.363302	0.478287	0	0	2.88435	9.5663	#NUM!	#NUM!
Q7Z6M1	RABEPK	Rab9 effector protein with kelch motifs OS=Homo sapiens GN=RABEPK PE=1 SV=1 - [RABEK_HUMAN]	0	0	0	0	0	0	0	0	0	0	0	0	0	0	0	0	0	0	0	12.2549	0	0	11	10	0.363302	0.478287	0	0	1.11409	3.695	#NUM!	#NUM!
Q7Z7H3	CATIP	Ciliogenesis-associated TTC17-interacting protein OS=Homo sapiens GN=CATIP PE=1 SV=1 - [CATIP_HUMAN]	0	0	0	0	0	0	0	0	0	0	0	7.53949	0	0	0	0	0	0	0	0	0	0	11	10	0.363302	0.478287	0	0	0.685408	2.27324	#NUM!	#NUM!
Q86SG4	HMGN2P46	Putative Dresden prostate carcinoma protein 2 OS=Homo sapiens GN=HMGN2P46 PE=5 SV=1 - [DPCA2_HUMAN]	0	0	0	0	0	0	0	0	0	0	0	0	0	0	0	0	0	24.9956	0	0	0	0	11	10	0.363302	0.478287	0	0	2.27233	7.53647	#NUM!	#NUM!
Q86T82	USP37	Ubiquitin carboxyl-terminal hydrolase 37 OS=Homo sapiens GN=USP37 PE=1 SV=2 - [UBP37_HUMAN]	0	0	0	0	0	0	0	0	0	0	0	0	0	0	0	0	7.73598	0	0	0	0	0	11	10	0.363302	0.478287	0	0	0.703271	2.33248	#NUM!	#NUM!
Q86TB3	ALPK2	Alpha-protein kinase 2 OS=Homo sapiens GN=ALPK2 PE=2 SV=3 - [ALPK2_HUMAN]	0	0	0	0	0	0	0	0	0	0	0	0	0	0	0	0	0	0	176.25	0	0	0	11	10	0.363302	0.478287	0	0	16.0227	53.1412	#NUM!	#NUM!
Q86TL0	ATG4D	Cysteine protease ATG4D OS=Homo sapiens GN=ATG4D PE=1 SV=1 - [ATG4D_HUMAN]	0	0	0	0	0	0	0	0	0	0	0	0	0	0	0	0	0	0	6.42066	0	0	0	11	10	0.363302	0.478287	0	0	0.583697	1.9359	#NUM!	#NUM!
Q86UC2	RSPH3	Radial spoke head protein 3 homolog OS=Homo sapiens GN=RSPH3 PE=1 SV=1 - [RSPH3_HUMAN]	0	0	0	0	0	0	0	0	0	0	0	0	0	37.4471	0	0	0	0	0	0	0	0	11	10	0.363302	0.478287	0	0	3.40428	11.2907	#NUM!	#NUM!
Q86UE8	TLK2	Serine/threonine-protein kinase tousled-like 2 OS=Homo sapiens GN=TLK2 PE=1 SV=2 - [TLK2_HUMAN]	0	0	0	0	0	0	0	0	0	0	0	0	0	0	0	0	0	11.1124	0	0	0	0	11	10	0.363302	0.478287	0	0	1.01022	3.35052	#NUM!	#NUM!
Q86UW6	N4BP2	NEDD4-binding protein 2 OS=Homo sapiens GN=N4BP2 PE=1 SV=2 - [N4BP2_HUMAN]	0	0	0	0	0	0	0	0	0	0	0	0	0	3.8841	0	0	0	0	0	0	0	0	11	10	0.363302	0.478287	0	0	0.3531	1.1711	#NUM!	#NUM!
Q86VE3	SATL1	Spermidine/spermine N(1)-acetyltransferase-like protein 1 OS=Homo sapiens GN=SATL1 PE=2 SV=3 - [SATL1_HUMAN]	0	0	0	0	0	0	0	0	0	0	0	0	0	0	0	0	0	0	210.929	0	0	0	11	10	0.363302	0.478287	0	0	19.1753	63.5974	#NUM!	#NUM!
Q86VR7	VSIG10L	V-set and immunoglobulin domain-containing protein 10-like OS=Homo sapiens GN=VSIG10L PE=2 SV=2 - [VS10L_HUMAN]	0	0	0	0	0	0	0	0	0	0	0	0	0	0	0	101.866	0	0	0	0	0	0	11	10	0.363302	0.478287	0	0	9.26056	30.7138	#NUM!	#NUM!
Q86W28	NLRP8	NACHT, LRR and PYD domains-containing protein 8 OS=Homo sapiens GN=NLRP8 PE=2 SV=2 - [NALP8_HUMAN]	0	0	0	0	0	0	0	0	0	0	0	21.4442	0	0	0	0	0	0	0	0	0	0	11	10	0.363302	0.478287	0	0	1.94948	6.46568	#NUM!	#NUM!
Q86W47	KCNMB4	Calcium-activated potassium channel subunit beta-4 OS=Homo sapiens GN=KCNMB4 PE=1 SV=2 - [KCMB4_HUMAN]	0	0	0	0	0	0	0	0	0	0	0	0	0	0	0	0	0	0	0	0	0	14.2107	11	10	0.363302	0.478287	0	0	1.29189	4.2847	#NUM!	#NUM!
Q86WB7	UNC93A	Protein unc-93 homolog A OS=Homo sapiens GN=UNC93A PE=2 SV=1 - [UN93A_HUMAN]	0	0	0	0	0	0	0	0	0	0	0	0	0	0	0	0	0	0	0	505.046	0	0	11	10	0.363302	0.478287	0	0	45.9133	152.277	#NUM!	#NUM!
Q86X45	LRRC6	Protein tilB homolog OS=Homo sapiens GN=LRRC6 PE=1 SV=3 - [TILB_HUMAN]	0	0	0	0	0	0	0	0	0	0	0	0	0	0	0	381.81	0	0	0	0	0	0	11	10	0.363302	0.478287	0	0	34.71	115.12	#NUM!	#NUM!
Q86XG9	NBPF5P	Putative neuroblastoma breakpoint family member 5 OS=Homo sapiens GN=NBPF5P PE=5 SV=2 - [NBPF5_HUMAN]	0	0	0	0	0	0	0	0	0	0	0	0	0	0	0	0	0	0	0	0	1007.81	0	11	10	0.363302	0.478287	0	0	91.6187	303.865	#NUM!	#NUM!
Q86Y25	ZNF354C	Zinc finger protein 354C OS=Homo sapiens GN=ZNF354C PE=1 SV=1 - [Z354C_HUMAN]	0	0	0	0	0	0	0	0	0	0	0	0	0	0	0	0	0	0	0	0	77.4208	0	11	10	0.363302	0.478287	0	0	7.03826	23.3433	#NUM!	#NUM!
Q86YA3	ZGRF1	Protein ZGRF1 OS=Homo sapiens GN=ZGRF1 PE=1 SV=3 - [ZGRF1_HUMAN]	0	0	0	0	0	0	0	0	0	0	0	0	0	0	0	0	0	0	11.9311	0	0	0	11	10	0.363302	0.478287	0	0	1.08464	3.59736	#NUM!	#NUM!
Q8IUG5	MYO18B	Unconventional myosin-XVIIIb OS=Homo sapiens GN=MYO18B PE=1 SV=1 - [MY18B_HUMAN]	0	0	0	0	0	0	0	0	0	0	0	0	0	0	0	0	0	0	58.645	0	0	0	11	10	0.363302	0.478287	0	0	5.33136	17.6821	#NUM!	#NUM!
Q8IUH4	ZDHHC13	Palmitoyltransferase ZDHHC13 OS=Homo sapiens GN=ZDHHC13 PE=1 SV=3 - [ZDH13_HUMAN]	0	0	0	0	0	0	0	0	0	0	0	27.6904	0	0	0	0	0	0	0	0	0	0	11	10	0.363302	0.478287	0	0	2.51731	8.34897	#NUM!	#NUM!
Q8IVA1	PCP2	Purkinje cell protein 2 homolog OS=Homo sapiens GN=PCP2 PE=1 SV=2 - [PCP2_HUMAN]	0	0	0	0	0	0	0	0	0	0	0	0	0	0	0	0	0	0	4.39727	0	0	0	11	10	0.363302	0.478287	0	0	0.399752	1.32583	#NUM!	#NUM!
Q8IWD5	MFSD6L	Major facilitator superfamily domain-containing protein 6-like OS=Homo sapiens GN=MFSD6L PE=2 SV=2 - [MFS6L_HUMAN]	0	0	0	0	0	0	0	0	0	0	0	0	0	0	0	0	0	0	2.65069	0	0	0	11	10	0.363302	0.478287	0	0	0.240972	0.799214	#NUM!	#NUM!
Q8IWF6	DENND6A	Protein DENND6A OS=Homo sapiens GN=DENND6A PE=1 SV=1 - [DEN6A_HUMAN]	0	0	0	0	0	0	0	0	0	0	0	0	0	0	0	0	0	0	0	0	3.45959	0	11	10	0.363302	0.478287	0	0	0.314508	1.04311	#NUM!	#NUM!
Q8IX03	WWC1	Protein KIBRA OS=Homo sapiens GN=WWC1 PE=1 SV=1 - [KIBRA_HUMAN]	0	0	0	0	0	0	0	0	0	0	0	0	0	0	0	62.5849	0	0	0	0	0	0	11	10	0.363302	0.478287	0	0	5.68954	18.8701	#NUM!	#NUM!
Q8IXH7	NELFCD	Negative elongation factor C/D OS=Homo sapiens GN=NELFCD PE=1 SV=2 - [NELFD_HUMAN]	0	0	0	0	0	0	0	0	0	0	0	0	0	0	0	0	0	0	3.99427	0	0	0	11	10	0.363302	0.478287	0	0	0.363116	1.20432	#NUM!	#NUM!
Q8IYU8	MICU2	Calcium uptake protein 2, mitochondrial OS=Homo sapiens GN=MICU2 PE=1 SV=2 - [MICU2_HUMAN]	0	0	0	0	0	0	0	0	0	0	0	0	0	0	23.9199	0	0	0	0	0	0	0	11	10	0.363302	0.478287	0	0	2.17454	7.21214	#NUM!	#NUM!
Q8IYW4	ENTHD1	ENTH domain-containing protein 1 OS=Homo sapiens GN=ENTHD1 PE=2 SV=1 - [ENTD1_HUMAN]	0	0	0	0	0	0	0	0	0	0	0	0	0	0	0	0	0	0	0	0	0	2.03881	11	10	0.363302	0.478287	0	0	0.185347	0.614725	#NUM!	#NUM!
Q8IYW5	RNF168	E3 ubiquitin-protein ligase RNF168 OS=Homo sapiens GN=RNF168 PE=1 SV=1 - [RN168_HUMAN]	0	0	0	0	0	0	0	0	0	0	0	0	0	0	0	0	0	0	39.5834	0	0	0	11	10	0.363302	0.478287	0	0	3.59849	11.9349	#NUM!	#NUM!
Q8IZF6	ADGRG4	Adhesion G-protein coupled receptor G4 OS=Homo sapiens GN=ADGRG4 PE=2 SV=2 - [AGRG4_HUMAN]	0	0	0	0	0	0	0	0	0	0	0	0	0	0	0	0	0	0	0	0	0	1.49035	11	10	0.363302	0.478287	0	0	0.135487	0.449358	#NUM!	#NUM!
Q8IZT6	ASPM	Abnormal spindle-like microcephaly-associated protein OS=Homo sapiens GN=ASPM PE=1 SV=2 - [ASPM_HUMAN]	0	0	0	0	0	0	0	0	0	0	0	0	0	0	0	0	17.3698	0	0	0	0	0	11	10	0.363302	0.478287	0	0	1.57907	5.23719	#NUM!	#NUM!
Q8N0V5	GCNT2	N-acetyllactosaminide beta-1,6-N-acetylglucosaminyl-transferase OS=Homo sapiens GN=GCNT2 PE=1 SV=1 - [GNT2A_HUMAN]	0	0	0	0	0	0	0	0	0	0	0	0	0	0	0	0	0	0	0	0	11.6976	0	11	10	0.363302	0.478287	0	0	1.06342	3.52697	#NUM!	#NUM!
Q8N1F8	STK11IP	Serine/threonine-protein kinase 11-interacting protein OS=Homo sapiens GN=STK11IP PE=1 SV=3 - [S11IP_HUMAN]	0	0	0	0	0	0	0	0	0	0	0	0	0	0	0	0	0	25.057	0	0	0	0	11	10	0.363302	0.478287	0	0	2.27791	7.55496	#NUM!	#NUM!
Q8N2A0	LINC00269	Putative uncharacterized protein encoded by LINC00269 OS=Homo sapiens GN=LINC00269 PE=5 SV=1 - [CX062_HUMAN]	0	0	0	0	0	0	0	0	0	0	0	0	0	0	0	0	0	86.5912	0	0	0	0	11	10	0.363302	0.478287	0	0	7.87193	26.1082	#NUM!	#NUM!
Q8N2C7	UNC80	Protein unc-80 homolog OS=Homo sapiens GN=UNC80 PE=1 SV=2 - [UNC80_HUMAN]	0	0	0	0	0	0	0	0	0	0	0	0	0	0	0	0	0	0	0	0	0	23.9394	11	10	0.363302	0.478287	0	0	2.17631	7.21799	#NUM!	#NUM!
Q8N3J3	C17orf53	Uncharacterized protein C17orf53 OS=Homo sapiens GN=C17orf53 PE=1 SV=1 - [CQ053_HUMAN]	0	0	0	0	0	0	0	0	0	0	0	0	0	0	0	0	0	0	0	0	0	2.35328	11	10	0.363302	0.478287	0	0	0.213934	0.70954	#NUM!	#NUM!
Q8N441	FGFRL1	Fibroblast growth factor receptor-like 1 OS=Homo sapiens GN=FGFRL1 PE=1 SV=1 - [FGRL1_HUMAN]	0	0	0	0	0	0	0	0	0	0	0	0	0	0	0	0	0	0	0	151.002	0	0	11	10	0.363302	0.478287	0	0	13.7275	45.5288	#NUM!	#NUM!
Q8N4P6	LRRC71	Leucine-rich repeat-containing protein 71 OS=Homo sapiens GN=LRRC71 PE=2 SV=1 - [LRC71_HUMAN]	0	0	0	0	0	0	0	0	0	0	0	0	0	74.034	0	0	0	0	0	0	0	0	11	10	0.363302	0.478287	0	0	6.73036	22.3221	#NUM!	#NUM!
Q8N5I9	C12orf45	Uncharacterized protein C12orf45 OS=Homo sapiens GN=C12orf45 PE=1 SV=2 - [CL045_HUMAN]	0	0	0	0	0	0	0	0	0	0	0	0	0	0	0	29.8043	0	0	0	0	0	0	11	10	0.363302	0.478287	0	0	2.70948	8.98634	#NUM!	#NUM!
Q8N7C4	TMEM217	Transmembrane protein 217 OS=Homo sapiens GN=TMEM217 PE=2 SV=1 - [TM217_HUMAN]	0	0	0	0	0	0	0	0	0	0	0	0	0	0	0	0	0	0	0	0	13.0586	0	11	10	0.363302	0.478287	0	0	1.18715	3.93733	#NUM!	#NUM!
Q8N813	C3orf56	Putative uncharacterized protein C3orf56 OS=Homo sapiens GN=C3orf56 PE=2 SV=1 - [CC056_HUMAN]	0	0	0	0	0	0	0	0	0	0	0	0	0	0	0	0	0	0	0	9.59951	0	0	11	10	0.363302	0.478287	0	0	0.872682	2.89436	#NUM!	#NUM!
Q8N945	PRELID2	PRELI domain-containing protein 2 OS=Homo sapiens GN=PRELID2 PE=2 SV=1 - [PRLD2_HUMAN]	0	0	0	0	0	0	0	0	0	0	0	0	17.5806	0	0	0	0	0	0	0	0	0	11	10	0.363302	0.478287	0	0	1.59824	5.30075	#NUM!	#NUM!
Q8N9H8	EXD3	Exonuclease mut-7 homolog OS=Homo sapiens GN=EXD3 PE=2 SV=3 - [MUT7_HUMAN]	0	0	0	0	0	0	0	0	0	0	0	0	0	0	0	26.668	0	0	0	0	0	0	11	10	0.363302	0.478287	0	0	2.42437	8.04071	#NUM!	#NUM!
Q8N9W4	GOLGA6L2	Golgin subfamily A member 6-like protein 2 OS=Homo sapiens GN=GOLGA6L2 PE=1 SV=2 - [GG6L2_HUMAN]	0	0	0	0	0	0	0	0	0	0	0	0	0	0	0	0	7.19879	0	0	0	0	0	11	10	0.363302	0.478287	0	0	0.654435	2.17052	#NUM!	#NUM!
Q8NA23	WDR31	WD repeat-containing protein 31 OS=Homo sapiens GN=WDR31 PE=2 SV=1 - [WDR31_HUMAN]	0	0	0	0	0	0	0	0	0	0	0	0	0	3.8994	0	0	0	0	0	0	0	0	11	10	0.363302	0.478287	0	0	0.354491	1.17571	#NUM!	#NUM!
Q8NAT2	TDRD5	Tudor domain-containing protein 5 OS=Homo sapiens GN=TDRD5 PE=1 SV=3 - [TDRD5_HUMAN]	0	0	0	0	0	0	0	0	0	0	0	0	8.54566	0	0	0	0	0	0	0	0	0	11	10	0.363302	0.478287	0	0	0.776878	2.57661	#NUM!	#NUM!
Q8NBE8	KLHL23	Kelch-like protein 23 OS=Homo sapiens GN=KLHL23 PE=1 SV=1 - [KLH23_HUMAN]	0	0	0	0	0	0	0	0	0	0	0	0	0	0	0	0	0	0	0	0	10.3556	0	11	10	0.363302	0.478287	0	0	0.94142	3.12234	#NUM!	#NUM!
Q8NBR0	TP53I13	Tumor protein p53-inducible protein 13 OS=Homo sapiens GN=TP53I13 PE=2 SV=1 - [P5I13_HUMAN]	0	0	0	0	0	0	0	0	0	0	0	0	0	0	0	0	0	0	8.81487	0	0	0	11	10	0.363302	0.478287	0	0	0.801352	2.65778	#NUM!	#NUM!
Q8NCE2	MTMR14	Myotubularin-related protein 14 OS=Homo sapiens GN=MTMR14 PE=1 SV=2 - [MTMRE_HUMAN]	0	0	0	0	0	0	0	0	0	0	0	0	0	4.19312	0	0	0	0	0	0	0	0	11	10	0.363302	0.478287	0	0	0.381193	1.26427	#NUM!	#NUM!
Q8NCG5	CHST4	Carbohydrate sulfotransferase 4 OS=Homo sapiens GN=CHST4 PE=1 SV=2 - [CHST4_HUMAN]	0	0	0	0	0	0	0	0	0	0	0	0	0	0	0	0	103.307	0	0	0	0	0	11	10	0.363302	0.478287	0	0	9.39155	31.1483	#NUM!	#NUM!
Q8NCI6	GLB1L3	Beta-galactosidase-1-like protein 3 OS=Homo sapiens GN=GLB1L3 PE=2 SV=3 - [GLBL3_HUMAN]	0	0	0	0	0	0	0	0	0	0	0	0	33.2271	0	0	0	0	0	0	0	0	0	11	10	0.363302	0.478287	0	0	3.02065	10.0184	#NUM!	#NUM!
Q8ND24	RNF214	RING finger protein 214 OS=Homo sapiens GN=RNF214 PE=1 SV=2 - [RN214_HUMAN]	0	0	0	0	0	0	0	0	0	0	0	0	0	0	0	0	0	0	5.89434	0	0	0	11	10	0.363302	0.478287	0	0	0.535849	1.77721	#NUM!	#NUM!
Q8NDA2	HMCN2	Hemicentin-2 OS=Homo sapiens GN=HMCN2 PE=2 SV=3 - [HMCN2_HUMAN]	0	0	0	0	0	0	0	0	0	0	0	0	0	9.44865	0	0	0	0	0	0	0	0	11	10	0.363302	0.478287	0	0	0.858968	2.84888	#NUM!	#NUM!
Q8NDA8	MROH1	Maestro heat-like repeat-containing protein family member 1 OS=Homo sapiens GN=MROH1 PE=2 SV=3 - [MROH1_HUMAN]	0	0	0	0	0	0	0	0	0	0	0	0	0	0	0	40.611	0	0	0	0	0	0	11	10	0.363302	0.478287	0	0	3.69191	12.2447	#NUM!	#NUM!
Q8NDL9	AGBL5	Cytosolic carboxypeptidase-like protein 5 OS=Homo sapiens GN=AGBL5 PE=1 SV=1 - [CBPC5_HUMAN]	0	0	0	0	0	0	0	0	0	0	0	0	0	0	0	0	65.5532	0	0	0	0	0	11	10	0.363302	0.478287	0	0	5.95938	19.765	#NUM!	#NUM!
Q8NDV1	ST6GALNAC3	Alpha-N-acetylgalactosaminide alpha-2,6-sialyltransferase 3 OS=Homo sapiens GN=ST6GALNAC3 PE=2 SV=1 - [SIA7C_HUMAN]	0	0	0	0	0	0	0	0	0	0	0	0	0	0	0	34.6153	0	0	0	0	0	0	11	10	0.363302	0.478287	0	0	3.14684	10.4369	#NUM!	#NUM!
Q8NDV7	TNRC6A	Trinucleotide repeat-containing gene 6A protein OS=Homo sapiens GN=TNRC6A PE=1 SV=2 - [TNR6A_HUMAN]	0	0	0	0	0	0	0	0	0	0	0	0	0	0	0	0	0	0	0	24.0378	0	0	11	10	0.363302	0.478287	0	0	2.18526	7.24767	#NUM!	#NUM!
Q8NDY6	BHLHE23	Class E basic helix-loop-helix protein 23 OS=Homo sapiens GN=BHLHE23 PE=2 SV=1 - [BHE23_HUMAN]	0	0	0	0	0	0	0	0	0	0	0	87.3686	0	0	0	0	0	0	0	0	0	0	11	10	0.363302	0.478287	0	0	7.9426	26.3426	#NUM!	#NUM!
Q8NEE8	TTC16	Tetratricopeptide repeat protein 16 OS=Homo sapiens GN=TTC16 PE=2 SV=2 - [TTC16_HUMAN]	0	0	0	0	0	0	0	0	0	0	0	0	0	0	0	0	0	10.4963	0	0	0	0	11	10	0.363302	0.478287	0	0	0.954211	3.16476	#NUM!	#NUM!
Q8NEN9	PDZD8	PDZ domain-containing protein 8 OS=Homo sapiens GN=PDZD8 PE=1 SV=1 - [PDZD8_HUMAN]	0	0	0	0	0	0	0	0	0	0	0	0	0	0	0	0	0	0	0	0	7.23673	0	11	10	0.363302	0.478287	0	0	0.657885	2.18196	#NUM!	#NUM!
Q8NET5	NFAM1	NFAT activation molecule 1 OS=Homo sapiens GN=NFAM1 PE=1 SV=1 - [NFAM1_HUMAN]	0	0	0	0	0	0	0	0	0	0	0	1.19768	0	0	0	0	0	0	0	0	0	0	11	10	0.363302	0.478287	0	0	0.10888	0.361113	#NUM!	#NUM!
Q8NF64	ZMIZ2	Zinc finger MIZ domain-containing protein 2 OS=Homo sapiens GN=ZMIZ2 PE=1 SV=2 - [ZMIZ2_HUMAN]	0	0	0	0	0	0	0	0	0	0	0	0	0	0	0	0	0	0	5.29284	0	0	0	11	10	0.363302	0.478287	0	0	0.481167	1.59585	#NUM!	#NUM!
Q8NFR7	CCDC148	Coiled-coil domain-containing protein 148 OS=Homo sapiens GN=CCDC148 PE=1 SV=2 - [CC148_HUMAN]	0	0	0	0	0	0	0	0	0	0	0	6.45598	0	0	0	0	0	0	0	0	0	0	11	10	0.363302	0.478287	0	0	0.586907	1.94655	#NUM!	#NUM!
Q8NFU7	TET1	Methylcytosine dioxygenase TET1 OS=Homo sapiens GN=TET1 PE=1 SV=2 - [TET1_HUMAN]	0	0	0	0	0	0	0	0	0	0	0	0	0	0	0	38.8268	0	0	0	0	0	0	11	10	0.363302	0.478287	0	0	3.52971	11.7067	#NUM!	#NUM!
Q8NFZ5	TNIP2	TNFAIP3-interacting protein 2 OS=Homo sapiens GN=TNIP2 PE=1 SV=1 - [TNIP2_HUMAN]	0	0	0	0	0	0	0	0	0	0	0	0	0	0	0	0	31.4351	0	0	0	0	0	11	10	0.363302	0.478287	0	0	2.85774	9.47805	#NUM!	#NUM!
Q8NGI3	OR56B1	Olfactory receptor 56B1 OS=Homo sapiens GN=OR56B1 PE=2 SV=2 - [O56B1_HUMAN]	0	0	0	0	0	0	0	0	0	0	0	234.297	0	0	0	0	0	0	0	0	0	0	11	10	0.363302	0.478287	0	0	21.2997	70.6431	#NUM!	#NUM!
Q8NGK6	OR52I1	Olfactory receptor 52I1 OS=Homo sapiens GN=OR52I1 PE=3 SV=2 - [O52I1_HUMAN]	0	0	0	0	0	0	0	0	0	0	0	0	0	0	0	0	0	0	0	0	0	72.1643	11	10	0.363302	0.478287	0	0	6.56039	21.7584	#NUM!	#NUM!
Q8NHA6	OR2W6P	Putative olfactory receptor 2W6 OS=Homo sapiens GN=OR2W6P PE=5 SV=1 - [OR2W6_HUMAN]	0	0	0	0	0	0	0	0	0	0	0	0	0	0	0	0	0	0	0	21.6526	0	0	11	10	0.363302	0.478287	0	0	1.96842	6.52852	#NUM!	#NUM!
Q8NI27	THOC2	THO complex subunit 2 OS=Homo sapiens GN=THOC2 PE=1 SV=2 - [THOC2_HUMAN]	0	0	0	0	0	0	0	0	0	0	0	0	0	0	0	0	0	0	0	0	0	36.536	11	10	0.363302	0.478287	0	0	3.32146	11.016	#NUM!	#NUM!
Q8NI51	CTCFL	Transcriptional repressor CTCFL OS=Homo sapiens GN=CTCFL PE=1 SV=2 - [CTCFL_HUMAN]	0	0	0	0	0	0	0	0	0	0	0	0	0	0	0	0	9.56894	0	0	0	0	0	11	10	0.363302	0.478287	0	0	0.869904	2.88514	#NUM!	#NUM!
Q8TB68	PRR7	Proline-rich protein 7 OS=Homo sapiens GN=PRR7 PE=1 SV=1 - [PRR7_HUMAN]	0	0	0	0	0	0	0	0	0	0	0	0	0	12.5104	0	0	0	0	0	0	0	0	11	10	0.363302	0.478287	0	0	1.13731	3.77203	#NUM!	#NUM!
Q8TBB1	LNX1	E3 ubiquitin-protein ligase LNX OS=Homo sapiens GN=LNX1 PE=1 SV=1 - [LNX1_HUMAN]	0	0	0	0	0	0	0	0	0	0	0	0	0	32.8195	0	0	0	0	0	0	0	0	11	10	0.363302	0.478287	0	0	2.98359	9.89545	#NUM!	#NUM!
Q8TBC3	SHKBP1	SH3KBP1-binding protein 1 OS=Homo sapiens GN=SHKBP1 PE=1 SV=2 - [SHKB1_HUMAN]	0	0	0	0	0	0	0	0	0	0	0	0	0	0	0	0	0	1010.82	0	0	0	0	11	10	0.363302	0.478287	0	0	91.8925	304.773	#NUM!	#NUM!
Q8TBZ2	MYCBPAP	MYCBP-associated protein OS=Homo sapiens GN=MYCBPAP PE=1 SV=2 - [MYBPP_HUMAN]	0	0	0	0	0	0	0	0	0	0	0	0	0	82.8867	0	0	0	0	0	0	0	0	11	10	0.363302	0.478287	0	0	7.53515	24.9913	#NUM!	#NUM!
Q8TCG1	CIP2A	Protein CIP2A OS=Homo sapiens GN=KIAA1524 PE=1 SV=2 - [CIP2A_HUMAN]	0	0	0	0	0	0	0	0	0	0	0	0	0	0	31.525	0	0	0	0	0	0	0	11	10	0.363302	0.478287	0	0	2.86591	9.50516	#NUM!	#NUM!
Q8TD08	MAPK15	Mitogen-activated protein kinase 15 OS=Homo sapiens GN=MAPK15 PE=1 SV=1 - [MK15_HUMAN]	0	0	0	0	0	0	0	0	0	0	0	0	0	0	0	0	0	0	0	6.05318	0	0	11	10	0.363302	0.478287	0	0	0.55029	1.8251	#NUM!	#NUM!
Q8TDB6	DTX3L	E3 ubiquitin-protein ligase DTX3L OS=Homo sapiens GN=DTX3L PE=1 SV=1 - [DTX3L_HUMAN]	0	0	0	0	0	0	0	0	0	0	0	0	0	44.0831	0	0	0	0	0	0	0	0	11	10	0.363302	0.478287	0	0	4.00756	13.2916	#NUM!	#NUM!
Q8TDG4	HELQ	Helicase POLQ-like OS=Homo sapiens GN=HELQ PE=1 SV=2 - [HELQ_HUMAN]	0	0	0	0	0	0	0	0	0	0	0	0	0	0	0	0	0	0	4.09825	0	0	0	11	10	0.363302	0.478287	0	0	0.372568	1.23567	#NUM!	#NUM!
Q8TDU9	RXFP4	Relaxin-3 receptor 2 OS=Homo sapiens GN=RXFP4 PE=1 SV=1 - [RL3R2_HUMAN]	0	0	0	0	0	0	0	0	0	0	0	0	0	0	0	3.65982	0	0	0	0	0	0	11	10	0.363302	0.478287	0	0	0.332711	1.10348	#NUM!	#NUM!
Q8TDY2	RB1CC1	RB1-inducible coiled-coil protein 1 OS=Homo sapiens GN=RB1CC1 PE=1 SV=3 - [RBCC1_HUMAN]	0	0	0	0	0	0	0	0	0	0	0	10.1255	0	0	0	0	0	0	0	0	0	0	11	10	0.363302	0.478287	0	0	0.920504	3.05297	#NUM!	#NUM!
Q8TE77	SSH3	Protein phosphatase Slingshot homolog 3 OS=Homo sapiens GN=SSH3 PE=1 SV=2 - [SSH3_HUMAN]	0	0	0	0	0	0	0	0	0	0	0	0	0	0	0	0	0	0	0	0	0	22.4284	11	10	0.363302	0.478287	0	0	2.03894	6.76241	#NUM!	#NUM!
Q8TEA8	DTD1	D-aminoacyl-tRNA deacylase 1 OS=Homo sapiens GN=DTD1 PE=1 SV=2 - [DTD1_HUMAN]	0	0	0	0	0	0	0	0	0	0	0	9.61049	0	0	0	0	0	0	0	0	0	0	11	10	0.363302	0.478287	0	0	0.873681	2.89767	#NUM!	#NUM!
Q8TF61	FBXO41	F-box only protein 41 OS=Homo sapiens GN=FBXO41 PE=2 SV=5 - [FBX41_HUMAN]	0	0	0	0	0	0	0	0	0	0	0	0	0	42.5809	0	0	0	0	0	0	0	0	11	10	0.363302	0.478287	0	0	3.87099	12.8386	#NUM!	#NUM!
Q8WUA2	PPIL4	Peptidyl-prolyl cis-trans isomerase-like 4 OS=Homo sapiens GN=PPIL4 PE=1 SV=1 - [PPIL4_HUMAN]	0	0	0	0	0	0	0	0	0	0	0	0	0	0	0	0	0	0	0	0	0	4.23255	11	10	0.363302	0.478287	0	0	0.384777	1.27616	#NUM!	#NUM!
Q8WUG5	SLC22A17	Solute carrier family 22 member 17 OS=Homo sapiens GN=SLC22A17 PE=2 SV=1 - [S22AH_HUMAN]	0	0	0	0	0	0	0	0	0	0	0	0	0	0	0	0	0	0	0	0	0	21.2154	11	10	0.363302	0.478287	0	0	1.92867	6.39669	#NUM!	#NUM!
Q8WUX9	CHMP7	Charged multivesicular body protein 7 OS=Homo sapiens GN=CHMP7 PE=1 SV=1 - [CHMP7_HUMAN]	0	0	0	0	0	0	0	0	0	0	0	0	0	524.679	0	0	0	0	0	0	0	0	11	10	0.363302	0.478287	0	0	47.6981	158.197	#NUM!	#NUM!
Q8WV24	PHLDA1	Pleckstrin homology-like domain family A member 1 OS=Homo sapiens GN=PHLDA1 PE=1 SV=4 - [PHLA1_HUMAN]	0	0	0	0	0	0	0	0	0	0	0	0	34.145	0	0	0	0	0	0	0	0	0	11	10	0.363302	0.478287	0	0	3.10409	10.2951	#NUM!	#NUM!
Q8WV83	SLC35F5	Solute carrier family 35 member F5 OS=Homo sapiens GN=SLC35F5 PE=1 SV=1 - [S35F5_HUMAN]	0	0	0	0	0	0	0	0	0	0	0	0	0.988423	0	0	0	0	0	0	0	0	0	11	10	0.363302	0.478287	0	0	0.0898566	0.298021	#NUM!	#NUM!
Q8WXD9	CASKIN1	Caskin-1 OS=Homo sapiens GN=CASKIN1 PE=1 SV=1 - [CSKI1_HUMAN]	0	0	0	0	0	0	0	0	0	0	0	0	0	0	0	0	0	130.072	0	0	0	0	11	10	0.363302	0.478287	0	0	11.8247	39.2182	#NUM!	#NUM!
Q8WXG6	MADD	MAP kinase-activating death domain protein OS=Homo sapiens GN=MADD PE=1 SV=2 - [MADD_HUMAN]	0	0	0	0	0	0	0	0	0	0	0	0	0	0	0	0	0	0	5.59743	0	0	0	11	10	0.363302	0.478287	0	0	0.508857	1.68769	#NUM!	#NUM!
Q8WXT5	FOXD4L4	Forkhead box protein D4-like 4 OS=Homo sapiens GN=FOXD4L4 PE=2 SV=2 - [FX4L4_HUMAN]	0	0	0	0	0	0	0	0	0	0	0	0	0	0	0	0	0	0	0	17273.7	0	0	11	10	0.363302	0.478287	0	0	1570.34	5208.22	#NUM!	#NUM!
Q8WXU2	DNAAF4	Dynein assembly factor 4, axonemal OS=Homo sapiens GN=DNAAF4 PE=1 SV=2 - [DAAF4_HUMAN]	0	0	0	0	0	0	0	0	0	0	0	0	0	13.6173	0	0	0	0	0	0	0	0	11	10	0.363302	0.478287	0	0	1.23794	4.10578	#NUM!	#NUM!
Q8WXX0	DNAH7	Dynein heavy chain 7, axonemal OS=Homo sapiens GN=DNAH7 PE=1 SV=2 - [DYH7_HUMAN]	0	0	0	0	0	0	0	0	0	0	0	0	0	0	0	0	0	0	6.02726	0	0	0	11	10	0.363302	0.478287	0	0	0.547933	1.81729	#NUM!	#NUM!
Q8WYA1	ARNTL2	Aryl hydrocarbon receptor nuclear translocator-like protein 2 OS=Homo sapiens GN=ARNTL2 PE=1 SV=2 - [BMAL2_HUMAN]	0	0	0	0	0	0	0	0	0	0	0	0	0	0	0	0	0	0	0	0	0	13.1742	11	10	0.363302	0.478287	0	0	1.19765	3.97217	#NUM!	#NUM!
Q8WYQ5	DGCR8	Microprocessor complex subunit DGCR8 OS=Homo sapiens GN=DGCR8 PE=1 SV=1 - [DGCR8_HUMAN]	0	0	0	0	0	0	0	0	0	0	0	0	0	0	0	11.1082	0	0	0	0	0	0	11	10	0.363302	0.478287	0	0	1.00983	3.34923	#NUM!	#NUM!
Q8WZ64	ARAP2	Arf-GAP with Rho-GAP domain, ANK repeat and PH domain-containing protein 2 OS=Homo sapiens GN=ARAP2 PE=1 SV=3 - [ARAP2_HUMAN]	0	0	0	0	0	0	0	0	0	0	0	0	0	0	110.872	0	0	0	0	0	0	0	11	10	0.363302	0.478287	0	0	10.0792	33.4291	#NUM!	#NUM!
Q92546	RGP1	RAB6A-GEF complex partner protein 2 OS=Homo sapiens GN=RGP1 PE=1 SV=1 - [RGP1_HUMAN]	0	0	0	0	0	0	0	0	0	0	0	0	0	22.7734	0	0	0	0	0	0	0	0	11	10	0.363302	0.478287	0	0	2.0703	6.86642	#NUM!	#NUM!
Q92597	NDRG1	Protein NDRG1 OS=Homo sapiens GN=NDRG1 PE=1 SV=1 - [NDRG1_HUMAN]	0	0	0	0	0	0	0	0	0	0	0	0	0	0	0	0	0	0	8.69772	0	0	0	11	10	0.363302	0.478287	0	0	0.790702	2.62246	#NUM!	#NUM!
Q92620	DHX38	Pre-mRNA-splicing factor ATP-dependent RNA helicase PRP16 OS=Homo sapiens GN=DHX38 PE=1 SV=2 - [PRP16_HUMAN]	0	0	0	0	0	0	0	0	0	0	0	0	0	0	0	0	0	0	0	40.2998	0	0	11	10	0.363302	0.478287	0	0	3.66361	12.1508	#NUM!	#NUM!
Q92628	KIAA0232	Uncharacterized protein KIAA0232 OS=Homo sapiens GN=KIAA0232 PE=1 SV=5 - [K0232_HUMAN]	0	0	0	0	0	0	0	0	0	0	0	0	0	0	0	0	0	0	0	0	28.0249	0	11	10	0.363302	0.478287	0	0	2.54772	8.44982	#NUM!	#NUM!
Q92636	NSMAF	Protein FAN OS=Homo sapiens GN=NSMAF PE=1 SV=2 - [FAN_HUMAN]	0	0	0	0	0	0	0	0	0	0	0	0	0	5.89292	0	0	0	0	0	0	0	0	11	10	0.363302	0.478287	0	0	0.53572	1.77678	#NUM!	#NUM!
Q92673	SORL1	Sortilin-related receptor OS=Homo sapiens GN=SORL1 PE=1 SV=2 - [SORL_HUMAN]	0	0	0	0	0	0	0	0	0	0	0	0	0	0	0	0	0	27.9725	0	0	0	0	11	10	0.363302	0.478287	0	0	2.54296	8.43404	#NUM!	#NUM!
Q92733	PRCC	Proline-rich protein PRCC OS=Homo sapiens GN=PRCC PE=1 SV=1 - [PRCC_HUMAN]	0	0	0	0	0	0	0	0	0	0	0	0	0	0	0	0	0	0	0	817.139	0	0	11	10	0.363302	0.478287	0	0	74.2854	246.377	#NUM!	#NUM!
Q92805	GOLGA1	Golgin subfamily A member 1 OS=Homo sapiens GN=GOLGA1 PE=1 SV=3 - [GOGA1_HUMAN]	0	0	0	0	0	0	0	0	0	0	0	0	20.6665	0	0	0	0	0	0	0	0	0	11	10	0.363302	0.478287	0	0	1.87877	6.23118	#NUM!	#NUM!
Q92845	KIFAP3	Kinesin-associated protein 3 OS=Homo sapiens GN=KIFAP3 PE=1 SV=2 - [KIFA3_HUMAN]	0	0	0	0	0	0	0	0	0	0	0	0	0	0	0	0	0	0	0	0	0	1.90315	11	10	0.363302	0.478287	0	0	0.173013	0.573821	#NUM!	#NUM!
Q92888	ARHGEF1	Rho guanine nucleotide exchange factor 1 OS=Homo sapiens GN=ARHGEF1 PE=1 SV=2 - [ARHG1_HUMAN]	0	0	0	0	0	0	0	0	0	0	0	0	0	0	0	0	0	0	1.62305	0	0	0	11	10	0.363302	0.478287	0	0	0.14755	0.489367	#NUM!	#NUM!
Q92935	EXTL1	Exostosin-like 1 OS=Homo sapiens GN=EXTL1 PE=2 SV=2 - [EXTL1_HUMAN]	0	0	0	0	0	0	0	0	0	0	0	0	0	0	0	51.2085	0	0	0	0	0	0	11	10	0.363302	0.478287	0	0	4.65532	15.4399	#NUM!	#NUM!
Q92990	GLMN	Glomulin OS=Homo sapiens GN=GLMN PE=1 SV=2 - [GLMN_HUMAN]	0	0	0	0	0	0	0	0	0	0	0	0	0	0	0	0	0	0	542.468	0	0	0	11	10	0.363302	0.478287	0	0	49.3152	163.56	#NUM!	#NUM!
Q93038	TNFRSF25	Tumor necrosis factor receptor superfamily member 25 OS=Homo sapiens GN=TNFRSF25 PE=1 SV=2 - [TNR25_HUMAN]	0	0	0	0	0	0	0	0	0	0	0	0	0	0	0	0	0	0	0	0	0	9.12952	11	10	0.363302	0.478287	0	0	0.829956	2.75265	#NUM!	#NUM!
Q93088	BHMT	Betaine--homocysteine S-methyltransferase 1 OS=Homo sapiens GN=BHMT PE=1 SV=2 - [BHMT1_HUMAN]	0	0	0	0	0	0	0	0	0	0	0	0	0	0	0	0	0	40.7671	0	0	0	0	11	10	0.363302	0.478287	0	0	3.7061	12.2917	#NUM!	#NUM!
Q93098	WNT8B	Protein Wnt-8b OS=Homo sapiens GN=WNT8B PE=2 SV=3 - [WNT8B_HUMAN]	0	0	0	0	0	0	0	0	0	0	0	0	0	0	0	0	0	0	8.31968	0	0	0	11	10	0.363302	0.478287	0	0	0.756335	2.50848	#NUM!	#NUM!
Q969Q1	TRIM63	E3 ubiquitin-protein ligase TRIM63 OS=Homo sapiens GN=TRIM63 PE=1 SV=1 - [TRI63_HUMAN]	0	0	0	0	0	0	0	0	0	0	0	0	0	0	0	0	0	0	0	0	0	14.6308	11	10	0.363302	0.478287	0	0	1.33007	4.41136	#NUM!	#NUM!
Q96A44	SPSB4	SPRY domain-containing SOCS box protein 4 OS=Homo sapiens GN=SPSB4 PE=1 SV=1 - [SPSB4_HUMAN]	0	0	0	0	0	0	0	0	0	0	0	0	0	48.456	0	0	0	0	0	0	0	0	11	10	0.363302	0.478287	0	0	4.40509	14.61	#NUM!	#NUM!
Q96AE4	FUBP1	Far upstream element-binding protein 1 OS=Homo sapiens GN=FUBP1 PE=1 SV=3 - [FUBP1_HUMAN]	0	0	0	0	0	0	0	0	0	0	0	0	0	0	0	0	0	0	15.4775	0	0	0	11	10	0.363302	0.478287	0	0	1.40705	4.66665	#NUM!	#NUM!
Q96AE7	TTC17	Tetratricopeptide repeat protein 17 OS=Homo sapiens GN=TTC17 PE=1 SV=1 - [TTC17_HUMAN]	0	0	0	0	0	0	0	0	0	0	0	0	0	0	0	0	0	0	106.274	0	0	0	11	10	0.363302	0.478287	0	0	9.66125	32.0428	#NUM!	#NUM!
Q96AP0	ACD	Adrenocortical dysplasia protein homolog OS=Homo sapiens GN=ACD PE=1 SV=3 - [ACD_HUMAN]	0	0	0	0	0	0	0	0	0	0	0	0	0	0	0	0	0	0	0	0	0	54.8204	11	10	0.363302	0.478287	0	0	4.98367	16.529	#NUM!	#NUM!
Q96B18	DACT3	Dapper homolog 3 OS=Homo sapiens GN=DACT3 PE=1 SV=2 - [DACT3_HUMAN]	0	0	0	0	0	0	0	0	0	0	0	0	0	0	0	63.4428	0	0	0	0	0	0	11	10	0.363302	0.478287	0	0	5.76752	19.1287	#NUM!	#NUM!
Q96BV0	ZNF775	Zinc finger protein 775 OS=Homo sapiens GN=ZNF775 PE=1 SV=2 - [ZN775_HUMAN]	0	0	0	0	0	0	0	0	0	0	0	0	48.2591	0	0	0	0	0	0	0	0	0	11	10	0.363302	0.478287	0	0	4.38719	14.5507	#NUM!	#NUM!
Q96DW6	SLC25A38	Solute carrier family 25 member 38 OS=Homo sapiens GN=SLC25A38 PE=1 SV=1 - [S2538_HUMAN]	0	0	0	0	0	0	0	0	0	0	0	0	0	0	0	0	159.206	0	0	0	0	0	11	10	0.363302	0.478287	0	0	14.4733	48.0025	#NUM!	#NUM!
Q96EP0	RNF31	E3 ubiquitin-protein ligase RNF31 OS=Homo sapiens GN=RNF31 PE=1 SV=1 - [RNF31_HUMAN]	0	0	0	0	0	0	0	0	0	0	0	0	0	17.6778	0	0	0	0	0	0	0	0	11	10	0.363302	0.478287	0	0	1.60708	5.33007	#NUM!	#NUM!
Q96EP9	SLC10A4	Sodium/bile acid cotransporter 4 OS=Homo sapiens GN=SLC10A4 PE=1 SV=2 - [NTCP4_HUMAN]	0	0	0	0	0	0	0	0	0	0	0	0	0	0	0	0	11.7363	0	0	0	0	0	11	10	0.363302	0.478287	0	0	1.06694	3.53864	#NUM!	#NUM!
Q96FX7	TRMT61A	tRNA (adenine(58)-N(1))-methyltransferase catalytic subunit TRMT61A OS=Homo sapiens GN=TRMT61A PE=1 SV=1 - [TRM61_HUMAN]	0	0	0	0	0	0	0	0	0	0	0	0	0	0	0	0	0	0	0	0	68.1291	0	11	10	0.363302	0.478287	0	0	6.19356	20.5417	#NUM!	#NUM!
Q96GJ1	TRMT2B	tRNA (uracil(54)-C(5))-methyltransferase homolog OS=Homo sapiens GN=TRMT2B PE=1 SV=1 - [TRM2_HUMAN]	0	0	0	0	0	0	0	0	0	0	0	0	0	0	0	0	0	20.4874	0	0	0	0	11	10	0.363302	0.478287	0	0	1.86249	6.17718	#NUM!	#NUM!
Q96GP6	SCARF2	Scavenger receptor class F member 2 OS=Homo sapiens GN=SCARF2 PE=1 SV=4 - [SREC2_HUMAN]	0	0	0	0	0	0	0	0	0	0	0	0	0	0	0	0	0	0	54.4134	0	0	0	11	10	0.363302	0.478287	0	0	4.94667	16.4063	#NUM!	#NUM!
Q96GR2	ACSBG1	Long-chain-fatty-acid--CoA ligase ACSBG1 OS=Homo sapiens GN=ACSBG1 PE=2 SV=2 - [ACBG1_HUMAN]	0	0	0	0	0	0	0	0	0	0	0	0	0	0	8.04362	0	0	0	0	0	0	0	11	10	0.363302	0.478287	0	0	0.731238	2.42524	#NUM!	#NUM!
Q96H35	RBM18	Probable RNA-binding protein 18 OS=Homo sapiens GN=RBM18 PE=2 SV=1 - [RBM18_HUMAN]	0	0	0	0	0	0	0	0	0	0	0	0	0	0	175.943	0	0	0	0	0	0	0	11	10	0.363302	0.478287	0	0	15.9948	53.0487	#NUM!	#NUM!
Q96ID5	IGSF21	Immunoglobulin superfamily member 21 OS=Homo sapiens GN=IGSF21 PE=2 SV=1 - [IGS21_HUMAN]	0	0	0	0	0	0	0	0	0	0	0	0	0	0	0	0	0	9.06941	0	0	0	0	11	10	0.363302	0.478287	0	0	0.824492	2.73453	#NUM!	#NUM!
Q96IR2	ZNF845	Zinc finger protein 845 OS=Homo sapiens GN=ZNF845 PE=1 SV=3 - [ZN845_HUMAN]	0	0	0	0	0	0	0	0	0	0	0	0	0	0	0	0	0	213.38	0	0	0	0	11	10	0.363302	0.478287	0	0	19.3982	64.3366	#NUM!	#NUM!
Q96JJ3	ELMO2	Engulfment and cell motility protein 2 OS=Homo sapiens GN=ELMO2 PE=1 SV=2 - [ELMO2_HUMAN]	0	0	0	0	0	0	0	0	0	0	0	0	0	0	0	0	0	0	0	43.6814	0	0	11	10	0.363302	0.478287	0	0	3.97104	13.1705	#NUM!	#NUM!
Q96JZ2	HSH2D	Hematopoietic SH2 domain-containing protein OS=Homo sapiens GN=HSH2D PE=1 SV=1 - [HSH2D_HUMAN]	0	0	0	0	0	0	0	0	0	0	0	0	0	0	0	7.13584	0	0	0	0	0	0	11	10	0.363302	0.478287	0	0	0.648713	2.15154	#NUM!	#NUM!
Q96K12	FAR2	Fatty acyl-CoA reductase 2 OS=Homo sapiens GN=FAR2 PE=1 SV=1 - [FACR2_HUMAN]	0	0	0	0	0	0	0	0	0	0	0	7.38848	0	0	0	0	0	0	0	0	0	0	11	10	0.363302	0.478287	0	0	0.67168	2.22771	#NUM!	#NUM!
Q96K78	ADGRG7	Adhesion G-protein coupled receptor G7 OS=Homo sapiens GN=ADGRG7 PE=1 SV=2 - [AGRG7_HUMAN]	0	0	0	0	0	0	0	0	0	0	0	0	0	0	0	0	0	0	0	14.2683	0	0	11	10	0.363302	0.478287	0	0	1.29712	4.30205	#NUM!	#NUM!
Q96KW2	POM121L2	POM121-like protein 2 OS=Homo sapiens GN=POM121L2 PE=3 SV=2 - [P12L2_HUMAN]	0	0	0	0	0	0	0	0	0	0	0	0	0	0	0	0	0	46.7105	0	0	0	0	11	10	0.363302	0.478287	0	0	4.24641	14.0837	#NUM!	#NUM!
Q96L42	KCNH8	Potassium voltage-gated channel subfamily H member 8 OS=Homo sapiens GN=KCNH8 PE=2 SV=2 - [KCNH8_HUMAN]	0	0	0	0	0	0	0	0	0	0	0	0	0	0	58.4722	0	0	0	0	0	0	0	11	10	0.363302	0.478287	0	0	5.31565	17.63	#NUM!	#NUM!
Q96LQ0	PPP1R36	Protein phosphatase 1 regulatory subunit 36 OS=Homo sapiens GN=PPP1R36 PE=1 SV=1 - [PPR36_HUMAN]	0	0	0	0	0	0	0	0	0	0	0	0	0	0	0	0	0	0	0	0	0	10.2751	11	10	0.363302	0.478287	0	0	0.934096	3.09805	#NUM!	#NUM!
Q96M96	FGD4	FYVE, RhoGEF and PH domain-containing protein 4 OS=Homo sapiens GN=FGD4 PE=1 SV=2 - [FGD4_HUMAN]	0	0	0	0	0	0	0	0	0	0	0	0	0	0	0	0	0	0	0	0	80.1949	0	11	10	0.363302	0.478287	0	0	7.29045	24.1797	#NUM!	#NUM!
Q96MG7	NSMCE3	Non-structural maintenance of chromosomes element 3 homolog OS=Homo sapiens GN=NSMCE3 PE=1 SV=1 - [NSE3_HUMAN]	0	0	0	0	0	0	0	0	0	0	0	0	4.32854	0	0	0	0	0	0	0	0	0	11	10	0.363302	0.478287	0	0	0.393504	1.3051	#NUM!	#NUM!
Q96MK2	RIPOR3	RIPOR family member 3 OS=Homo sapiens GN=RIPOR3 PE=1 SV=4 - [RIPR3_HUMAN]	0	0	0	0	0	0	0	0	0	0	0	0	0	0	0	0	0	0	16.6282	0	0	0	11	10	0.363302	0.478287	0	0	1.51165	5.01359	#NUM!	#NUM!
Q96MM7	HS6ST2	Heparan-sulfate 6-O-sulfotransferase 2 OS=Homo sapiens GN=HS6ST2 PE=2 SV=2 - [H6ST2_HUMAN]	0	0	0	0	0	0	0	0	0	0	0	0	0	0	103.713	0	0	0	0	0	0	0	11	10	0.363302	0.478287	0	0	9.42842	31.2705	#NUM!	#NUM!
Q96N16	JAKMIP1	Janus kinase and microtubule-interacting protein 1 OS=Homo sapiens GN=JAKMIP1 PE=1 SV=1 - [JKIP1_HUMAN]	0	0	0	0	0	0	0	0	0	0	0	0	0	0	0	0	0	0	0	0	0	34.0177	11	10	0.363302	0.478287	0	0	3.09252	10.2567	#NUM!	#NUM!
Q96NA8	TSNARE1	t-SNARE domain-containing protein 1 OS=Homo sapiens GN=TSNARE1 PE=1 SV=2 - [TSNA1_HUMAN]	0	0	0	0	0	0	0	0	0	0	0	0	0	3957.3	0	0	0	0	0	0	0	0	11	10	0.363302	0.478287	0	0	359.755	1193.17	#NUM!	#NUM!
Q96NB2	SFXN2	Sideroflexin-2 OS=Homo sapiens GN=SFXN2 PE=1 SV=2 - [SFXN2_HUMAN]	0	0	0	0	0	0	0	0	0	0	0	0	0	0	0	0	0	0	0	24.7779	0	0	11	10	0.363302	0.478287	0	0	2.25254	7.47083	#NUM!	#NUM!
Q96P50	ACAP3	Arf-GAP with coiled-coil, ANK repeat and PH domain-containing protein 3 OS=Homo sapiens GN=ACAP3 PE=1 SV=2 - [ACAP3_HUMAN]	0	0	0	0	0	0	0	0	0	0	0	0	0	0	0	0	0	0	5.70593	0	0	0	11	10	0.363302	0.478287	0	0	0.518721	1.7204	#NUM!	#NUM!
Q96PE1	ADGRA2	Adhesion G protein-coupled receptor A2 OS=Homo sapiens GN=ADGRA2 PE=1 SV=2 - [AGRA2_HUMAN]	0	0	0	0	0	0	0	0	0	0	0	0	0	0	0	0	0	0	0	0	15.0717	0	11	10	0.363302	0.478287	0	0	1.37015	4.54428	#NUM!	#NUM!
Q96PN7	TRERF1	Transcriptional-regulating factor 1 OS=Homo sapiens GN=TRERF1 PE=1 SV=1 - [TREF1_HUMAN]	0	0	0	0	0	0	0	0	0	0	0	0	0	0	14.1145	0	0	0	0	0	0	0	11	10	0.363302	0.478287	0	0	1.28314	4.25569	#NUM!	#NUM!
Q96Q04	LMTK3	Serine/threonine-protein kinase LMTK3 OS=Homo sapiens GN=LMTK3 PE=1 SV=2 - [LMTK3_HUMAN]	0	0	0	0	0	0	0	0	0	0	0	0	0	0	0	0	0	0	0	0	0	43.6987	11	10	0.363302	0.478287	0	0	3.97261	13.1757	#NUM!	#NUM!
Q96Q07	BTBD9	BTB/POZ domain-containing protein 9 OS=Homo sapiens GN=BTBD9 PE=1 SV=2 - [BTBD9_HUMAN]	0	0	0	0	0	0	0	0	0	0	0	0	0	45.8021	0	0	0	0	0	0	0	0	11	10	0.363302	0.478287	0	0	4.16383	13.8099	#NUM!	#NUM!
Q96Q15	SMG1	Serine/threonine-protein kinase SMG1 OS=Homo sapiens GN=SMG1 PE=1 SV=3 - [SMG1_HUMAN]	0	0	0	0	0	0	0	0	0	0	0	0	0	0	0	0	0	46.2816	0	0	0	0	11	10	0.363302	0.478287	0	0	4.20741	13.9544	#NUM!	#NUM!
Q96QH2	PRAM1	PML-RARA-regulated adapter molecule 1 OS=Homo sapiens GN=PRAM1 PE=1 SV=2 - [PRAM_HUMAN]	0	0	0	0	0	0	0	0	0	0	0	0	0	0	8.07052	0	0	0	0	0	0	0	11	10	0.363302	0.478287	0	0	0.733684	2.43335	#NUM!	#NUM!
Q96QU8	XPO6	Exportin-6 OS=Homo sapiens GN=XPO6 PE=1 SV=1 - [XPO6_HUMAN]	0	0	0	0	0	0	0	0	0	0	0	0	0	0	0	0	0	0	0	11.4138	0	0	11	10	0.363302	0.478287	0	0	1.03762	3.4414	#NUM!	#NUM!
Q96R09	OR5B2	Olfactory receptor 5B2 OS=Homo sapiens GN=OR5B2 PE=2 SV=3 - [OR5B2_HUMAN]	0	0	0	0	0	0	0	0	0	0	0	0	0	0	0	0	0	0	55.3144	0	0	0	11	10	0.363302	0.478287	0	0	5.02858	16.6779	#NUM!	#NUM!
Q96RL6	SIGLEC11	Sialic acid-binding Ig-like lectin 11 OS=Homo sapiens GN=SIGLEC11 PE=1 SV=2 - [SIG11_HUMAN]	0	0	0	0	0	0	0	0	0	0	0	0	0	0	143.625	0	0	0	0	0	0	0	11	10	0.363302	0.478287	0	0	13.0568	43.3046	#NUM!	#NUM!
Q96RN1	SLC26A8	Testis anion transporter 1 OS=Homo sapiens GN=SLC26A8 PE=1 SV=1 - [S26A8_HUMAN]	0	0	0	0	0	0	0	0	0	0	0	0	0	0	0	0	0	0	0	16.1343	0	0	11	10	0.363302	0.478287	0	0	1.46675	4.86466	#NUM!	#NUM!
Q96RT6	CTAGE1	cTAGE family member 2 OS=Homo sapiens GN=CTAGE1 PE=1 SV=2 - [CTGE2_HUMAN]	0	0	0	0	0	0	0	0	0	0	0	0	0	0	0	0	0	0	0	7.63924	0	0	11	10	0.363302	0.478287	0	0	0.694477	2.30332	#NUM!	#NUM!
Q96RT8	TUBGCP5	Gamma-tubulin complex component 5 OS=Homo sapiens GN=TUBGCP5 PE=1 SV=1 - [GCP5_HUMAN]	0	0	0	0	0	0	0	0	0	0	0	0	0	0	0	0	0	0	29.7178	0	0	0	11	10	0.363302	0.478287	0	0	2.70162	8.96025	#NUM!	#NUM!
Q96RV3	PCNX1	Pecanex-like protein 1 OS=Homo sapiens GN=PCNX1 PE=1 SV=2 - [PCX1_HUMAN]	0	0	0	0	0	0	0	0	0	0	0	0	0	0	0	0	0	0	2.55954	0	0	0	11	10	0.363302	0.478287	0	0	0.232686	0.771731	#NUM!	#NUM!
Q96RY7	IFT140	Intraflagellar transport protein 140 homolog OS=Homo sapiens GN=IFT140 PE=1 SV=1 - [IF140_HUMAN]	0	0	0	0	0	0	0	0	0	0	0	0	0	0	0	0	0	0	176.078	0	0	0	11	10	0.363302	0.478287	0	0	16.0071	53.0896	#NUM!	#NUM!
Q96SZ5	ADO	2-aminoethanethiol dioxygenase OS=Homo sapiens GN=ADO PE=1 SV=2 - [AEDO_HUMAN]	0	0	0	0	0	0	0	0	0	0	0	0	0	0	0	0	3.93804	0	0	0	0	0	11	10	0.363302	0.478287	0	0	0.358003	1.18736	#NUM!	#NUM!
Q96T60	PNKP	Bifunctional polynucleotide phosphatase/kinase OS=Homo sapiens GN=PNKP PE=1 SV=1 - [PNKP_HUMAN]	0	0	0	0	0	0	0	0	0	0	0	79.9583	0	0	0	0	0	0	0	0	0	0	11	10	0.363302	0.478287	0	0	7.26893	24.1083	#NUM!	#NUM!
Q96T68	SETDB2	Histone-lysine N-methyltransferase SETDB2 OS=Homo sapiens GN=SETDB2 PE=1 SV=2 - [SETB2_HUMAN]	0	0	0	0	0	0	0	0	0	0	0	0	0	0	0	0	33.1788	0	0	0	0	0	11	10	0.363302	0.478287	0	0	3.01626	10.0038	#NUM!	#NUM!
Q99504	EYA3	Eyes absent homolog 3 OS=Homo sapiens GN=EYA3 PE=1 SV=3 - [EYA3_HUMAN]	0	0	0	0	0	0	0	0	0	0	0	0	0	0	0	0	0	0	21.1028	0	0	0	11	10	0.363302	0.478287	0	0	1.91843	6.36273	#NUM!	#NUM!
Q99572	P2RX7	P2X purinoceptor 7 OS=Homo sapiens GN=P2RX7 PE=1 SV=4 - [P2RX7_HUMAN]	0	0	0	0	0	0	0	0	0	0	0	0	0	0	0	0	0	0	0	0	0	22.5226	11	10	0.363302	0.478287	0	0	2.04751	6.79083	#NUM!	#NUM!
Q99593	TBX5	T-box transcription factor TBX5 OS=Homo sapiens GN=TBX5 PE=1 SV=2 - [TBX5_HUMAN]	0	0	0	0	0	0	0	0	0	0	0	0	0	0	0	0	29.511	0	0	0	0	0	11	10	0.363302	0.478287	0	0	2.68282	8.8979	#NUM!	#NUM!
Q99665	IL12RB2	Interleukin-12 receptor subunit beta-2 OS=Homo sapiens GN=IL12RB2 PE=1 SV=1 - [I12R2_HUMAN]	0	0	0	0	0	0	0	0	0	0	0	0	0	0	0	0	0	10.2906	0	0	0	0	11	10	0.363302	0.478287	0	0	0.935509	3.10273	#NUM!	#NUM!
Q99766	DMAC2L	ATP synthase subunit s, mitochondrial OS=Homo sapiens GN=ATP5S PE=1 SV=3 - [ATP5S_HUMAN]	0	0	0	0	0	0	0	0	0	0	0	0	0	0	0	0	0	0	0	0	3.13502	0	11	10	0.363302	0.478287	0	0	0.285002	0.945245	#NUM!	#NUM!
Q99798	ACO2	Aconitate hydratase, mitochondrial OS=Homo sapiens GN=ACO2 PE=1 SV=2 - [ACON_HUMAN]	0	0	0	0	0	0	0	0	0	0	0	0	0	0	0	0	22.616	0	0	0	0	0	11	10	0.363302	0.478287	0	0	2.056	6.81897	#NUM!	#NUM!
Q99983	OMD	Osteomodulin OS=Homo sapiens GN=OMD PE=1 SV=1 - [OMD_HUMAN]	0	0	0	0	0	0	0	0	0	0	0	0	0	0	0	0	0	6.77044	0	0	0	0	11	10	0.363302	0.478287	0	0	0.615494	2.04136	#NUM!	#NUM!
Q99986	VRK1	Serine/threonine-protein kinase VRK1 OS=Homo sapiens GN=VRK1 PE=1 SV=1 - [VRK1_HUMAN]	0	0	0	0	0	0	0	0	0	0	0	0	0	0	0	0	0	0	6.10516	0	0	0	11	10	0.363302	0.478287	0	0	0.555014	1.84077	#NUM!	#NUM!
Q9BPU6	DPYSL5	Dihydropyrimidinase-related protein 5 OS=Homo sapiens GN=DPYSL5 PE=1 SV=1 - [DPYL5_HUMAN]	0	0	0	0	0	0	0	0	0	0	0	0	0	0	3.22227	0	0	0	0	0	0	0	11	10	0.363302	0.478287	0	0	0.292933	0.97155	#NUM!	#NUM!
Q9BQ95	ECSIT	Evolutionarily conserved signaling intermediate in Toll pathway, mitochondrial OS=Homo sapiens GN=ECSIT PE=1 SV=1 - [ECSIT_HUMAN]	0	0	0	0	0	0	0	0	0	0	0	0	0	0.632106	0	0	0	0	0	0	0	0	11	10	0.363302	0.478287	0	0	0.0574642	0.190587	#NUM!	#NUM!
Q9BQS7	HEPH	Hephaestin OS=Homo sapiens GN=HEPH PE=1 SV=3 - [HEPH_HUMAN]	0	0	0	0	0	0	0	0	0	0	0	0	0	0	0	204.488	0	0	0	0	0	0	11	10	0.363302	0.478287	0	0	18.5898	61.6555	#NUM!	#NUM!
Q9BR26	OCSTAMP	Osteoclast stimulatory transmembrane protein OS=Homo sapiens GN=OCSTAMP PE=2 SV=2 - [OCSTP_HUMAN]	0	0	0	0	0	0	0	0	0	0	0	0	0	0	5.82942	0	0	0	0	0	0	0	11	10	0.363302	0.478287	0	0	0.529947	1.75764	#NUM!	#NUM!
Q9BS26	ERP44	Endoplasmic reticulum resident protein 44 OS=Homo sapiens GN=ERP44 PE=1 SV=1 - [ERP44_HUMAN]	0	0	0	0	0	0	0	0	0	0	0	0	0	0	0	13.6232	0	0	0	0	0	0	11	10	0.363302	0.478287	0	0	1.23847	4.10753	#NUM!	#NUM!
Q9BSE5	AGMAT	Agmatinase, mitochondrial OS=Homo sapiens GN=AGMAT PE=1 SV=2 - [SPEB_HUMAN]	0	0	0	0	0	0	0	0	0	0	0	0	0	0	0	354.784	0	0	0	0	0	0	11	10	0.363302	0.478287	0	0	32.2531	106.972	#NUM!	#NUM!
Q9BTC0	DIDO1	Death-inducer obliterator 1 OS=Homo sapiens GN=DIDO1 PE=1 SV=5 - [DIDO1_HUMAN]	0	0	0	0	0	0	0	0	0	0	0	0	0	0	0	0	0	0	0	0	0	494.65	11	10	0.363302	0.478287	0	0	44.9682	149.143	#NUM!	#NUM!
Q9BTX7	TTPAL	Alpha-tocopherol transfer protein-like OS=Homo sapiens GN=TTPAL PE=1 SV=2 - [TTPAL_HUMAN]	0	0	0	0	0	0	0	0	0	0	0	0	0	3.93486	0	0	0	0	0	0	0	0	11	10	0.363302	0.478287	0	0	0.357714	1.1864	#NUM!	#NUM!
Q9BUB5	MKNK1	MAP kinase-interacting serine/threonine-protein kinase 1 OS=Homo sapiens GN=MKNK1 PE=1 SV=1 - [MKNK1_HUMAN]	0	0	0	0	0	0	0	0	0	0	0	34.4153	0	0	0	0	0	0	0	0	0	0	11	10	0.363302	0.478287	0	0	3.12866	10.3766	#NUM!	#NUM!
Q9BVG8	KIFC3	Kinesin-like protein KIFC3 OS=Homo sapiens GN=KIFC3 PE=1 SV=4 - [KIFC3_HUMAN]	0	0	0	0	0	0	0	0	0	0	0	0	0	0	0	0	0	0	22.7373	0	0	0	11	10	0.363302	0.478287	0	0	2.06702	6.85554	#NUM!	#NUM!
Q9BVL4	SELENOO	Selenoprotein O OS=Homo sapiens GN=SELENOO PE=1 SV=3 - [SELO_HUMAN]	0	0	0	0	0	0	0	0	0	0	0	0	0	0	0	0	0	13.8304	0	0	0	0	11	10	0.363302	0.478287	0	0	1.2573	4.17001	#NUM!	#NUM!
Q9BVM4	GGACT	Gamma-glutamylaminecyclotransferase OS=Homo sapiens GN=GGACT PE=1 SV=2 - [GGACT_HUMAN]	0	0	0	0	0	0	0	0	0	0	0	30.095	0	0	0	0	0	0	0	0	0	0	11	10	0.363302	0.478287	0	0	2.73591	9.07399	#NUM!	#NUM!
Q9BVQ7	SPATA5L1	Spermatogenesis-associated protein 5-like protein 1 OS=Homo sapiens GN=SPATA5L1 PE=1 SV=2 - [SPA5L_HUMAN]	0	0	0	0	0	0	0	0	0	0	0	7.03695	0	0	0	0	0	0	0	0	0	0	11	10	0.363302	0.478287	0	0	0.639723	2.12172	#NUM!	#NUM!
Q9BWF3	RBM4	RNA-binding protein 4 OS=Homo sapiens GN=RBM4 PE=1 SV=1 - [RBM4_HUMAN]	0	0	0	0	0	0	0	0	0	0	0	0	0	0	0	0	0	0	6.87206	0	0	0	11	10	0.363302	0.478287	0	0	0.624733	2.072	#NUM!	#NUM!
Q9BX84	TRPM6	Transient receptor potential cation channel subfamily M member 6 OS=Homo sapiens GN=TRPM6 PE=1 SV=2 - [TRPM6_HUMAN]	0	0	0	0	0	0	0	0	0	0	0	0	0	0	0	0	0	0	0	38.5716	0	0	11	10	0.363302	0.478287	0	0	3.50651	11.6298	#NUM!	#NUM!
Q9BX97	PLVAP	Plasmalemma vesicle-associated protein OS=Homo sapiens GN=PLVAP PE=2 SV=1 - [PLVAP_HUMAN]	0	0	0	0	0	0	0	0	0	0	0	0	0	10.9752	0	0	0	0	0	0	0	0	11	10	0.363302	0.478287	0	0	0.997744	3.30914	#NUM!	#NUM!
Q9BXA9	SALL3	Sal-like protein 3 OS=Homo sapiens GN=SALL3 PE=1 SV=2 - [SALL3_HUMAN]	0	0	0	0	0	0	0	0	0	0	0	0	0	0	0	0	0	91.0481	0	0	0	0	11	10	0.363302	0.478287	0	0	8.2771	27.452	#NUM!	#NUM!
Q9BXP2	SLC12A9	Solute carrier family 12 member 9 OS=Homo sapiens GN=SLC12A9 PE=1 SV=1 - [S12A9_HUMAN]	0	0	0	0	0	0	0	0	0	0	0	18.5792	0	0	0	0	0	0	0	0	0	0	11	10	0.363302	0.478287	0	0	1.68902	5.60184	#NUM!	#NUM!
Q9BY31	ZNF717	Zinc finger protein 717 OS=Homo sapiens GN=ZNF717 PE=2 SV=2 - [ZN717_HUMAN]	0	0	0	0	0	0	0	0	0	0	0	0	0	18.3278	0	0	0	0	0	0	0	0	11	10	0.363302	0.478287	0	0	1.66616	5.52603	#NUM!	#NUM!
Q9BY79	MFRP	Membrane frizzled-related protein OS=Homo sapiens GN=MFRP PE=1 SV=1 - [MFRP_HUMAN]	0	0	0	0	0	0	0	0	0	0	0	0	17.2555	0	0	0	0	0	0	0	0	0	11	10	0.363302	0.478287	0	0	1.56868	5.20274	#NUM!	#NUM!
Q9BYD9	ACTRT3	Actin-related protein T3 OS=Homo sapiens GN=ACTRT3 PE=2 SV=1 - [ACTT3_HUMAN]	0	0	0	0	0	0	0	0	0	0	0	0	0	0	0	0	0	0	0	50.0094	0	0	11	10	0.363302	0.478287	0	0	4.54631	15.0784	#NUM!	#NUM!
Q9BYE2	TMPRSS13	Transmembrane protease serine 13 OS=Homo sapiens GN=TMPRSS13 PE=2 SV=4 - [TMPSD_HUMAN]	0	0	0	0	0	0	0	0	0	0	0	0	0	0	0	14.9919	0	0	0	0	0	0	11	10	0.363302	0.478287	0	0	1.3629	4.52023	#NUM!	#NUM!
Q9BYJ4	TRIM34	Tripartite motif-containing protein 34 OS=Homo sapiens GN=TRIM34 PE=1 SV=2 - [TRI34_HUMAN]	0	0	0	0	0	0	0	0	0	0	0	0	0	10.9125	0	0	0	0	0	0	0	0	11	10	0.363302	0.478287	0	0	0.992046	3.29024	#NUM!	#NUM!
Q9BYV9	BACH2	Transcription regulator protein BACH2 OS=Homo sapiens GN=BACH2 PE=1 SV=1 - [BACH2_HUMAN]	0	0	0	0	0	0	0	0	0	0	0	0	0	0	0	0	0	0	21.9443	0	0	0	11	10	0.363302	0.478287	0	0	1.99494	6.61646	#NUM!	#NUM!
Q9BZB8	CPEB1	Cytoplasmic polyadenylation element-binding protein 1 OS=Homo sapiens GN=CPEB1 PE=1 SV=1 - [CPEB1_HUMAN]	0	0	0	0	0	0	0	0	0	0	0	0	0	0	0	0	0	0	0	0	0	11.0845	11	10	0.363302	0.478287	0	0	1.00768	3.34211	#NUM!	#NUM!
Q9BZS1	FOXP3	Forkhead box protein P3 OS=Homo sapiens GN=FOXP3 PE=1 SV=1 - [FOXP3_HUMAN]	0	0	0	0	0	0	0	0	0	0	0	0	0	0	0	0	0	0	0	0	2.49538	0	11	10	0.363302	0.478287	0	0	0.226853	0.752385	#NUM!	#NUM!
Q9BZW7	TSGA10	Testis-specific gene 10 protein OS=Homo sapiens GN=TSGA10 PE=1 SV=1 - [TSG10_HUMAN]	0	0	0	0	0	0	0	0	0	0	0	0	0	0	0	0	0	0	0	0	902.592	0	11	10	0.363302	0.478287	0	0	82.0538	272.142	#NUM!	#NUM!
Q9BZZ5	API5	Apoptosis inhibitor 5 OS=Homo sapiens GN=API5 PE=1 SV=3 - [API5_HUMAN]	0	0	0	0	0	0	0	0	0	0	0	0	0	0	0	0	0	0	48.4214	0	0	0	11	10	0.363302	0.478287	0	0	4.40195	14.5996	#NUM!	#NUM!
Q9C029	TRIM7	E3 ubiquitin-protein ligase TRIM7 OS=Homo sapiens GN=TRIM7 PE=1 SV=2 - [TRIM7_HUMAN]	0	0	0	0	0	0	0	0	0	0	0	0	0	0	0	0	0	0	2.1021	0	0	0	11	10	0.363302	0.478287	0	0	0.1911	0.633807	#NUM!	#NUM!
Q9C098	DCLK3	Serine/threonine-protein kinase DCLK3 OS=Homo sapiens GN=DCLK3 PE=2 SV=2 - [DCLK3_HUMAN]	0	0	0	0	0	0	0	0	0	0	0	0	0	9.73519	0	0	0	0	0	0	0	0	11	10	0.363302	0.478287	0	0	0.885017	2.93527	#NUM!	#NUM!
Q9C0B2	CFAP74	Cilia- and flagella-associated protein 74 OS=Homo sapiens GN=CFAP74 PE=2 SV=3 - [CFA74_HUMAN]	0	0	0	0	0	0	0	0	0	0	0	0	3915.99	0	0	0	0	0	0	0	0	0	11	10	0.363302	0.478287	0	0	356	1180.72	#NUM!	#NUM!
Q9C0E2	XPO4	Exportin-4 OS=Homo sapiens GN=XPO4 PE=1 SV=2 - [XPO4_HUMAN]	0	0	0	0	0	0	0	0	0	0	0	0	0	33.048	0	0	0	0	0	0	0	0	11	10	0.363302	0.478287	0	0	3.00437	9.96436	#NUM!	#NUM!
Q9GZU2	PEG3	Paternally-expressed gene 3 protein OS=Homo sapiens GN=PEG3 PE=1 SV=1 - [PEG3_HUMAN]	0	0	0	0	0	0	0	0	0	0	0	0	0	0	0	0	126.411	0	0	0	0	0	11	10	0.363302	0.478287	0	0	11.4919	38.1143	#NUM!	#NUM!
Q9H0J4	QRICH2	Glutamine-rich protein 2 OS=Homo sapiens GN=QRICH2 PE=1 SV=1 - [QRIC2_HUMAN]	0	0	0	0	0	0	0	0	0	0	0	0	0	0	0	0	0	84.8318	0	0	0	0	11	10	0.363302	0.478287	0	0	7.71198	25.5777	#NUM!	#NUM!
Q9H0J9	PARP12	Poly [ADP-ribose] polymerase 12 OS=Homo sapiens GN=PARP12 PE=1 SV=1 - [PAR12_HUMAN]	0	0	0	0	0	0	0	0	0	0	0	0	0	0	0	0	0	0	13.122	0	0	0	11	10	0.363302	0.478287	0	0	1.19291	3.95644	#NUM!	#NUM!
Q9H1Z4	WDR13	WD repeat-containing protein 13 OS=Homo sapiens GN=WDR13 PE=1 SV=2 - [WDR13_HUMAN]	0	0	0	0	0	0	0	0	0	0	0	0	0	0	0	0	0	0	0	0	0	25.4143	11	10	0.363302	0.478287	0	0	2.31039	7.6627	#NUM!	#NUM!
Q9H2Y7	ZNF106	Zinc finger protein 106 OS=Homo sapiens GN=ZNF106 PE=1 SV=1 - [ZN106_HUMAN]	0	0	0	0	0	0	0	0	0	0	0	0	0	0	0	0	0	0	0	0	0	64.0653	11	10	0.363302	0.478287	0	0	5.82411	19.3164	#NUM!	#NUM!
Q9H300	PARL	Presenilins-associated rhomboid-like protein, mitochondrial OS=Homo sapiens GN=PARL PE=1 SV=2 - [PARL_HUMAN]	0	0	0	0	0	0	0	0	0	0	0	0	0	0	0	0	0	0	0	0	29.5326	0	11	10	0.363302	0.478287	0	0	2.68478	8.90441	#NUM!	#NUM!
Q9H3C7	GGNBP2	Gametogenetin-binding protein 2 OS=Homo sapiens GN=GGNBP2 PE=1 SV=1 - [GGNB2_HUMAN]	0	0	0	0	0	0	0	0	0	0	0	0	0	0	0	0	0	18.729	0	0	0	0	11	10	0.363302	0.478287	0	0	1.70264	5.64701	#NUM!	#NUM!
Q9H3R1	NDST4	Bifunctional heparan sulfate N-deacetylase/N-sulfotransferase 4 OS=Homo sapiens GN=NDST4 PE=2 SV=1 - [NDST4_HUMAN]	0	0	0	0	0	0	0	0	0	0	0	0	0	0	0	0	11.2548	0	0	0	0	0	11	10	0.363302	0.478287	0	0	1.02316	3.39344	#NUM!	#NUM!
Q9H422	HIPK3	Homeodomain-interacting protein kinase 3 OS=Homo sapiens GN=HIPK3 PE=1 SV=1 - [HIPK3_HUMAN]	0	0	0	0	0	0	0	0	0	0	0	0	0	0	0	0	0	14.1209	0	0	0	0	11	10	0.363302	0.478287	0	0	1.28372	4.25761	#NUM!	#NUM!
Q9H488	POFUT1	GDP-fucose protein O-fucosyltransferase 1 OS=Homo sapiens GN=POFUT1 PE=1 SV=1 - [OFUT1_HUMAN]	0	0	0	0	0	0	0	0	0	0	0	121.127	0	0	0	0	0	0	0	0	0	0	11	10	0.363302	0.478287	0	0	11.0115	36.5212	#NUM!	#NUM!
Q9H4B0	OSGEPL1	Probable tRNA N6-adenosine threonylcarbamoyltransferase, mitochondrial OS=Homo sapiens GN=OSGEPL1 PE=2 SV=2 - [OSGP2_HUMAN]	0	0	0	0	0	0	0	0	0	0	0	34.8954	0	0	0	0	0	0	0	0	0	0	11	10	0.363302	0.478287	0	0	3.17231	10.5214	#NUM!	#NUM!
Q9H4I2	ZHX3	Zinc fingers and homeoboxes protein 3 OS=Homo sapiens GN=ZHX3 PE=1 SV=3 - [ZHX3_HUMAN]	0	0	0	0	0	0	0	0	0	0	0	0	553.552	0	0	0	0	0	0	0	0	0	11	10	0.363302	0.478287	0	0	50.3229	166.902	#NUM!	#NUM!
Q9H4L7	SMARCAD1	SWI/SNF-related matrix-associated actin-dependent regulator of chromatin subfamily A containing DEAD/H box 1 OS=Homo sapiens GN=SMARCAD1 PE=1 SV=2 - [SMRCD_HUMAN]	0	0	0	0	0	0	0	0	0	0	0	0	0	0	0	0	0	0	301.638	0	0	0	11	10	0.363302	0.478287	0	0	27.4216	90.9472	#NUM!	#NUM!
Q9H4T2	ZSCAN16	Zinc finger and SCAN domain-containing protein 16 OS=Homo sapiens GN=ZSCAN16 PE=1 SV=2 - [ZSC16_HUMAN]	0	0	0	0	0	0	0	0	0	0	0	0	0	0	10.9044	0	0	0	0	0	0	0	11	10	0.363302	0.478287	0	0	0.99131	3.2878	#NUM!	#NUM!
Q9H511	KLHL31	Kelch-like protein 31 OS=Homo sapiens GN=KLHL31 PE=2 SV=1 - [KLH31_HUMAN]	0	0	0	0	0	0	0	0	0	0	0	0	0	0	0	5.8221	0	0	0	0	0	0	11	10	0.363302	0.478287	0	0	0.529282	1.75543	#NUM!	#NUM!
Q9H5Q4	TFB2M	Dimethyladenosine transferase 2, mitochondrial OS=Homo sapiens GN=TFB2M PE=1 SV=1 - [TFB2M_HUMAN]	0	0	0	0	0	0	0	0	0	0	0	0	0	0	0	0	0	14.5544	0	0	0	0	11	10	0.363302	0.478287	0	0	1.32313	4.38833	#NUM!	#NUM!
Q9H5V8	CDCP1	CUB domain-containing protein 1 OS=Homo sapiens GN=CDCP1 PE=1 SV=3 - [CDCP1_HUMAN]	0	0	0	0	0	0	0	0	0	0	0	0	0	0	0	0	11.0491	0	0	0	0	0	11	10	0.363302	0.478287	0	0	1.00446	3.33141	#NUM!	#NUM!
Q9H6Q3	SLA2	Src-like-adapter 2 OS=Homo sapiens GN=SLA2 PE=1 SV=3 - [SLAP2_HUMAN]	0	0	0	0	0	0	0	0	0	0	0	0	0	18.8951	0	0	0	0	0	0	0	0	11	10	0.363302	0.478287	0	0	1.71774	5.6971	#NUM!	#NUM!
Q9H6S1	AZI2	5-azacytidine-induced protein 2 OS=Homo sapiens GN=AZI2 PE=1 SV=1 - [AZI2_HUMAN]	0	0	0	0	0	0	0	0	0	0	0	0	3.22286	0	0	0	0	0	0	0	0	0	11	10	0.363302	0.478287	0	0	0.292987	0.971729	#NUM!	#NUM!
Q9H6S3	EPS8L2	Epidermal growth factor receptor kinase substrate 8-like protein 2 OS=Homo sapiens GN=EPS8L2 PE=1 SV=2 - [ES8L2_HUMAN]	0	0	0	0	0	0	0	0	0	0	0	0	0	0	5.13995	0	0	0	0	0	0	0	11	10	0.363302	0.478287	0	0	0.467268	1.54975	#NUM!	#NUM!
Q9H777	ELAC1	Zinc phosphodiesterase ELAC protein 1 OS=Homo sapiens GN=ELAC1 PE=1 SV=2 - [RNZ1_HUMAN]	0	0	0	0	0	0	0	0	0	0	0	0	153.183	0	0	0	0	0	0	0	0	0	11	10	0.363302	0.478287	0	0	13.9257	46.1864	#NUM!	#NUM!
Q9H7F4	TMEM185B	Transmembrane protein 185B OS=Homo sapiens GN=TMEM185B PE=1 SV=2 - [T185B_HUMAN]	0	0	0	0	0	0	0	0	0	0	0	0	0	0	0	0	0	0	9.45207	0	0	0	11	10	0.363302	0.478287	0	0	0.859279	2.84991	#NUM!	#NUM!
Q9H7Z6	KAT8	Histone acetyltransferase KAT8 OS=Homo sapiens GN=KAT8 PE=1 SV=2 - [KAT8_HUMAN]	0	0	0	0	0	0	0	0	0	0	0	23.7782	0	0	0	0	0	0	0	0	0	0	11	10	0.363302	0.478287	0	0	2.16165	7.16939	#NUM!	#NUM!
Q9H8M2	BRD9	Bromodomain-containing protein 9 OS=Homo sapiens GN=BRD9 PE=1 SV=2 - [BRD9_HUMAN]	0	0	0	0	0	0	0	0	0	0	0	7.83195	0	0	0	0	0	0	0	0	0	0	11	10	0.363302	0.478287	0	0	0.711995	2.36142	#NUM!	#NUM!
Q9H8W5	TRIM45	Tripartite motif-containing protein 45 OS=Homo sapiens GN=TRIM45 PE=1 SV=2 - [TRI45_HUMAN]	0	0	0	0	0	0	0	0	0	0	0	0	0	0	0	0	0	0	0	0	83.2063	0	11	10	0.363302	0.478287	0	0	7.56421	25.0876	#NUM!	#NUM!
Q9H900	ZWILCH	Protein zwilch homolog OS=Homo sapiens GN=ZWILCH PE=1 SV=2 - [ZWILC_HUMAN]	0	0	0	0	0	0	0	0	0	0	0	0	0	0	0	0	0	0	17.1892	0	0	0	11	10	0.363302	0.478287	0	0	1.56266	5.18275	#NUM!	#NUM!
Q9H9Y6	POLR1B	DNA-directed RNA polymerase I subunit RPA2 OS=Homo sapiens GN=POLR1B PE=1 SV=2 - [RPA2_HUMAN]	0	0	0	0	0	0	0	0	0	0	0	0	0	0	0	0	0	0	0	0	0	1.7782	11	10	0.363302	0.478287	0	0	0.161655	0.536148	#NUM!	#NUM!
Q9HB03	ELOVL3	Elongation of very long chain fatty acids protein 3 OS=Homo sapiens GN=ELOVL3 PE=1 SV=2 - [ELOV3_HUMAN]	0	0	0	0	0	0	0	0	0	0	0	0	0	0	0	0	0	0	0	0	0	25.1025	11	10	0.363302	0.478287	0	0	2.28205	7.5687	#NUM!	#NUM!
Q9HB19	PLEKHA2	Pleckstrin homology domain-containing family A member 2 OS=Homo sapiens GN=PLEKHA2 PE=1 SV=2 - [PKHA2_HUMAN]	0	0	0	0	0	0	0	0	0	0	0	0	0	0	0	0	0	0	0	23.9198	0	0	11	10	0.363302	0.478287	0	0	2.17452	7.21208	#NUM!	#NUM!
Q9HBG6	IFT122	Intraflagellar transport protein 122 homolog OS=Homo sapiens GN=IFT122 PE=1 SV=2 - [IF122_HUMAN]	0	0	0	0	0	0	0	0	0	0	0	0	10.8493	0	0	0	0	0	0	0	0	0	11	10	0.363302	0.478287	0	0	0.986298	3.27118	#NUM!	#NUM!
Q9HBV2	SPACA1	Sperm acrosome membrane-associated protein 1 OS=Homo sapiens GN=SPACA1 PE=1 SV=1 - [SACA1_HUMAN]	0	0	0	0	0	0	0	0	0	0	0	0	0	0	0	0	0	0	0	0	0	37.4727	11	10	0.363302	0.478287	0	0	3.40661	11.2984	#NUM!	#NUM!
Q9HCF6	TRPM3	Transient receptor potential cation channel subfamily M member 3 OS=Homo sapiens GN=TRPM3 PE=2 SV=4 - [TRPM3_HUMAN]	0	0	0	0	0	0	0	0	0	0	0	0	0	21.2549	0	0	0	0	0	0	0	0	11	10	0.363302	0.478287	0	0	1.93227	6.4086	#NUM!	#NUM!
Q9HCM9	TRIM39	E3 ubiquitin-protein ligase TRIM39 OS=Homo sapiens GN=TRIM39 PE=1 SV=2 - [TRI39_HUMAN]	0	0	0	0	0	0	0	0	0	0	0	0	0	0	0	75.9317	0	0	0	0	0	0	11	10	0.363302	0.478287	0	0	6.90288	22.8943	#NUM!	#NUM!
Q9HCX3	ZNF304	Zinc finger protein 304 OS=Homo sapiens GN=ZNF304 PE=1 SV=2 - [ZN304_HUMAN]	0	0	0	0	0	0	0	0	0	0	0	0	0	22.7041	0	0	0	0	0	0	0	0	11	10	0.363302	0.478287	0	0	2.06401	6.84554	#NUM!	#NUM!
Q9HCZ1	ZNF334	Zinc finger protein 334 OS=Homo sapiens GN=ZNF334 PE=1 SV=2 - [ZN334_HUMAN]	0	0	0	0	0	0	0	0	0	0	0	0	0	0	0	100.463	0	0	0	0	0	0	11	10	0.363302	0.478287	0	0	9.133	30.2907	#NUM!	#NUM!
Q9HDB9	ERVK-5	Endogenous retrovirus group K member 5 Gag polyprotein OS=Homo sapiens GN=ERVK-5 PE=1 SV=3 - [GAK5_HUMAN]	0	0	0	0	0	0	0	0	0	0	0	0	0	1119.32	0	0	0	0	0	0	0	0	11	10	0.363302	0.478287	0	0	101.756	337.487	#NUM!	#NUM!
Q9NP61	ARFGAP3	ADP-ribosylation factor GTPase-activating protein 3 OS=Homo sapiens GN=ARFGAP3 PE=1 SV=1 - [ARFG3_HUMAN]	0	0	0	0	0	0	0	0	0	0	0	0	0	0	0	0	0	0	0	0	0	42.7783	11	10	0.363302	0.478287	0	0	3.88894	12.8981	#NUM!	#NUM!
Q9NPF8	ADAP2	Arf-GAP with dual PH domain-containing protein 2 OS=Homo sapiens GN=ADAP2 PE=1 SV=1 - [ADAP2_HUMAN]	0	0	0	0	0	0	0	0	0	0	0	0	0	3.30555	0	0	0	0	0	0	0	0	11	10	0.363302	0.478287	0	0	0.300504	0.99666	#NUM!	#NUM!
Q9NPG1	FZD3	Frizzled-3 OS=Homo sapiens GN=FZD3 PE=1 SV=1 - [FZD3_HUMAN]	0	0	0	0	0	0	0	0	0	0	0	0	0	0	0	0	0	0	25.2851	0	0	0	11	10	0.363302	0.478287	0	0	2.29864	7.62374	#NUM!	#NUM!
Q9NQX4	MYO5C	Unconventional myosin-Vc OS=Homo sapiens GN=MYO5C PE=1 SV=2 - [MYO5C_HUMAN]	0	0	0	0	0	0	0	0	0	0	0	0	11.6741	0	0	0	0	0	0	0	0	0	11	10	0.363302	0.478287	0	0	1.06128	3.51988	#NUM!	#NUM!
Q9NRF2	SH2B1	SH2B adapter protein 1 OS=Homo sapiens GN=SH2B1 PE=1 SV=3 - [SH2B1_HUMAN]	0	0	0	0	0	0	0	0	0	0	0	33.8976	0	0	0	0	0	0	0	0	0	0	11	10	0.363302	0.478287	0	0	3.0816	10.2205	#NUM!	#NUM!
Q9NRR4	DROSHA	Ribonuclease 3 OS=Homo sapiens GN=DROSHA PE=1 SV=2 - [RNC_HUMAN]	0	0	0	0	0	0	0	0	0	0	0	0	0	0	0	0	0	0	0	0	6.33755	0	11	10	0.363302	0.478287	0	0	0.57614	1.91084	#NUM!	#NUM!
Q9NS87	KIF15	Kinesin-like protein KIF15 OS=Homo sapiens GN=KIF15 PE=1 SV=1 - [KIF15_HUMAN]	0	0	0	0	0	0	0	0	0	0	0	0	0	0	0	0	0	0	0	0	0	2.60855	11	10	0.363302	0.478287	0	0	0.237141	0.786507	#NUM!	#NUM!
Q9NSC7	ST6GALNAC1	Alpha-N-acetylgalactosaminide alpha-2,6-sialyltransferase 1 OS=Homo sapiens GN=ST6GALNAC1 PE=2 SV=1 - [SIA7A_HUMAN]	0	0	0	0	0	0	0	0	0	0	0	0	0	1.75719	0	0	0	0	0	0	0	0	11	10	0.363302	0.478287	0	0	0.159744	0.529812	#NUM!	#NUM!
Q9NSN8	SNTG1	Gamma-1-syntrophin OS=Homo sapiens GN=SNTG1 PE=1 SV=1 - [SNTG1_HUMAN]	0	0	0	0	0	0	0	0	0	0	0	0	0	0	0	0	0	0	0	0	0	7.01165	11	10	0.363302	0.478287	0	0	0.637423	2.11409	#NUM!	#NUM!
Q9NUG4	CCM2L	Cerebral cavernous malformations 2 protein-like OS=Homo sapiens GN=CCM2L PE=2 SV=3 - [CCM2L_HUMAN]	0	0	0	0	0	0	0	0	0	0	0	0	0	0	0	0	208.866	0	0	0	0	0	11	10	0.363302	0.478287	0	0	18.9879	62.9756	#NUM!	#NUM!
Q9NUT2	ABCB8	ATP-binding cassette sub-family B member 8, mitochondrial OS=Homo sapiens GN=ABCB8 PE=1 SV=3 - [ABCB8_HUMAN]	0	0	0	0	0	0	0	0	0	0	0	0	0	0	0	0	0	0	0	0	21.7136	0	11	10	0.363302	0.478287	0	0	1.97397	6.5469	#NUM!	#NUM!
Q9NVE5	USP40	Ubiquitin carboxyl-terminal hydrolase 40 OS=Homo sapiens GN=USP40 PE=1 SV=3 - [UBP40_HUMAN]	0	0	0	0	0	0	0	0	0	0	0	0	0	0	0	0	0	0	0	0	16.8521	0	11	10	0.363302	0.478287	0	0	1.53201	5.08111	#NUM!	#NUM!
Q9NVX0	HAUS2	HAUS augmin-like complex subunit 2 OS=Homo sapiens GN=HAUS2 PE=1 SV=1 - [HAUS2_HUMAN]	0	0	0	0	0	0	0	0	0	0	0	0	26.3251	0	0	0	0	0	0	0	0	0	11	10	0.363302	0.478287	0	0	2.39319	7.93731	#NUM!	#NUM!
Q9NW08	POLR3B	DNA-directed RNA polymerase III subunit RPC2 OS=Homo sapiens GN=POLR3B PE=1 SV=2 - [RPC2_HUMAN]	0	0	0	0	0	0	0	0	0	0	0	0	0	0	0	0	416.177	0	0	0	0	0	11	10	0.363302	0.478287	0	0	37.8342	125.482	#NUM!	#NUM!
Q9NX74	DUS2	tRNA-dihydrouridine(20) synthase [NAD(P)+]-like OS=Homo sapiens GN=DUS2 PE=1 SV=1 - [DUS2L_HUMAN]	0	0	0	0	0	0	0	0	0	0	0	0	0	0	0	0	0	0	0	674.92	0	0	11	10	0.363302	0.478287	0	0	61.3564	203.496	#NUM!	#NUM!
Q9NXC2	GFOD1	Glucose-fructose oxidoreductase domain-containing protein 1 OS=Homo sapiens GN=GFOD1 PE=1 SV=1 - [GFOD1_HUMAN]	0	0	0	0	0	0	0	0	0	0	0	0	0	0	26.6788	0	0	0	0	0	0	0	11	10	0.363302	0.478287	0	0	2.42534	8.04395	#NUM!	#NUM!
Q9NXH9	TRMT1	tRNA (guanine(26)-N(2))-dimethyltransferase OS=Homo sapiens GN=TRMT1 PE=1 SV=1 - [TRM1_HUMAN]	0	0	0	0	0	0	0	0	0	0	0	0	0	0	0	0	0	0	119.445	0	0	0	11	10	0.363302	0.478287	0	0	10.8586	36.0141	#NUM!	#NUM!
Q9NXV6	CDKN2AIP	CDKN2A-interacting protein OS=Homo sapiens GN=CDKN2AIP PE=1 SV=3 - [CARF_HUMAN]	0	0	0	0	0	0	0	0	0	0	0	0	0	0	174.574	0	0	0	0	0	0	0	11	10	0.363302	0.478287	0	0	15.8704	52.6361	#NUM!	#NUM!
Q9NY37	ASIC5	Acid-sensing ion channel 5 OS=Homo sapiens GN=ASIC5 PE=1 SV=1 - [ASIC5_HUMAN]	0	0	0	0	0	0	0	0	0	0	0	0	0	0	12.2784	0	0	0	0	0	0	0	11	10	0.363302	0.478287	0	0	1.11622	3.70207	#NUM!	#NUM!
Q9NYB9	ABI2	Abl interactor 2 OS=Homo sapiens GN=ABI2 PE=1 SV=1 - [ABI2_HUMAN]	0	0	0	0	0	0	0	0	0	0	0	0	0	0	0	0	0	0	4.86425	0	0	0	11	10	0.363302	0.478287	0	0	0.442204	1.46663	#NUM!	#NUM!
Q9NYR9	NKIRAS2	NF-kappa-B inhibitor-interacting Ras-like protein 2 OS=Homo sapiens GN=NKIRAS2 PE=1 SV=1 - [KBRS2_HUMAN]	0	0	0	0	0	0	0	0	0	0	0	0	0	2.76697	0	0	0	0	0	0	0	0	11	10	0.363302	0.478287	0	0	0.251542	0.834272	#NUM!	#NUM!
Q9NYV6	RRN3	RNA polymerase I-specific transcription initiation factor RRN3 OS=Homo sapiens GN=RRN3 PE=1 SV=1 - [RRN3_HUMAN]	0	0	0	0	0	0	0	0	0	0	0	0	0	0	0	0	0	328.717	0	0	0	0	11	10	0.363302	0.478287	0	0	29.8833	99.1119	#NUM!	#NUM!
Q9NZ53	PODXL2	Podocalyxin-like protein 2 OS=Homo sapiens GN=PODXL2 PE=1 SV=1 - [PDXL2_HUMAN]	0	0	0	0	0	0	0	0	0	0	0	0	0	0	0	0	0	0	0	0	1217.1	0	11	10	0.363302	0.478287	0	0	110.646	366.97	#NUM!	#NUM!
Q9NZM6	PKD2L2	Polycystic kidney disease 2-like 2 protein OS=Homo sapiens GN=PKD2L2 PE=2 SV=2 - [PK2L2_HUMAN]	0	0	0	0	0	0	0	0	0	0	0	0	0	0	0	0	0	3969.83	0	0	0	0	11	10	0.363302	0.478287	0	0	360.894	1196.95	#NUM!	#NUM!
Q9NZN1	IL1RAPL1	Interleukin-1 receptor accessory protein-like 1 OS=Homo sapiens GN=IL1RAPL1 PE=1 SV=2 - [IRPL1_HUMAN]	0	0	0	0	0	0	0	0	0	0	0	8.31025	0	0	0	0	0	0	0	0	0	0	11	10	0.363302	0.478287	0	0	0.755477	2.50563	#NUM!	#NUM!
Q9NZN5	ARHGEF12	Rho guanine nucleotide exchange factor 12 OS=Homo sapiens GN=ARHGEF12 PE=1 SV=1 - [ARHGC_HUMAN]	0	0	0	0	0	0	0	0	0	0	0	0	0	26.1948	0	0	0	0	0	0	0	0	11	10	0.363302	0.478287	0	0	2.38135	7.89803	#NUM!	#NUM!
Q9P227	ARHGAP23	Rho GTPase-activating protein 23 OS=Homo sapiens GN=ARHGAP23 PE=1 SV=2 - [RHG23_HUMAN]	0	0	0	0	0	0	0	0	0	0	0	0	0	0	0	0	0	0	10.7901	0	0	0	11	10	0.363302	0.478287	0	0	0.98092	3.25334	#NUM!	#NUM!
Q9P2D1	CHD7	Chromodomain-helicase-DNA-binding protein 7 OS=Homo sapiens GN=CHD7 PE=1 SV=3 - [CHD7_HUMAN]	0	0	0	0	0	0	0	0	0	0	0	4.79849	0	0	0	0	0	0	0	0	0	0	11	10	0.363302	0.478287	0	0	0.436226	1.4468	#NUM!	#NUM!
Q9P2D6	FAM135A	Protein FAM135A OS=Homo sapiens GN=FAM135A PE=1 SV=2 - [F135A_HUMAN]	0	0	0	0	0	0	0	0	0	0	0	0	0	0	0	95.903	0	0	0	0	0	0	11	10	0.363302	0.478287	0	0	8.71845	28.9158	#NUM!	#NUM!
Q9P2P6	STARD9	StAR-related lipid transfer protein 9 OS=Homo sapiens GN=STARD9 PE=1 SV=3 - [STAR9_HUMAN]	0	0	0	0	0	0	0	0	0	0	0	0	0	0	0	0	0	0	0	0	0	4.35058	11	10	0.363302	0.478287	0	0	0.395507	1.31175	#NUM!	#NUM!
Q9UBD5	ORC3	Origin recognition complex subunit 3 OS=Homo sapiens GN=ORC3 PE=1 SV=1 - [ORC3_HUMAN]	0	0	0	0	0	0	0	0	0	0	0	0	0	9.51223	0	0	0	0	0	0	0	0	11	10	0.363302	0.478287	0	0	0.864749	2.86805	#NUM!	#NUM!
Q9UBL3	ASH2L	Set1/Ash2 histone methyltransferase complex subunit ASH2 OS=Homo sapiens GN=ASH2L PE=1 SV=1 - [ASH2L_HUMAN]	0	0	0	0	0	0	0	0	0	0	0	0	0	0	0	0	0	64.4545	0	0	0	0	11	10	0.363302	0.478287	0	0	5.8595	19.4338	#NUM!	#NUM!
Q9UBS4	DNAJB11	DnaJ homolog subfamily B member 11 OS=Homo sapiens GN=DNAJB11 PE=1 SV=1 - [DJB11_HUMAN]	0	0	0	0	0	0	0	0	0	0	0	0	0	0	0	16.9906	0	0	0	0	0	0	11	10	0.363302	0.478287	0	0	1.5446	5.12286	#NUM!	#NUM!
Q9UBS5	GABBR1	Gamma-aminobutyric acid type B receptor subunit 1 OS=Homo sapiens GN=GABBR1 PE=1 SV=1 - [GABR1_HUMAN]	0	0	0	0	0	0	0	0	0	0	0	2.38814	0	0	0	0	0	0	0	0	0	0	11	10	0.363302	0.478287	0	0	0.217104	0.720052	#NUM!	#NUM!
Q9UBY5	LPAR3	Lysophosphatidic acid receptor 3 OS=Homo sapiens GN=LPAR3 PE=1 SV=1 - [LPAR3_HUMAN]	0	0	0	0	0	0	0	0	0	0	0	0	0	0	0	8.24646	0	0	0	0	0	0	11	10	0.363302	0.478287	0	0	0.749678	2.4864	#NUM!	#NUM!
Q9UDW1	UQCR10	Cytochrome b-c1 complex subunit 9 OS=Homo sapiens GN=UQCR10 PE=1 SV=3 - [QCR9_HUMAN]	0	0	0	0	0	0	0	0	0	0	0	0	0	0	0	0	0	0	0	0	3.10836	0	11	10	0.363302	0.478287	0	0	0.282578	0.937206	#NUM!	#NUM!
Q9UDW3	ZMAT5	Zinc finger matrin-type protein 5 OS=Homo sapiens GN=ZMAT5 PE=1 SV=1 - [ZMAT5_HUMAN]	0	0	0	0	0	0	0	0	0	0	0	132.341	0	0	0	0	0	0	0	0	0	0	11	10	0.363302	0.478287	0	0	12.031	39.9022	#NUM!	#NUM!
Q9UGK3	STAP2	Signal-transducing adaptor protein 2 OS=Homo sapiens GN=STAP2 PE=1 SV=2 - [STAP2_HUMAN]	0	0	0	0	0	0	0	0	0	0	0	0	0	0	36.5689	0	0	0	0	0	0	0	11	10	0.363302	0.478287	0	0	3.32444	11.0259	#NUM!	#NUM!
Q9UHC1	MLH3	DNA mismatch repair protein Mlh3 OS=Homo sapiens GN=MLH3 PE=1 SV=3 - [MLH3_HUMAN]	0	0	0	0	0	0	0	0	0	0	0	0	0	0	8.9417	0	0	0	0	0	0	0	11	10	0.363302	0.478287	0	0	0.812882	2.69602	#NUM!	#NUM!
Q9UHJ3	SFMBT1	Scm-like with four MBT domains protein 1 OS=Homo sapiens GN=SFMBT1 PE=1 SV=2 - [SMBT1_HUMAN]	0	0	0	0	0	0	0	0	0	0	0	0	0	0	0	0	0	0	0	0	0	12637.3	11	10	0.363302	0.478287	0	0	1148.85	3810.29	#NUM!	#NUM!
Q9UI33	SCN11A	Sodium channel protein type 11 subunit alpha OS=Homo sapiens GN=SCN11A PE=1 SV=2 - [SCNBA_HUMAN]	0	0	0	0	0	0	0	0	0	0	0	0	0	0	0	0	0	0	0	0	19.9295	0	11	10	0.363302	0.478287	0	0	1.81178	6.00898	#NUM!	#NUM!
Q9UIQ6	LNPEP	Leucyl-cystinyl aminopeptidase OS=Homo sapiens GN=LNPEP PE=1 SV=3 - [LCAP_HUMAN]	0	0	0	0	0	0	0	0	0	0	0	0	319.949	0	0	0	0	0	0	0	0	0	11	10	0.363302	0.478287	0	0	29.0863	96.4682	#NUM!	#NUM!
Q9UIY3	RWDD2A	RWD domain-containing protein 2A OS=Homo sapiens GN=RWDD2A PE=1 SV=1 - [RWD2A_HUMAN]	0	0	0	0	0	0	0	0	0	0	0	0	0	0	0	11.2965	0	0	0	0	0	0	11	10	0.363302	0.478287	0	0	1.02695	3.40601	#NUM!	#NUM!
Q9UJM3	ERRFI1	ERBB receptor feedback inhibitor 1 OS=Homo sapiens GN=ERRFI1 PE=1 SV=1 - [ERRFI_HUMAN]	0	0	0	0	0	0	0	0	0	0	0	0	0	0	0	0	211.911	0	0	0	0	0	11	10	0.363302	0.478287	0	0	19.2646	63.8935	#NUM!	#NUM!
[truncated: 1,067 more rows]

## Sheet: 35% threshold
Accession	Gene name	Description	Unadjusted_p_val_Mann_Whitney	BH_adjusted	average_hypersensitive	st_dv_hypersensitive	average_resistant	st_dv_resistant	ratio resistant/hypersensitive	Log2_ratio resistant/hypersensitive	100_1_Plasma_hyper.xlsx	2_1_Plasma_hyper.xlsx	50_1_Plasma_hyper.xlsx	51_1_Plasma_hyper.xlsx	63_1_Plasma_hyper.xlsx	65_1_Plasma_hyper.xlsx	66_1_Plasma_hyper.xlsx	79_1_Plasma_hyper.xlsx	87_1_Plasma_hyper.xlsx	93_1_Plasma_hyper.xlsx	94_1_Plasma_hyper.xlsx	10_1_Plasma_res.xlsx	101_1_Plasma_res.xlsx	18_1_Plasma_res.xlsx	21_1_Plasma_res.xlsx	27_1_Plasma_res.xlsx	38_1_Plasma_res.xlsx	44_1_Plasma_res.xlsx	46_1_Plasma_res.xlsx	56_1_Plasma_res.xlsx	58_1_Plasma_res.xlsx	81_1_Plasma_res.xlsx	Number_0_group1	Number_0_group2
[truncated: 466 more rows]

[truncated: 4 more sheets: Unique per group, Reactome pathways, Input to classifier, Summary of classifier]
